# Supplementary material for: AXL confers cell migration and invasion by hijacking a PEAK1-regulated focal adhesion protein network
Source: Nat Commun. 2020 Jul 17;11:3586. doi: 10.1038/s41467-020-17415-x (PMC7368075; doi:10.1038/s41467-020-17415-x)
Supplement: Supplementary file 4 — Supplementary Data 1 [file 41467_2020_17415_MOESM4_ESM.xlsx]

## Sheet: Part 1
Table 1: List of AXL phosphomodulated proteins upon GAS6 stimulation
Modified sequence	Phospho (STY) Probabilities	Average log2 ratio 5min	Average log2 ratio 10min	Average log2 ratio 20min	Uniprot_ID	Gene_Name	Protein Names	Protein_Length	Phospho_AA	Protein_Phosphosite_Position	Phosphosite_Probability
AAAAAAAATM(ox)ALAAPSS(ph)PTPESPTM(ox)LTK	AAAAAAAATMALAAPS(0.027)S(0.929)PT(0.044)PESPTMLTK	null	-0.776	-0.835	Q9NQS7	INCENP	Inner centromere protein	918	S	143	0.929
AAALQALQAQAPT(ph)SPPPPPPPLKAEQEEEGLPLPLANIK	AAALQALQAQAPT(0.5)S(0.5)PPPPPPPLKAEQEEEGLPLPLANIK	null	null	null	Q8NAF0	ZNF579	Zinc finger protein 579	562	T	482	0.5
AADPPAENSS(ph)APEAEQGGAE	AADPPAENS(0.041)S(0.959)APEAEQGGAE	null	null	null	P67809	YBX1	Nuclease-sensitive element-binding protein 1	324	S	314	0.959
AAESLTAIPEPAS(ph)PQLLETPIHASQIQK	AAESLTAIPEPAS(0.999)PQLLETPIHASQIQK	null	null	0.015	Q14676	MDC1	Mediator of DNA damage checkpoint protein 1	2089	S	1775	0.999
AAGALGSASSGS(ph)MPNLAAR	AAGALGSAS(0.003)S(0.032)GS(0.965)MPNLAAR	null	-0.038	0.075	Q9P2Q2	FRMD4A	FERM domain-containing protein 4A	1039	S	800	0.965
AAGARPLTS(ph)PESLSR	AAGARPLT(0.001)S(0.869)PES(0.13)LSR	null	null	0.07	P46379	BAG6	Large proline-rich protein BAG6	1132	S	1081	0.869
AAHTEDINACTLTTS(ph)PR	AAHTEDINACTLTTS(1)PR	null	null	0.26	P04049	RAF1	RAF proto-oncogene serine/threonine-protein kinase	648	S	642	1
AALEPFQT(ph)K	AALEPFQT(1)K	null	null	0.045	Q9HDB9	ERVK-5	Endogenous retrovirus group K member 5 Gag polyprotein	667	T	97	1
AALGLQDS(ph)DDEDAAVDIDEQIESMFNSK	AALGLQDS(1)DDEDAAVDIDEQIESMFNSK	null	null	0.037	Q7L014	DDX46	Probable ATP-dependent RNA helicase DDX46	1031	S	804	1
AAPWGSNPS(ph)PSAESTQAMDR	AAPWGSNPS(0.917)PS(0.079)AES(0.003)T(0.001)QAMDR	null	null	0.091	Q96N67	DOCK7	Dedicator of cytokinesis protein 7	2140	S	946	0.917
AASDGQYENQS(ph)PEATSPR	AASDGQY(0.003)ENQS(0.942)PEAT(0.041)S(0.015)PR	null	0.049	-0.071	Q9HBL0	TNS1	Tensin-1	1735	S	907	0.942
AASGEDSTEEALAAAAAPWEGGPVPGVDRS(ph)PFAK	AASGEDSTEEALAAAAAPWEGGPVPGVDRS(1)PFAK	null	null	null	Q641Q2	WASHC2A	WASH complex subunit FAM21A	1341	S	1114	1
AAS(ph)PPRPLLSNA	AAS(1)PPRPLLSNA	null	0.554	-0.044	Q9NQW6	ANLN	null	169	S	160	1
AAS(ph)PPRPLLSNASAT(ph)PVGR	AAS(0.982)PPRPLLS(0.019)NAS(0.124)AT(0.875)PVGR	null	-0.055	null	Q9NQW6	ANLN	Actin-binding protein anillin	1124	S	182	0.982
AAS(ph)PPRPLLSNASAT(ph)PVGR	AAS(0.982)PPRPLLS(0.019)NAS(0.124)AT(0.875)PVGR	null	-0.055	null	Q9NQW6	ANLN	Actin-binding protein anillin	1124	T	194	0.875
AAS(ph)QGSDSPLLPAQR	AAS(1)QGSDSPLLPAQR	null	0.839	0.167	Q5TCZ1	SH3PXD2A	SH3 and PX domain-containing protein 2A	1133	S	1038	1
AAS(ph)QQEIEQSIETLNM(ox)LM(ox)LDLEPASAAAPLHK	AAS(0.997)QQEIEQS(0.001)IET(0.001)LNMLMLDLEPASAAAPLHK	null	null	null	Q9HBL0	TNS1	Tensin-1	1735	S	701	0.997
AAS(ph)QQEIEQSIETLNMLMLDLEPASAAAPLHK	AAS(0.982)QQEIEQS(0.004)IET(0.014)LNMLMLDLEPASAAAPLHK	null	null	-0.132	Q9HBL0	TNS1	Tensin-1	1735	S	701	0.982
AASS(ph)AAQGAFQGN	AAS(0.032)S(0.968)AAQGAFQGN	null	null	null	O15127	SCAMP2	Secretory carrier-associated membrane protein 2	329	S	320	0.968
AASS(ph)SSPGSPVASSPSR	AAS(0.001)S(0.806)S(0.154)S(0.036)PGS(0.003)PVASSPSR	null	null	0.306	Q92538	GBF1	Golgi-specific brefeldin A-resistance guanine nucleotide exchange factor 1	1859	S	1779	0.806
AASSS(ph)SPGS(ph)PVASSPSR	AASS(0.03)S(0.879)S(0.092)PGS(0.589)PVAS(0.106)S(0.106)PS(0.198)R	null	null	0.002	Q92538	GBF1	Golgi-specific brefeldin A-resistance guanine nucleotide exchange factor 1	1859	S	1780	0.879
AASSS(ph)SPGS(ph)PVASSPSR	AASS(0.03)S(0.879)S(0.092)PGS(0.589)PVAS(0.106)S(0.106)PS(0.198)R	null	null	0.002	Q92538	GBF1	Golgi-specific brefeldin A-resistance guanine nucleotide exchange factor 1	1859	S	1784	0.589
AATAARPPAPPPAPQPPSPT(ph)PSPPRPTLAR	AATAARPPAPPPAPQPPS(0.095)PT(0.394)PS(0.394)PPRPT(0.118)LAR	null	null	null	Q96B36	AKT1S1	Proline-rich AKT1 substrate 1	256	T	90	0.394
ACPGPPPPS(ph)PEPLAR	ACPGPPPPS(1)PEPLAR	null	-0.153	-0.228	Q9HB09	BCL2L12	Bcl-2-like protein 12	334	S	273	1
ACTGLSGPGS(ph)GSKSPPATR	ACTGLSGPGS(0.332)GS(0.332)KS(0.332)PPAT(0.003)R	null	null	0.478	I3L2J0	CIC	null	2514	S	16	0.332
ADALQAGASQFETS(ph)AAK	ADALQAGASQFET(0.061)S(0.939)AAK	null	null	null	Q15836	VAMP3	Vesicle-associated membrane protein 3;Vesicle-associated membrane protein 2	100	S	63	0.939
ADEASELACPT(ph)PK	ADEASELACPT(1)PK	null	null	null	P49327	FASN	Fatty acid synthase;[Acyl-carrier-protein] S-acetyltransferase;[Acyl-carrier-protein] S-malonyltransferase;3-oxoacyl-[acyl-carrier-protein] synthase;3-oxoacyl-[acyl-carrier-protein] reductase;3-hydroxyacyl-[acyl-carrier-protein] dehydratase;Enoyl-[acyl-carrier-protein] reductase;Oleoyl-[acyl-carrier-protein] hydrolase	2511	T	2204	1
ADGYEPPVQES(ph)V	ADGYEPPVQES(1)V	null	null	null	P61247	RPS3A	40S ribosomal protein S3a	264	S	263	1
ADS(ph)PLEQPEGSPLTQDDR	ADS(1)PLEQPEGSPLTQDDR	null	null	null	P09603	CSF1	Macrophage colony-stimulating factor 1;Processed macrophage colony-stimulating factor 1	554	S	533	1
AEAGAGS(ph)ATEFQFR	AEAGAGS(0.814)AT(0.186)EFQFR	null	null	-0.555	Q9NQ39	RPS10P5	40S ribosomal protein S10;Putative 40S ribosomal protein S10-like	176	S	157	0.814
AEDS(ph)DS(ph)EPEPEDNVR	AEDS(1)DS(1)EPEPEDNVR	null	null	null	Q9H0D6	XRN2	5'-3' exoribonuclease 2	950	S	499	1
AEDS(ph)DS(ph)EPEPEDNVR	AEDS(1)DS(1)EPEPEDNVR	null	null	null	Q9H0D6	XRN2	5'-3' exoribonuclease 2	950	S	501	1
AEEEHLSS(ph)SGGLAK	AEEEHLS(0.009)S(0.496)S(0.496)GGLAK	null	null	-0.291	Q52LW3	ARHGAP29	Rho GTPase-activating protein 29	1261	S	356	0.496
AEFTS(ph)PPSLFK	AEFT(0.045)S(0.537)PPS(0.417)LFK	null	null	null	Q6UN15	FIP1L1	Pre-mRNA 3'-end-processing factor FIP1	594	S	259	0.537
AEGEPQEES(ph)PLK	AEGEPQEES(1)PLK	null	null	null	Q9NYF8	BCLAF1	Bcl-2-associated transcription factor 1	920	S	177	1
AEPPASPTPPS(ph)PPPPPSPPASPSLPPAGAIDTR	AEPPAS(0.015)PT(0.05)PPS(0.765)PPPPPS(0.17)PPASPSLPPAGAIDTR	null	-0.489	null	O75864	PPP1R37	Protein phosphatase 1 regulatory subunit 37	691	S	591	0.765
AES(ph)PAEKVPEESVLPLVQK	AES(1)PAEKVPEESVLPLVQK	null	null	null	Q9UKV3	ACIN1	Apoptotic chromatin condensation inducer in the nucleus	1341	S	490	1
AESSSGGGTVPSSAGILEQGPSPGDGS(ph)PPKPK	AESSSGGGTVPS(0.001)S(0.001)AGILEQGPS(0.062)PGDGS(0.935)PPKPK	null	null	0.036	Q68EM7	ARHGAP17	Rho GTPase-activating protein 17	881	S	575	0.935
AET(ph)PTESVSEPEVATK	AET(0.979)PT(0.021)ESVSEPEVATK	null	null	null	P18858	LIG1	DNA ligase 1;DNA ligase	919	T	195	0.979
AEVPGATGGDS(ph)PHLQPAEPPGEPR	AEVPGAT(0.002)GGDS(0.998)PHLQPAEPPGEPR	null	null	null	Q9P2K5	MYEF2	Myelin expression factor 2	600	S	17	0.998
AFAAVPTSHPPEDAPAQPPT(ph)PGPAAS(ph)PEQLSFR	AFAAVPT(0.001)S(0.001)HPPEDAPAQPPT(0.998)PGPAAS(0.98)PEQLS(0.02)FR	null	null	0.064	Q14160	SCRIB	Protein scribble homolog	1630	T	1342	0.998
AFAAVPTSHPPEDAPAQPPT(ph)PGPAAS(ph)PEQLSFR	AFAAVPT(0.001)S(0.001)HPPEDAPAQPPT(0.998)PGPAAS(0.98)PEQLS(0.02)FR	null	null	0.064	Q14160	SCRIB	Protein scribble homolog	1630	S	1348	0.98
AGAES(ph)PTM(ox)SVDGR	AGAES(0.943)PT(0.025)MS(0.032)VDGR	null	0.187	0.025	O75362	ZNF217	Zinc finger protein 217	1048	S	407	0.943
AGEAPTENPAPPTQQSS(ph)AE	AGEAPTENPAPPT(0.001)QQS(0.113)S(0.886)AE	null	null	null	P16989	YBX3	Y-box-binding protein 3	372	S	370	0.886
AGGGPTLQCPPPSS(ph)PEK	AGGGPTLQCPPPS(0.243)S(0.757)PEK	null	null	null	Q96N66	MBOAT7	Lysophospholipid acyltransferase 7	472	S	285	0.757
AGGLDWPEATEVSPS(ph)R	AGGLDWPEAT(0.001)EVS(0.062)PS(0.937)R	null	null	0.422	Q9Y446	PKP3	Plakophilin-3	797	S	240	0.937
AGGSPAPGPETPAISPS(ph)KR	AGGSPAPGPETPAIS(0.187)PS(0.813)KR	null	null	null	P33316	DUT	Deoxyuridine 5'-triphosphate nucleotidohydrolase, mitochondrial	252	S	101	0.813
AGLQS(ph)LEASGR	AGLQS(1)LEASGR	null	null	-0.137	O60784	TOM1	Target of Myb protein 1	492	S	355	1
AGMSSNQSISS(ph)PVLDAVPR	AGMSSNQSIS(0.228)S(0.772)PVLDAVPR	null	null	0.316	Q9UQ35	SRRM2	Serine/arginine repetitive matrix protein 2	2752	S	1404	0.772
AGM(ox)SSNQSISS(ph)PVLDAVPRT(ph)PSRER	AGMS(0.006)S(0.033)NQS(0.032)IS(0.23)S(0.725)PVLDAVPRT(0.924)PS(0.05)RER	null	0.078	null	Q9UQ35	SRRM2	Serine/arginine repetitive matrix protein 2	2752	S	1404	0.725
AGM(ox)SSNQSISS(ph)PVLDAVPRT(ph)PSRER	AGMS(0.006)S(0.033)NQS(0.032)IS(0.23)S(0.725)PVLDAVPRT(0.924)PS(0.05)RER	null	0.078	null	Q9UQ35	SRRM2	Serine/arginine repetitive matrix protein 2	2752	T	1413	0.924
AGM(ox)TSS(ph)PDATTGQTFG	AGMTS(0.002)S(0.998)PDATTGQTFG	null	null	null	Q9UQR1	ZNF148	Zinc finger protein 148	794	S	784	0.998
AGMTSS(ph)PDATTGQTFG	AGMTSS(1)PDATTGQTFG	null	null	null	Q9UQR1	ZNF148	Zinc finger protein 148	794	S	784	1
AGPDLPSLPSHALEDEGWAAAAPS(ph)PGS(ph)AR	AGPDLPSLPSHALEDEGWAAAAPS(1)PGS(1)AR	null	null	null	Q9H3Q1	CDC42EP4	Cdc42 effector protein 4	356	S	292	1
AGPDLPSLPSHALEDEGWAAAAPS(ph)PGS(ph)AR	AGPDLPSLPSHALEDEGWAAAAPS(1)PGS(1)AR	null	null	null	Q9H3Q1	CDC42EP4	Cdc42 effector protein 4	356	S	295	1
AGPDLPSLPSHALEDEGWAAAAPSPGS(ph)AR	AGPDLPSLPSHALEDEGWAAAAPS(0.029)PGS(0.971)AR	null	-0.059	0.282	Q9H3Q1	CDC42EP4	Cdc42 effector protein 4	356	S	295	0.971
AGPPAPAPPAPIPPPAPS(ph)QSSPPEQPQSM(ox)EMR	AGPPAPAPPAPIPPPAPS(0.672)QS(0.253)S(0.076)PPEQPQSMEMR	null	-0.536	null	Q8WUF5	PPP1R13L	RelA-associated inhibitor	828	S	594	0.672
AGS(ph)RKSVLGVVGGQ	AGS(0.5)RKS(0.5)VLGVVGGQ	null	-0.159	null	A0A087WV50	SENP3	null	177	S	166	0.5
AHGCFQDGRS(ph)PGPPPPVGVK	AHGCFQDGRS(1)PGPPPPVGVK	null	null	0.445	Q9H1B7	IRF2BPL	Interferon regulatory factor 2-binding protein-like	796	S	69	1
AHLPLGQSNS(ph)CGSVLPPSLAAMAK	AHLPLGQS(0.277)NS(0.661)CGS(0.063)VLPPSLAAMAK	null	null	0.146	Q86SQ0	PHLDB2	Pleckstrin homology-like domain family B member 2	1253	S	934	0.661
AIGNNSATS(ph)PR	AIGNNS(0.002)AT(0.079)S(0.919)PR	null	null	null	Q9NYJ8	TAB2	TGF-beta-activated kinase 1 and MAP3K7-binding protein 2	693	S	450	0.919
AIPVS(ph)PSAVEEDEDEDGHTVVATAR	AIPVS(0.798)PS(0.202)AVEEDEDEDGHTVVATAR	null	null	0.347	Q07157	TJP1	Tight junction protein ZO-1	1748	S	1617	0.798
AIS(ph)SDMFFGR	AIS(0.867)S(0.133)DMFFGR	null	null	0.382	Q8N6H7	ARFGAP2	ADP-ribosylation factor GTPase-activating protein 2	521	S	432	0.867
AKS(ph)PQPPVEEEDEHFDDTVVCLDTYNCDLHFK	AKS(0.998)PQPPVEEEDEHFDDT(0.002)VVCLDTYNCDLHFK	null	null	0.054	Q00839	HNRNPU	Heterogeneous nuclear ribonucleoprotein U	825	S	271	0.998
AKS(ph)PT(ph)PDGSER	AKS(1)PT(1)PDGSER	null	null	null	Q96MU7	YTHDC1	YTH domain-containing protein 1	727	S	146	1
AKS(ph)PT(ph)PDGSER	AKS(1)PT(1)PDGSER	null	null	null	Q96MU7	YTHDC1	YTH domain-containing protein 1	727	T	148	1
ALAAVPS(ph)AGSVQR	ALAAVPS(0.5)AGS(0.5)VQR	null	-0.132	1.432	Q14160	SCRIB	Protein scribble homolog	1630	S	1276	0.5
ALENGDADEPS(ph)FSDPEDFVDDVSEEELLGDVLK	ALENGDADEPS(0.558)FS(0.434)DPEDFVDDVS(0.008)EEELLGDVLK	null	null	null	P55884	EIF3B	Eukaryotic translation initiation factor 3 subunit B	814	S	152	0.558
ALGGEDS(ph)ENEEELGDEAM(ox)M(ox)ALDQSLASLFAEQK	ALGGEDS(1)ENEEELGDEAMMALDQSLASLFAEQK	null	null	null	Q9BQG0	MYBBP1A	Myb-binding protein 1A	1328	S	775	1
ALGGEDS(ph)ENEEELGDEAMM(ox)ALDQSLASLFAEQK	ALGGEDS(1)ENEEELGDEAMMALDQSLASLFAEQK	null	null	null	Q9BQG0	MYBBP1A	Myb-binding protein 1A	1328	S	775	1
ALGGEDS(ph)ENEEELGDEAMMALDQSLASLFAEQK	ALGGEDS(1)ENEEELGDEAMMALDQSLASLFAEQK	null	null	null	Q9BQG0	MYBBP1A	Myb-binding protein 1A	1328	S	775	1
ALKGQEDY(ph)IYLFK	ALKGQEDY(0.807)IY(0.193)LFK	null	null	null	Q8NBE8	KLHL23	Kelch-like protein 23	558	Y	9	0.807
ALPAAAEDGS(ph)PVFGEGPPSLK	ALPAAAEDGS(0.866)PVFGEGPPS(0.134)LK	null	null	-0.432	Q96PE1	ADGRA2	G-protein coupled receptor 124	1338	S	1107	0.866
ALSAS(ph)HTDLAH	ALS(0.004)AS(0.994)HT(0.002)DLAH	null	null	null	H0YG16	KLC1	null	268	S	262	0.994
ALS(ph)IESLSPTDSSNGVNWR	ALS(1)IESLSPTDSSNGVNWR	null	null	0.167	Q9Y3M8	STARD13	StAR-related lipid transfer protein 13	1113	S	411	1
ALS(ph)MTHGSVK	ALS(0.866)MT(0.044)HGS(0.09)VK	null	null	-0.014	Q08357	SLC20A2	Sodium-dependent phosphate transporter 2	652	S	316	0.866
ALSSGGSITS(ph)PPLS(ph)PALPK	ALSSGGS(0.003)IT(0.216)S(0.781)PPLS(1)PALPK	null	0.025	-0.169	Q6Y7W6	GIGYF2	PERQ amino acid-rich with GYF domain-containing protein 2	1299	S	26	0.781
ALSSGGSITS(ph)PPLS(ph)PALPK	ALSSGGS(0.003)IT(0.216)S(0.781)PPLS(1)PALPK	null	0.025	-0.169	Q6Y7W6	GIGYF2	PERQ amino acid-rich with GYF domain-containing protein 2	1299	S	30	1
ALSTGLDYS(ph)PPSAPR	ALS(0.011)T(0.009)GLDY(0.008)S(0.878)PPS(0.094)APR	null	null	-0.145	P54253	ATXN1	Ataxin-1	815	S	88	0.878
AMADELS(ph)EK	AMADELS(1)EK	null	0.089	-0.015	Q03135	CAV1	Caveolin;Caveolin-1	178	S	37	1
AM(ox)LDSGIYPPGS(ph)PGK	AMLDS(0.001)GIY(0.002)PPGS(0.997)PGK	null	0.048	-0.062	O95295	SNAPIN	SNARE-associated protein Snapin	136	S	133	0.997
AM(ox)QCIQIPNGDLQNS(ph)PPPACR	AMQCIQIPNGDLQNS(1)PPPACR	null	-0.629	null	Q9Y3M8	STARD13	StAR-related lipid transfer protein 13	1113	S	314	1
AMS(ph)LNTLNVDAPR	AMS(0.987)LNT(0.013)LNVDAPR	null	-0.285	-0.278	Q6P597	KLC3	Kinesin light chain 3	504	S	466	0.987
AMS(ph)QDGASQFQEVIR	AMS(1)QDGASQFQEVIR	null	null	null	Q16851	UGP2	UTP--glucose-1-phosphate uridylyltransferase	508	S	13	1
AMVDSQQKS(ph)PVK	AMVDS(0.039)QQKS(0.961)PVK	null	null	0.99	Q03001	DST	Dystonin	7570	S	1382	0.961
ANGSQPNSGS(ph)PQPAP	ANGSQPNS(0.102)GS(0.898)PQPAP	null	null	null	P49848	TAF6	Transcription initiation factor TFIID subunit 6	677	S	672	0.898
ANNSQEPS(ph)PQLASSVASTR	ANNS(0.117)QEPS(0.883)PQLASSVASTR	null	null	null	Q96HC4	PDLIM5	PDZ and LIM domain protein 5	596	S	313	0.883
ANS(ph)TSDSVFTETPS(ph)PVLK	ANS(0.621)T(0.264)S(0.113)DS(0.003)VFT(0.003)ET(0.021)PS(0.976)PVLK	null	0.268	-0.199	Q9UKI2	CDC42EP3	Cdc42 effector protein 3	254	S	89	0.621
ANS(ph)TSDSVFTETPS(ph)PVLK	ANS(0.621)T(0.264)S(0.113)DS(0.003)VFT(0.003)ET(0.021)PS(0.976)PVLK	null	0.268	-0.199	Q9UKI2	CDC42EP3	Cdc42 effector protein 3	254	S	100	0.976
APEPDLM(ox)S(ph)PTR	APEPDLMS(0.98)PT(0.02)R	null	null	null	Q9H7D0	DOCK5	Dedicator of cytokinesis protein 5	1870	S	1756	0.98
APES(ph)PPSADPALVAGPAEEAECPPPR	APES(0.5)PPS(0.5)ADPALVAGPAEEAECPPPR	null	null	null	Q6EEV4	POLR2M	DNA-directed RNA polymerase II subunit GRINL1A, isoforms 4/5	148	S	10	0.5
APGLITPGS(ph)PPPAQQNQYVHISSSPQNTGR	APGLIT(0.009)PGS(0.986)PPPAQQNQY(0.006)VHISSSPQNTGR	null	null	0.033	P54253	ATXN1	Ataxin-1	815	S	238	0.986
APIASIHS(ph)FELDLL	APIAS(0.014)IHS(0.986)FELDLL	null	null	null	Q13015	MLLT11	Protein AF1q	90	S	84	0.986
APPPLS(ph)FSSSPPSPASSVSLNQGAK	APPPLS(0.509)FS(0.16)S(0.16)S(0.16)PPS(0.01)PAS(0.001)S(0.001)VSLNQGAK	null	null	-0.025	Q5T5P2	KIAA1217	Sickle tail protein homolog	1943	S	1892	0.509
APQQQPPPQQPPPPQPPPQQPPPPPSYSPARNPPGAS(ph)TYNK	APQQQPPPQQPPPPQPPPQQPPPPPS(0.155)Y(0.054)S(0.06)PARNPPGAS(0.253)T(0.253)Y(0.224)NK	null	null	-0.175	Q9BUJ2	HNRNPUL1	Heterogeneous nuclear ribonucleoprotein U-like protein 1	856	S	727	0.253
APS(ph)APPGTGALPPAAPSGR	APS(1)APPGTGALPPAAPSGR	null	-0.16	-0.413	Q9H1B7	IRF2BPL	Interferon regulatory factor 2-binding protein-like	796	S	519	1
APSAS(ph)PLALHASR	APSAS(0.992)PLALHAS(0.008)R	null	-0.296	null	Q8N3F8	MICALL1	MICAL-like protein 1	863	S	486	0.992
APSLPAPPYAGAPGS(ph)PR	APSLPAPPYAGAPGS(1)PR	null	null	0.807	Q69YU3	ANKRD34A	Ankyrin repeat domain-containing protein 34A	496	S	461	1
APS(ph)PEPAAPR	APS(1)PEPAAPR	null	null	null	P20749	BCL3	B-cell lymphoma 3 protein	454	S	41	1
APS(ph)VANVGSHCDLSLK	APS(1)VANVGSHCDLSLK	null	null	null	P21333	FLNA	Filamin-A	2647	S	2152	1
APVSSTESVIQSNTPT(ph)PPPSQPLNETAEEESR	APVS(0.001)S(0.001)T(0.003)ES(0.004)VIQS(0.008)NT(0.026)PT(0.93)PPPS(0.026)QPLNET(0.001)AEEESR	null	0.486	-0.244	Q9HC35	EML4	Echinoderm microtubule-associated protein-like 4	981	T	899	0.93
AQGEPVAGHES(ph)PK	AQGEPVAGHES(1)PK	null	0.052	null	O94979	SEC31A	Protein transport protein Sec31A	1220	S	799	1
AQGGQTQS(ph)PTK	AQGGQT(0.009)QS(0.938)PT(0.053)K	null	null	null	P40123	CAP2	Adenylyl cyclase-associated protein;Adenylyl cyclase-associated protein 2	477	S	301	0.938
AQPSDNAPAKGNKS(ph)PSPPDGSPAATPEIR	AQPS(0.001)DNAPAKGNKS(0.912)PS(0.086)PPDGSPAATPEIR	null	null	-0.099	O00499	BIN1	Myc box-dependent-interacting protein 1	593	S	296	0.912
AQS(ph)VSPVQAPPPGGSAQLLPGK	AQS(0.5)VS(0.5)PVQAPPPGGSAQLLPGK	null	null	0.425	Q96RK0	CIC	Protein capicua homolog	1608	S	902	0.5
ARGEIGGLSLS(ph)PS(ph)PER	ARGEIGGLS(0.22)LS(0.822)PS(0.958)PER	null	null	0.248	Q96GP6	SCARF2	Scavenger receptor class F member 2	870	S	651	0.822
ARGEIGGLSLS(ph)PS(ph)PER	ARGEIGGLS(0.22)LS(0.822)PS(0.958)PER	null	null	0.248	Q96GP6	SCARF2	Scavenger receptor class F member 2	870	S	653	0.958
ARS(ph)VS(ph)PPPK	ARS(1)VS(1)PPPK	null	null	-0.073	Q13247	SRSF6	Serine/arginine-rich splicing factor 6	344	S	314	1
ARS(ph)VS(ph)PPPK	ARS(1)VS(1)PPPK	null	null	-0.073	Q13247	SRSF6	Serine/arginine-rich splicing factor 6	344	S	316	1
ASAILPGVLGSETLSNEVFQES(ph)EEEKQPEVPSSLAK	ASAILPGVLGS(0.006)ET(0.006)LS(0.014)NEVFQES(0.615)EEEKQPEVPS(0.179)S(0.179)LAK	null	null	null	Q9BZQ8	FAM129A	Protein Niban	928	S	622	0.615
AS(ph)DPGLPAEEPK	AS(1)DPGLPAEEPK	null	null	0.359	P27708	CAD	CAD protein;Glutamine-dependent carbamoyl-phosphate synthase;Aspartate carbamoyltransferase;Dihydroorotase	2225	S	1859	1
ASETDTHS(ph)IGEK	ASET(0.001)DT(0.034)HS(0.965)IGEK	null	-0.382	null	Q12983	BNIP3	BCL2/adenovirus E1B 19 kDa protein-interacting protein 3	259	S	151	0.965
AS(ph)GEM(ox)ASAQYITAALR	AS(1)GEMASAQYITAALR	null	null	null	P54578	USP14	Ubiquitin carboxyl-terminal hydrolase;Ubiquitin carboxyl-terminal hydrolase 14	494	S	143	1
AS(ph)GVQVADEVCR	AS(1)GVQVADEVCR	null	0.177	null	P60981	DSTN	Destrin	165	S	3	1
ASIANSDGPTAGSQT(ph)PPFK	ASIANSDGPT(0.045)AGS(0.352)QT(0.604)PPFK	null	-0.115	0.364	O75167	PHACTR2	Phosphatase and actin regulator;Phosphatase and actin regulator 2	634	T	25	0.604
ASLAS(ph)LDS(ph)NPSTNEK	AS(0.02)LAS(0.997)LDS(0.908)NPS(0.055)T(0.02)NEK	null	-0.555	0.27	Q96BY6	DOCK10	Dedicator of cytokinesis protein 10	2186	S	1292	0.997
ASLAS(ph)LDS(ph)NPSTNEK	AS(0.02)LAS(0.997)LDS(0.908)NPS(0.055)T(0.02)NEK	null	-0.555	0.27	Q96BY6	DOCK10	Dedicator of cytokinesis protein 10	2186	S	1295	0.908
AS(ph)LEDAPVDDLTR	AS(1)LEDAPVDDLTR	null	0.186	-0.451	Q7Z2W4	ZC3HAV1	Zinc finger CCCH-type antiviral protein 1	902	S	284	1
ASLVALPEQTAS(ph)EEETPPPLLTK	ASLVALPEQT(0.098)AS(0.897)EEET(0.005)PPPLLTK	null	null	-0.082	Q9UKV3	ACIN1	Apoptotic chromatin condensation inducer in the nucleus	1341	S	410	0.897
AS(ph)PATQPPPLLPPSATGPDATVGGPAPTPLLPPSATASVK	AS(0.751)PAT(0.247)QPPPLLPPS(0.001)ATGPDATVGGPAPTPLLPPSATASVK	null	null	null	Q07666	KHDRBS1	KH domain-containing, RNA-binding, signal transduction-associated protein 1	443	S	58	0.751
ASPDSRHS(ph)PATISSSTR	ASPDSRHS(0.958)PAT(0.04)IS(0.002)SSTR	null	null	0.455	O15119	TBX3	T-box transcription factor TBX3	743	S	438	0.958
AS(ph)PEPQRENASPAPGT(ph)TAEEAMSR	AS(0.979)PEPQRENAS(0.268)PAPGT(0.566)T(0.183)AEEAMS(0.005)R	null	null	null	P46379	BAG6	Large proline-rich protein BAG6	1132	S	964	0.979
AS(ph)PEPQRENASPAPGT(ph)TAEEAMSR	AS(0.979)PEPQRENAS(0.268)PAPGT(0.566)T(0.183)AEEAMS(0.005)R	null	null	null	P46379	BAG6	Large proline-rich protein BAG6	1132	T	978	0.566
AS(ph)PEPQRENAS(ph)PAPGTTAEEAM(ox)SR	AS(1)PEPQRENAS(1)PAPGTTAEEAMSR	null	null	null	P46379	BAG6	Large proline-rich protein BAG6	1132	S	964	1
AS(ph)PEPQRENAS(ph)PAPGTTAEEAM(ox)SR	AS(1)PEPQRENAS(1)PAPGTTAEEAMSR	null	null	null	P46379	BAG6	Large proline-rich protein BAG6	1132	S	973	1
ASS(ph)ASVPAVGASAEGTR	AS(0.074)S(0.844)AS(0.083)VPAVGASAEGTR	null	0.318	0.274	Q9BZ23	PANK2	Pantothenate kinase 2, mitochondrial	570	S	169	0.844
ASSNKDFT(ph)PNR	ASSNKDFT(1)PNR	null	null	-0.818	Q7Z6E9	RBBP6	E3 ubiquitin-protein ligase RBBP6	1792	T	1468	1
ASS(ph)PAQCVTPVQTVV	AS(0.396)S(0.604)PAQCVTPVQTVV	null	null	null	Q13614	MTMR2	Myotubularin-related protein 2	643	S	631	0.604
ASS(ph)PCPEFEQFQIVPAVETPYLAR	AS(0.466)S(0.534)PCPEFEQFQIVPAVETPYLAR	null	null	-1.545	O60333	KIF1B	Kinesin-like protein;Kinesin-like protein KIF1B	1816	S	1659	0.534
ASSPS(ph)PLTIGTPESQR	AS(0.001)S(0.017)PS(0.97)PLT(0.011)IGTPESQR	null	null	null	Q9NPI6	DCP1A	mRNA-decapping enzyme 1A	582	S	525	0.97
ASTAPGAEASPS(ph)PCITER	ASTAPGAEAS(0.02)PS(0.906)PCIT(0.075)ER	null	-0.823	null	Q66PJ3	ARL6IP4	ADP-ribosylation factor-like protein 6-interacting protein 4	421	S	241	0.906
AS(ph)TDNEELLQFPLELCSDSLPSHPFPPAK	AS(0.5)T(0.5)DNEELLQFPLELCSDSLPSHPFPPAK	null	null	null	Q86YS7	C2CD5	C2 domain-containing protein 5	1000	S	817	0.5
ASVS(ph)PMDEPVPDS(ph)ESPIEK	AS(0.113)VS(0.887)PMDEPVPDS(0.845)ES(0.155)PIEK	null	null	0.623	P46821	MAP1B	Microtubule-associated protein 1B;MAP1B heavy chain;MAP1 light chain LC1	2468	S	1378	0.887
ASVS(ph)PMDEPVPDS(ph)ESPIEK	AS(0.113)VS(0.887)PMDEPVPDS(0.845)ES(0.155)PIEK	null	null	0.623	P46821	MAP1B	Microtubule-associated protein 1B;MAP1B heavy chain;MAP1 light chain LC1	2468	S	1387	0.845
ASVS(ph)PM(ox)DEPVPDSES(ph)PIEK	AS(0.247)VS(0.753)PMDEPVPDS(0.027)ES(0.973)PIEK	null	0.065	0.516	P46821	MAP1B	Microtubule-associated protein 1B;MAP1B heavy chain;MAP1 light chain LC1	2468	S	1378	0.753
ASVS(ph)PM(ox)DEPVPDSES(ph)PIEK	AS(0.247)VS(0.753)PMDEPVPDS(0.027)ES(0.973)PIEK	null	0.065	0.516	P46821	MAP1B	Microtubule-associated protein 1B;MAP1B heavy chain;MAP1 light chain LC1	2468	S	1389	0.973
ASVSQT(ph)SPQSASSPR	ASVS(0.002)QT(0.878)S(0.106)PQS(0.013)AS(0.001)SPR	null	null	null	Q8TDY2	RB1CC1	RB1-inducible coiled-coil protein 1	1594	T	646	0.878
ASVVDPSTESSPAPQEGSEQPASPAS(ph)PLSSR	ASVVDPSTES(0.002)S(0.001)PAPQEGS(0.002)EQPAS(0.121)PAS(0.705)PLS(0.121)S(0.048)R	null	null	-0.453	Q66K14	TBC1D9B	TBC1 domain family member 9B	1250	S	435	0.705
ATAQPPAPLSPDS(ph)GSPSPDSGSASPVEEEDVGSSEK	ATAQPPAPLS(0.157)PDS(0.643)GS(0.157)PS(0.04)PDS(0.001)GSASPVEEEDVGSSEK	null	null	-0.264	O95361	TRIM16	Tripartite motif-containing protein 16	564	S	27	0.643
ATDIPASAS(ph)PPPVAGVPFFK	ATDIPAS(0.03)AS(0.97)PPPVAGVPFFK	null	null	null	Q8N1G0	ZNF687	Zinc finger protein 687	1237	S	253	0.97
ATLGPTPTT(ph)PPQPPDPSQPPPGPMQH	AT(0.001)LGPT(0.001)PT(0.038)T(0.96)PPQPPDPSQPPPGPMQH	null	null	null	O60927	PPP1R11	Protein phosphatase 1 regulatory subunit 11	126	T	109	0.96
ATLTAS(ph)PLGAS	AT(0.026)LT(0.15)AS(0.825)PLGAS	null	null	null	D6W625	CHAF1A	null	956	S	951	0.825
ATM(ox)AQNENVVVQPVVAENIPVIPLSDS(ph)PPPSR	ATMAQNENVVVQPVVAENIPVIPLS(0.036)DS(0.753)PPPS(0.211)R	null	null	null	P30414	NKTR	NK-tumor recognition protein;Putative peptidyl-prolyl cis-trans isomerase	1462	S	613	0.753
AT(ph)S(ph)NVFAM(ox)FDQSQIQEFK	AT(1)S(1)NVFAMFDQSQIQEFK	null	null	null	P19105	MYL12A	Myosin regulatory light chain 12B;Myosin regulatory light chain 12A;Myosin regulatory light polypeptide 9	171	T	18	1
AT(ph)S(ph)NVFAM(ox)FDQSQIQEFK	AT(1)S(1)NVFAMFDQSQIQEFK	null	null	null	P19105	MYL12A	Myosin regulatory light chain 12B;Myosin regulatory light chain 12A;Myosin regulatory light polypeptide 9	171	S	19	1
AT(ph)SPLCTSTASM(ox)VSSSPSTPSNIPQKPSQPAAK	AT(0.769)S(0.216)PLCT(0.009)S(0.003)T(0.001)AS(0.001)MVSSSPSTPSNIPQKPSQPAAK	null	null	-0.015	P30622	CLIP1	CAP-Gly domain-containing linker protein 1	1438	T	146	0.769
ATS(ph)SSSGSLSATGR	AT(0.073)S(0.483)S(0.364)S(0.072)S(0.007)GSLSATGR	null	null	null	Q03252	LMNB2	Lamin-B2	620	S	419	0.483
AT(ph)TPPNQGRPDS(ph)PVYANLQELK	AT(0.769)T(0.231)PPNQGRPDS(0.979)PVY(0.021)ANLQELK	null	null	null	Q8IWW6	ARHGAP12	Rho GTPase-activating protein 12	846	T	230	0.769
AT(ph)TPPNQGRPDS(ph)PVYANLQELK	AT(0.769)T(0.231)PPNQGRPDS(0.979)PVY(0.021)ANLQELK	null	null	null	Q8IWW6	ARHGAP12	Rho GTPase-activating protein 12	846	S	240	0.979
ATVPVAAAT(ph)AAEGEGSPPAVAAVAGPPAAAEVGGGVGGSSR	AT(0.026)VPVAAAT(0.8)AAEGEGS(0.174)PPAVAAVAGPPAAAEVGGGVGGSSR	null	null	-0.025	O75179	ANKRD17	Ankyrin repeat domain-containing protein 17	2603	T	12	0.8
ATVT(ph)PS(ph)PVK	ATVT(1)PS(1)PVK	null	null	null	Q9H1E3	NUCKS1	Nuclear ubiquitous casein and cyclin-dependent kinase substrate 1	243	T	179	1
ATVT(ph)PS(ph)PVK	ATVT(1)PS(1)PVK	null	null	null	Q9H1E3	NUCKS1	Nuclear ubiquitous casein and cyclin-dependent kinase substrate 1	243	S	181	1
AVAS(ph)PEATVSQTDENK	AVAS(1)PEATVSQTDENK	null	0.155	-0.165	Q9Y4E1	WASHC2C	WASH complex subunit FAM21A;WASH complex subunit FAM21C	1318	S	498	1
AVLSDGS(ph)ECCK	AVLS(0.006)DGS(0.994)ECCK	null	-5.342	null	Q99650	OSMR	Oncostatin-M-specific receptor subunit beta	979	S	684	0.994
AVLSDS(ph)PQLSEGK	AVLS(0.003)DS(0.992)PQLS(0.006)EGK	null	0.421	-0.348	Q7Z4H7	HAUS6	HAUS augmin-like complex subunit 6	955	S	552	0.992
AVPIGT(ph)PPK	AVPIGT(1)PPK	null	0.151	null	Q86TB9	PATL1	Protein PAT1 homolog 1	770	T	194	1
AVPMAPAPASPGS(ph)SNDSSAR	AVPMAPAPAS(0.405)PGS(0.543)S(0.038)NDS(0.007)S(0.007)AR	null	null	-0.2	Q66K74	MAP1S	Microtubule-associated protein 1S;MAP1S heavy chain;MAP1S light chain	1059	S	762	0.543
AVS(ph)LDSPVSVGSSPPVK	AVS(0.999)LDS(0.001)PVSVGSSPPVK	null	0.327	0.544	Q9Y6Q9	NCOA3	Nuclear receptor coactivator 3	1424	S	857	0.999
AVS(ph)PLDPSKEVSGK	AVS(1)PLDPSKEVSGK	null	null	0.359	Q14865	ARID5B	AT-rich interactive domain-containing protein 5B	1188	S	1032	1
AVVQS(ph)PQVTEVL	AVVQS(1)PQVTEVL	null	null	null	Q3KQU3	MAP7D1	MAP7 domain-containing protein 1	841	S	834	1
CAPSAGS(ph)PAAAVGR	CAPS(0.01)AGS(0.99)PAAAVGR	null	null	-0.116	Q7L2J0	MEPCE	7SK snRNA methylphosphate capping enzyme	689	S	60	0.99
CGSGPVHISGQHLVAVEEDAES(ph)EDEEEEDVK	CGSGPVHISGQHLVAVEEDAES(1)EDEEEEDVK	null	null	null	P06748	NPM1	Nucleophosmin	294	S	125	1
CKVS(ph)NKGLPS(ph)SIEK	CKVS(0.951)NKGLPS(0.525)S(0.525)IEK	null	null	null	P01861	IGHG4	Ig gamma-4 chain C region	327	S	204	0.951
CKVS(ph)NKGLPS(ph)SIEK	CKVS(0.951)NKGLPS(0.525)S(0.525)IEK	null	null	null	P01861	IGHG4	Ig gamma-4 chain C region	327	S	210	0.525
CLLADLPLPPELPGGDDLS(ph)KSPEEK	CLLADLPLPPELPGGDDLS(0.5)KS(0.5)PEEK	null	null	null	Q14004	CDK13	Cyclin-dependent kinase 13	1512	S	662	0.5
CSS(ph)PTVGPPPLPQK	CS(0.01)S(0.989)PT(0.001)VGPPPLPQK	null	-0.101	null	Q8ND30	PPFIBP2	Liprin-beta-2	876	S	363	0.989
CS(ph)S(ph)TPDNLS(ph)R	CS(0.985)S(0.512)T(0.512)PDNLS(0.991)R	null	null	null	Q5T5Y3	CAMSAP1	Calmodulin-regulated spectrin-associated protein 1	1602	S	1387	0.985
CS(ph)S(ph)TPDNLS(ph)R	CS(0.985)S(0.512)T(0.512)PDNLS(0.991)R	null	null	null	Q5T5Y3	CAMSAP1	Calmodulin-regulated spectrin-associated protein 1	1602	S	1388	0.512
CS(ph)S(ph)TPDNLS(ph)R	CS(0.985)S(0.512)T(0.512)PDNLS(0.991)R	null	null	null	Q5T5Y3	CAMSAP1	Calmodulin-regulated spectrin-associated protein 1	1602	S	1394	0.991
CSVS(ph)AVNLPK	CSVS(1)AVNLPK	null	0.215	null	Q3KQU3	MAP7D1	MAP7 domain-containing protein 1	841	S	254	1
CVS(ph)M(ox)PGDISGLQGGPR	CVS(1)MPGDISGLQGGPR	null	0.051	0.384	Q8IY17	PNPLA6	Neuropathy target esterase	1366	S	411	1
DAS(ph)PSKEER	DAS(1)PSKEER	null	null	null	Q9BUQ8	DDX23	Probable ATP-dependent RNA helicase DDX23	820	S	14	1
DELHIVEAEAM(ox)NYEGS(ph)PIK	DELHIVEAEAMNYEGS(1)PIK	null	null	null	P06748	NPM1	Nucleophosmin	294	S	70	1
DELHIVEAEAM(ox)NY(ph)EGSPIKVTLATLK	DELHIVEAEAMNY(0.834)EGS(0.124)PIKVT(0.031)LAT(0.011)LK	null	null	null	P06748	NPM1	Nucleophosmin	294	Y	67	0.834
DETDSKTAS(ph)PWK	DETDS(0.209)KT(0.279)AS(0.512)PWK	null	0.828	0.407	Q13813	SPTAN1	Spectrin alpha chain, non-erythrocytic 1	2472	S	1190	0.512
DFQDYM(ox)EPEEGCQGS(ph)PQR	DFQDYMEPEEGCQGS(1)PQR	null	null	null	O43237	DYNC1LI2	Cytoplasmic dynein 1 light intermediate chain 2	492	S	194	1
DFQES(ph)SPQK	DFQES(0.702)S(0.298)PQK	null	null	null	P78559	MAP1A	Microtubule-associated protein 1A;MAP1A heavy chain;MAP1 light chain LC2	2803	S	1761	0.702
DGAEQQGPEATVEEAEAAAFGSEKPQSM(ox)FEPPQVSS(ph)PVQEK	DGAEQQGPEATVEEAEAAAFGSEKPQSMFEPPQVS(0.125)S(0.875)PVQEK	null	null	null	Q9Y2D5	AKAP2	A-kinase anchor protein 2	859	S	631	0.875
DGAEQQGPEATVEEAEAAAFGSEKPQSMFEPPQVSS(ph)PVQEK	DGAEQQGPEATVEEAEAAAFGSEKPQSMFEPPQVS(0.244)S(0.756)PVQEK	null	null	null	Q9Y2D5	AKAP2	A-kinase anchor protein 2	859	S	631	0.756
DGAEQQGPEATVEEAEAAAFGSEKPQSMFEPPQVSS(ph)PVQEKR	DGAEQQGPEATVEEAEAAAFGS(0.004)EKPQS(0.011)MFEPPQVS(0.226)S(0.759)PVQEKR	null	null	-0.032	Q9Y2D5	AKAP2	A-kinase anchor protein 2	859	S	631	0.759
DGAYNM(ox)VRAY(ph)T(ph)TGS(ph)PGSR	DGAY(0.091)NMVRAY(0.907)T(0.499)T(0.503)GS(0.583)PGS(0.417)R	null	null	null	Q6ZS17	RIPOR1	ATP synthase protein 8;Protein FAM65A	1223	Y	167	0.907
DGAYNM(ox)VRAY(ph)T(ph)TGS(ph)PGSR	DGAY(0.091)NMVRAY(0.907)T(0.499)T(0.503)GS(0.583)PGS(0.417)R	null	null	null	Q6ZS17	RIPOR1	ATP synthase protein 8;Protein FAM65A	1223	T	168	0.499
DGAYNM(ox)VRAY(ph)T(ph)TGS(ph)PGSR	DGAY(0.091)NMVRAY(0.907)T(0.499)T(0.503)GS(0.583)PGS(0.417)R	null	null	null	Q6ZS17	RIPOR1	ATP synthase protein 8;Protein FAM65A	1223	S	171	0.583
DGLPRT(ph)PSR	DGLPRT(1)PSR	null	null	null	Q9UQ35	SRRM2	Serine/arginine repetitive matrix protein 2	2752	T	1434	1
DGQDAIAQS(ph)PEK	DGQDAIAQS(1)PEK	null	null	null	Q9NWH9	SLTM	SAFB-like transcription modulator	1034	S	289	1
DGQVINETS(ph)QHHDDLE	DGQVINET(0.065)S(0.935)QHHDDLE	null	null	null	P08670	VIM	Vimentin	466	S	459	0.935
DGSGT(ph)PSRHS(ph)LS(ph)GSSPGM(ox)K	DGS(0.015)GT(0.927)PS(0.072)RHS(0.952)LS(0.852)GS(0.091)S(0.091)PGMK	null	null	null	Q9UQ35	SRRM2	Serine/arginine repetitive matrix protein 2	2752	T	1453	0.927
DGSGT(ph)PSRHS(ph)LS(ph)GSSPGM(ox)K	DGS(0.015)GT(0.927)PS(0.072)RHS(0.952)LS(0.852)GS(0.091)S(0.091)PGMK	null	null	null	Q9UQ35	SRRM2	Serine/arginine repetitive matrix protein 2	2752	S	1458	0.952
DGSGT(ph)PSRHS(ph)LS(ph)GSSPGM(ox)K	DGS(0.015)GT(0.927)PS(0.072)RHS(0.952)LS(0.852)GS(0.091)S(0.091)PGMK	null	null	null	Q9UQ35	SRRM2	Serine/arginine repetitive matrix protein 2	2752	S	1460	0.852
DGVLTLANNVT(ph)PAKDVPPLSETEATPVPIK	DGVLT(0.07)LANNVT(0.928)PAKDVPPLS(0.001)ETEATPVPIK	null	null	null	P27816	MAP4	Microtubule-associated protein;Microtubule-associated protein 4	1152	T	571	0.928
DHFGLEGDEESTM(ox)LEDSVS(ph)PK	DHFGLEGDEES(0.087)T(0.112)MLEDS(0.339)VS(0.463)PK	null	null	null	Q9Y490	TLN1	Talin-1	2541	S	425	0.463
DINS(ph)WVER	DINS(1)WVER	null	-0.221	null	P48595	SERPINB10	Serpin B10	397	S	156	1
DITDPLSLNTCTDEGHVVLAS(ph)PLK	DITDPLSLNT(0.002)CT(0.001)DEGHVVLAS(0.998)PLK	null	null	null	Q7L2J0	MEPCE	7SK snRNA methylphosphate capping enzyme	689	S	254	0.998
DKDDQEWESPS(ph)PPKPTVFISGVIAR	DKDDQEWES(0.003)PS(0.995)PPKPT(0.001)VFIS(0.001)GVIAR	null	null	null	P51397	DAP	Death-associated protein 1	102	S	51	0.995
DKENGNNS(ph)PLPK	DKENGNNS(1)PLPK	null	null	null	Q6P1L5	FAM117B	Protein FAM117B	589	S	449	1
DKEVS(ph)DDEAEEK	DKEVS(1)DDEAEEK	null	null	null	P07900	HSP90AA1	Heat shock protein HSP 90-alpha	732	S	231	1
DKNES(ph)LT(ph)MR	DKNES(1)LT(1)MR	null	null	null	Q14980	NUMA1	Nuclear mitotic apparatus protein 1	2115	S	287	1
DKNES(ph)LT(ph)MR	DKNES(1)LT(1)MR	null	null	null	Q14980	NUMA1	Nuclear mitotic apparatus protein 1	2115	T	289	1
DKS(ph)HS(ph)HT(ph)PSRR	DKS(1)HS(0.998)HT(0.978)PS(0.024)RR	null	null	null	Q9UQ35	SRRM2	Serine/arginine repetitive matrix protein 2	2752	S	472	1
DKS(ph)HS(ph)HT(ph)PSRR	DKS(1)HS(0.998)HT(0.978)PS(0.024)RR	null	null	null	Q9UQ35	SRRM2	Serine/arginine repetitive matrix protein 2	2752	S	474	0.998
DKS(ph)HS(ph)HT(ph)PSRR	DKS(1)HS(0.998)HT(0.978)PS(0.024)RR	null	null	null	Q9UQ35	SRRM2	Serine/arginine repetitive matrix protein 2	2752	T	476	0.978
DLDRPESQS(ph)PK	DLDRPES(0.013)QS(0.987)PK	null	-1.41	null	Q8WUA4	GTF3C2	General transcription factor 3C polypeptide 2	911	S	167	0.987
DLGAS(ph)WDVR	DLGAS(1)WDVR	null	null	null	Q86TM3	DDX53	Probable ATP-dependent RNA helicase DDX53	631	S	21	1
DLPTIPGVTSPSSDEPPM(ox)EASQS(ph)HLRNSPEDK	DLPTIPGVT(0.001)S(0.012)PS(0.012)S(0.012)DEPPMEAS(0.054)QS(0.697)HLRNS(0.211)PEDK	null	null	null	Q13541	EIF4EBP1	Eukaryotic translation initiation factor 4E-binding protein 1	118	S	96	0.697
DLQEQDADAGS(ph)ER	DLQEQDADAGS(1)ER	null	null	null	Q6P158	DHX57	Putative ATP-dependent RNA helicase DHX57	1386	S	127	1
DLS(ph)PQHMVVR	DLS(1)PQHMVVR	null	null	0.186	P49590	HARS2	Probable histidine--tRNA ligase, mitochondrial	506	S	67	1
DLS(ph)PTLIDNSAAK	DLS(1)PTLIDNSAAK	null	0.358	0.153	Q9P2B4	CTTNBP2NL	CTTNBP2 N-terminal-like protein	639	S	488	1
DLSS(ph)SPPGPYGQEM(ox)YAFR	DLS(0.129)S(0.429)S(0.429)PPGPY(0.009)GQEMY(0.005)AFR	null	null	0.132	O43741	PRKAB2	5'-AMP-activated protein kinase subunit beta-2	272	S	183	0.429
DLS(ph)TSPKPSPIPS(ph)PVLGR	DLS(0.596)T(0.164)S(0.241)PKPS(0.062)PIPS(0.938)PVLGR	null	0.029	-0.032	Q8NDI1	EHBP1	EH domain-binding protein 1	1231	S	426	0.596
DLS(ph)TSPKPSPIPS(ph)PVLGR	DLS(0.596)T(0.164)S(0.241)PKPS(0.062)PIPS(0.938)PVLGR	null	0.029	-0.032	Q8NDI1	EHBP1	EH domain-binding protein 1	1231	S	436	0.938
DLTGQVPT(ph)PVVK	DLTGQVPT(1)PVVK	null	-0.152	null	P46821	MAP1B	Microtubule-associated protein 1B;MAP1B heavy chain;MAP1 light chain LC1	2468	T	527	1
DLYRPLS(ph)SDDLDSVGDSV	DLY(0.004)RPLS(0.498)S(0.498)DDLDSVGDSV	null	null	-0.249	Q5VZY9	DCLK1	null	363	S	352	0.498
DM(ox)DEPS(ph)PVPNVEEVTLPK	DMDEPS(0.998)PVPNVEEVT(0.002)LPK	null	-0.147	null	Q8TAQ2	SMARCC2	SWI/SNF complex subunit SMARCC2	1214	S	347	0.998
DM(ox)PAAGS(ph)LGSSSR	DMPAAGS(0.916)LGS(0.067)S(0.017)SR	null	null	null	Q14517	FAT1	Protocadherin Fat 1;Protocadherin Fat 1, nuclear form	4588	S	4473	0.916
DM(ox)PGGFLFEGLS(ph)DDEDDFHPNTR	DMPGGFLFEGLS(1)DDEDDFHPNTR	null	null	null	Q96S82	UBL7	Ubiquitin-like protein 7	380	S	230	1
DMPGGFLFEGLS(ph)DDEDDFHPNTR	DMPGGFLFEGLS(0.996)DDEDDFHPNT(0.004)R	null	null	null	Q96S82	UBL7	Ubiquitin-like protein 7	380	S	230	0.996
DMQGLS(ph)LDAASQPSK	DMQGLS(1)LDAASQPSK	null	null	0.001	Q96EY5	MVB12A	Multivesicular body subunit 12A	273	S	170	1
DM(ox)S(ph)PLSETEM(ox)ALGK	DMS(0.999)PLS(0.001)ETEMALGK	null	-1.013	null	P27816	MAP4	Microtubule-associated protein;Microtubule-associated protein 4	1152	S	507	0.999
DMS(ph)PLSETEMALGK	DMS(0.999)PLSETEMALGK	null	null	null	P27816	MAP4	Microtubule-associated protein;Microtubule-associated protein 4	1152	S	507	0.999
DM(ox)SPLSETEM(ox)ALGKDVT(ph)PPPETEVVLIK	DMSPLSETEMALGKDVT(1)PPPETEVVLIK	null	-0.095	null	P27816	MAP4	Microtubule-associated protein;Microtubule-associated protein 4	1152	T	521	1
DM(ox)SPLSETEMALGKDVT(ph)PPPETEVVLIK	DMSPLS(0.001)ET(0.01)EMALGKDVT(0.987)PPPET(0.002)EVVLIK	null	-0.262	-0.008	P27816	MAP4	Microtubule-associated protein;Microtubule-associated protein 4	1152	T	521	0.987
DMSPLSETEMALGKDVT(ph)PPPETEVVLIK	DMSPLSETEMALGKDVT(0.999)PPPET(0.001)EVVLIK	null	null	-0.169	P27816	MAP4	Microtubule-associated protein;Microtubule-associated protein 4	1152	T	521	0.999
DNLTLWTS(ph)DSAGEECDAAEGAEN	DNLTLWT(0.13)S(0.435)DS(0.435)AGEECDAAEGAEN	null	null	null	P27348	YWHAQ	14-3-3 protein theta	245	S	230	0.435
DNS(ph)PPPAFKPEPPK	DNS(1)PPPAFKPEPPK	null	null	null	Q9UDY2	TJP2	Tight junction protein ZO-2	1190	S	986	1
DPGS(ph)PGPFDYVGAPPAESIPQK	DPGS(0.981)PGPFDY(0.019)VGAPPAESIPQK	null	null	0.158	Q14934	NFATC4	Nuclear factor of activated T-cells, cytoplasmic 4	902	S	311	0.981
DPLGGLADM(ox)FGQM(ox)PGSGIGTGPGVIQDRFS(ph)PTM(ox)GR	DPLGGLADMFGQMPGSGIGT(0.001)GPGVIQDRFS(0.779)PT(0.221)MGR	null	null	null	P78344	EIF4G2	Eukaryotic translation initiation factor 4 gamma 2	907	S	395	0.779
DPLGGLADMFGQMPGSGIGTGPGVIQDRFS(ph)PTM(ox)GR	DPLGGLADMFGQMPGSGIGT(0.067)GPGVIQDRFS(0.893)PT(0.039)MGR	null	null	null	P78344	EIF4G2	Eukaryotic translation initiation factor 4 gamma 2	907	S	395	0.893
DQS(ph)PPPS(ph)PPPSYHPPPPPTK	DQS(1)PPPS(0.986)PPPS(0.014)YHPPPPPTK	null	null	null	Q9P206	KIAA1522	Uncharacterized protein KIAA1522	1035	S	669	1
DQS(ph)PPPS(ph)PPPSYHPPPPPTK	DQS(1)PPPS(0.986)PPPS(0.014)YHPPPPPTK	null	null	null	Q9P206	KIAA1522	Uncharacterized protein KIAA1522	1035	S	673	0.986
DRDAS(ph)PSKEER	DRDAS(0.972)PS(0.028)KEER	null	-0.05	null	Q9BUQ8	DDX23	Probable ATP-dependent RNA helicase DDX23	820	S	14	0.972
DRLS(ph)DSTTGADSLLDISSEADQQDLLSLLQAK	DRLS(0.569)DS(0.155)T(0.038)T(0.155)GADS(0.082)LLDISSEADQQDLLSLLQAK	null	null	null	Q9P0K7	RAI14	Ankycorbin	980	S	327	0.569
DRT(ph)PPLLYR	DRT(0.999)PPLLY(0.001)R	null	null	0.228	Q96T37	RBM15	Putative RNA-binding protein 15	977	T	568	0.999
DSENLAS(ph)PSEYPENGER	DSENLAS(0.99)PS(0.009)EY(0.001)PENGER	null	null	-0.025	P52948	NUP98	Nuclear pore complex protein Nup98-Nup96;Nuclear pore complex protein Nup98;Nuclear pore complex protein Nup96	1817	S	623	0.99
DSFSHS(ph)PGAVSSLK	DS(0.002)FS(0.251)HS(0.747)PGAVS(0.001)SLK	null	null	-0.119	Q9H6R7	WDCP	WD repeat and coiled-coil-containing protein C2orf44	721	S	690	0.747
DSISAVSSEKVSPS(ph)KS(ph)PSLSPS(ph)PPS(ph)PLEK	DSISAVS(0.042)S(0.042)EKVS(0.035)PS(0.928)KS(0.931)PS(0.111)LS(0.354)PS(0.559)PPS(0.999)PLEK	null	null	-0.075	P46821	MAP1B	Microtubule-associated protein 1B;MAP1B heavy chain;MAP1 light chain LC1	2468	S	1254	0.928
DSISAVSSEKVSPS(ph)KS(ph)PSLSPS(ph)PPS(ph)PLEK	DSISAVS(0.042)S(0.042)EKVS(0.035)PS(0.928)KS(0.931)PS(0.111)LS(0.354)PS(0.559)PPS(0.999)PLEK	null	null	-0.075	P46821	MAP1B	Microtubule-associated protein 1B;MAP1B heavy chain;MAP1 light chain LC1	2468	S	1256	0.931
DSISAVSSEKVSPS(ph)KS(ph)PSLSPS(ph)PPS(ph)PLEK	DSISAVS(0.042)S(0.042)EKVS(0.035)PS(0.928)KS(0.931)PS(0.111)LS(0.354)PS(0.559)PPS(0.999)PLEK	null	null	-0.075	P46821	MAP1B	Microtubule-associated protein 1B;MAP1B heavy chain;MAP1 light chain LC1	2468	S	1262	0.559
DSISAVSSEKVSPS(ph)KS(ph)PSLSPS(ph)PPS(ph)PLEK	DSISAVS(0.042)S(0.042)EKVS(0.035)PS(0.928)KS(0.931)PS(0.111)LS(0.354)PS(0.559)PPS(0.999)PLEK	null	null	-0.075	P46821	MAP1B	Microtubule-associated protein 1B;MAP1B heavy chain;MAP1 light chain LC1	2468	S	1265	0.999
DSISS(ph)DSETSEPLSCR	DSIS(0.068)S(0.918)DS(0.013)ET(0.001)SEPLSCR	null	null	0.294	O75164	KDM4A	Lysine-specific demethylase 4A	1064	S	523	0.918
DSLGDFIEHYAQLGPSS(ph)PEQLAAGAEEGGGPR	DSLGDFIEHYAQLGPS(0.065)S(0.935)PEQLAAGAEEGGGPR	null	null	null	Q96QR8	PURB	Transcriptional activator protein Pur-beta	312	S	101	0.935
DSPSAGGPVGQLEPIPIPAPAS(ph)PGTRPTLK	DSPSAGGPVGQLEPIPIPAPAS(0.622)PGT(0.239)RPT(0.139)LK	null	null	null	Q96PE2	ARHGEF17	Rho guanine nucleotide exchange factor 17	2063	S	527	0.622
DSPSKSS(ph)AEAQTPEDTPNKSGAEAK	DSPS(0.001)KS(0.024)S(0.975)AEAQTPEDTPNKSGAEAK	null	null	0.114	O43493	TGOLN2	Trans-Golgi network integral membrane protein 2	480	S	71	0.975
DSSDSADGRAT(ph)PSENLVPSSAR	DSS(0.001)DS(0.148)ADGRAT(0.842)PS(0.009)ENLVPSSAR	null	null	-0.535	Q8N684	CPSF7	Cleavage and polyadenylation specificity factor subunit 7	471	T	203	0.842
DSSKGEDSAEET(ph)EAKPAVVAPAPVVEAVSTPSAAFPSDATAEQGPILTK	DS(0.164)S(0.164)KGEDS(0.143)AEET(0.411)EAKPAVVAPAPVVEAVS(0.029)T(0.077)PS(0.011)AAFPSDATAEQGPILTK	null	null	null	Q12906	ILF3	Interleukin enhancer-binding factor 3	894	T	486	0.411
DTEEPLPVKESDQTLAALLS(ph)PK	DTEEPLPVKES(0.004)DQTLAALLS(0.995)PK	null	null	-0.173	P18583	SON	Protein SON	2426	S	1697	0.995
DTGLGDKPFPLDTAEEGPPSTAIQGT(ph)PPSVPGLGQEEHVM(ox)K	DTGLGDKPFPLDTAEEGPPS(0.065)T(0.065)AIQGT(0.787)PPS(0.084)VPGLGQEEHVMK	null	null	null	P78559	MAP1A	Microtubule-associated protein 1A;MAP1A heavy chain;MAP1 light chain LC2	2803	T	576	0.787
DTGLGDKPFPLDTAEEGPPSTAIQGT(ph)PPSVPGLGQEEHVMK	DTGLGDKPFPLDTAEEGPPS(0.051)T(0.207)AIQGT(0.69)PPS(0.051)VPGLGQEEHVMK	null	null	null	P78559	MAP1A	Microtubule-associated protein 1A;MAP1A heavy chain;MAP1 light chain LC2	2803	T	576	0.69
DTLSNPQS(ph)PQPS(ph)PYNS(ph)PKPQHK	DTLS(0.001)NPQS(0.999)PQPS(0.905)PY(0.306)NS(0.789)PKPQHK	null	null	-0.977	Q96PU5	NEDD4L	E3 ubiquitin-protein ligase NEDD4-like	975	S	479	0.999
DTLSNPQS(ph)PQPS(ph)PYNS(ph)PKPQHK	DTLS(0.001)NPQS(0.999)PQPS(0.905)PY(0.306)NS(0.789)PKPQHK	null	null	-0.977	Q96PU5	NEDD4L	E3 ubiquitin-protein ligase NEDD4-like	975	S	483	0.905
DTLSNPQS(ph)PQPS(ph)PYNS(ph)PKPQHK	DTLS(0.001)NPQS(0.999)PQPS(0.905)PY(0.306)NS(0.789)PKPQHK	null	null	-0.977	Q96PU5	NEDD4L	E3 ubiquitin-protein ligase NEDD4-like	975	S	487	0.789
DT(ph)SLKGFY(ph)IPK	DT(0.851)S(0.15)LKGFY(0.999)IPK	null	-0.047	null	P04798	CYP1A1	Cytochrome P450;Cytochrome P450 1A1	512	T	394	0.851
DT(ph)SLKGFY(ph)IPK	DT(0.851)S(0.15)LKGFY(0.999)IPK	null	-0.047	null	P04798	CYP1A1	Cytochrome P450;Cytochrome P450 1A1	512	Y	400	0.999
DTSPDKGELVS(ph)DEEEDT	DT(0.001)S(0.003)PDKGELVS(0.996)DEEEDT	null	-0.143	-0.175	Q9UPU7	TBC1D2B	TBC1 domain family member 2B	963	S	957	0.996
DTS(ph)PSSGSAVSSSK	DT(0.002)S(0.998)PSSGSAVSSSK	null	null	0.479	Q8NEY8	PPHLN1	Periphilin-1	458	S	205	0.998
DVLVWTNDQVVHWVQS(ph)IGLR	DVLVWTNDQVVHWVQS(1)IGLR	null	null	3.047	O75335	PPFIA4	Liprin-alpha-4	1185	S	1043	1
DVMSDETNNEETES(ph)PSQEFVNITK	DVMSDETNNEETES(0.889)PS(0.11)QEFVNITK	null	null	0.31	P46821	MAP1B	Microtubule-associated protein 1B;MAP1B heavy chain;MAP1 light chain LC1	2468	S	1154	0.889
DVYLS(ph)PRDDGYSTK	DVYLS(1)PRDDGYSTK	null	null	0.732	P38159	RBMX	RNA-binding motif protein, X chromosome;RNA-binding motif protein, X chromosome, N-terminally processed;RNA binding motif protein, X-linked-like-1	391	S	208	1
DY(ph)Y(ph)S(ph)RSY(ph)RR	DY(0.998)Y(0.998)S(0.991)RS(0.065)Y(0.949)RR	null	null	null	H7BXF3	TRA2B	null	127	Y	94	0.998
DY(ph)Y(ph)S(ph)RSY(ph)RR	DY(0.998)Y(0.998)S(0.991)RS(0.065)Y(0.949)RR	null	null	null	H7BXF3	TRA2B	null	127	Y	95	0.998
DY(ph)Y(ph)S(ph)RSY(ph)RR	DY(0.998)Y(0.998)S(0.991)RS(0.065)Y(0.949)RR	null	null	null	H7BXF3	TRA2B	null	127	S	96	0.991
DY(ph)Y(ph)S(ph)RSY(ph)RR	DY(0.998)Y(0.998)S(0.991)RS(0.065)Y(0.949)RR	null	null	null	H7BXF3	TRA2B	null	127	Y	99	0.949
EAAFGGGLLS(ph)PGPEAT	EAAFGGGLLS(1)PGPEAT	null	null	null	Q01201	RELB	Transcription factor RelB	579	S	573	1
EAAS(ph)PGTPGPPPPPPAASGPGPGAAAAPHLLAASILADLR	EAAS(0.498)PGT(0.498)PGPPPPPPAAS(0.004)GPGPGAAAAPHLLAASILADLR	null	null	null	Q9BXK1	KLF16	Krueppel-like factor 16	252	S	52	0.498
EADDDEEVDDNIPEMPS(ph)PK	EADDDEEVDDNIPEMPS(1)PK	null	null	null	P26358	DNMT1	DNA (cytosine-5)-methyltransferase;DNA (cytosine-5)-methyltransferase 1	1616	S	714	1
EAGS(ph)PAQEFK	EAGS(1)PAQEFK	null	null	null	Q5JSZ5	PRRC2B	Protein PRRC2B	2229	S	613	1
EAKKNY(ph)Y(ph)TQK	EAKKNY(1)Y(1)TQK	null	-6.795	-6.26	O95279	KCNK5	Potassium channel subfamily K member 5	499	Y	38	1
EAKKNY(ph)Y(ph)TQK	EAKKNY(1)Y(1)TQK	null	-6.795	-6.26	O95279	KCNK5	Potassium channel subfamily K member 5	499	Y	39	1
EALGLGPPAAQLT(ph)PPPAPVGLR	EALGLGPPAAQLT(1)PPPAPVGLR	null	null	null	Q8IY67	RAVER1	Ribonucleoprotein PTB-binding 1	606	T	463	1
EALNIIGDISTSTVSTPVPPPVDDTWLQSAS(ph)SHSPTPQR	EALNIIGDISTSTVSTPVPPPVDDT(0.092)WLQS(0.072)AS(0.247)S(0.247)HS(0.15)PT(0.192)PQR	null	null	null	P50570	DNM2	Dynamin-2	870	S	761	0.247
EAPGS(ph)PPLS(ph)PR	EAPGS(1)PPLS(1)PR	null	null	-0.187	Q86UU0	BCL9L	B-cell CLL/lymphoma 9-like protein	1499	S	21	1
EAPGS(ph)PPLS(ph)PR	EAPGS(1)PPLS(1)PR	null	null	-0.187	Q86UU0	BCL9L	B-cell CLL/lymphoma 9-like protein	1499	S	25	1
EAQSSQATPVQTSQPDSSNIVKVS(ph)PR	EAQSSQAT(0.011)PVQT(0.03)S(0.014)QPDS(0.039)S(0.271)NIVKVS(0.635)PR	null	null	-0.42	Q8IZH2	XRN1	5'-3' exoribonuclease 1	1706	S	1645	0.635
EAQTLDSQIQETS(ph)I	EAQTLDSQIQETS(1)I	null	null	null	P27816	MAP4	Microtubule-associated protein;Microtubule-associated protein 4	1152	S	1151	1
EASSPPPHPQLHS(ph)EEEIEPM(ox)EGPAPPVLIQLS(ph)PPNTDADTR	EAS(0.168)S(0.168)PPPHPQLHS(0.664)EEEIEPMEGPAPPVLIQLS(0.902)PPNT(0.068)DADT(0.03)R	null	null	null	B4DQZ7	null	null	1096	S	336	0.664
EASSPPPHPQLHS(ph)EEEIEPM(ox)EGPAPPVLIQLS(ph)PPNTDADTR	EAS(0.168)S(0.168)PPPHPQLHS(0.664)EEEIEPMEGPAPPVLIQLS(0.902)PPNT(0.068)DADT(0.03)R	null	null	null	B4DQZ7	null	null	1096	S	355	0.902
EAYSGCSGPVDSECPPPPS(ph)SPVHKAELEK	EAYSGCSGPVDSECPPPPS(0.5)S(0.5)PVHKAELEK	null	null	0.186	Q8N556	AFAP1	Actin filament-associated protein 1	730	S	264	0.5
ECINAAPDS(ph)PSK	ECINAAPDS(0.654)PS(0.346)K	null	null	null	Q7Z569	BRAP	BRCA1-associated protein	592	S	117	0.654
EDGGTVGVFS(ph)PK	EDGGT(0.001)VGVFS(0.999)PK	null	0.077	null	O43896	KIF1C	Kinesin-like protein KIF1C	1103	S	494	0.999
EDS(ph)FESLDSLGSR	EDS(1)FESLDSLGSR	null	-0.312	0.355	Q8WWI1	LMO7	LIM domain only protein 7	1683	S	246	1
EEAS(ph)DDDM(ox)EGDEAVVR	EEAS(1)DDDMEGDEAVVR	null	null	null	O75643	SNRNP200	U5 small nuclear ribonucleoprotein 200 kDa helicase	2136	S	225	1
EEAS(ph)DDDMEGDEAVVR	EEAS(1)DDDMEGDEAVVR	null	null	null	O75643	SNRNP200	U5 small nuclear ribonucleoprotein 200 kDa helicase	2136	S	225	1
EEEEGISQES(ph)S(ph)EEEQ	EEEEGISQES(1)S(1)EEEQ	null	null	null	P17096	HMGA1	High mobility group protein HMG-I/HMG-Y	107	S	102	1
EEEEGISQES(ph)S(ph)EEEQ	EEEEGISQES(1)S(1)EEEQ	null	null	null	P17096	HMGA1	High mobility group protein HMG-I/HMG-Y	107	S	103	1
EEEEGIS(ph)QES(ph)S(ph)EEEQ	EEEEGIS(1)QES(1)S(1)EEEQ	null	null	null	P17096	HMGA1	High mobility group protein HMG-I/HMG-Y	107	S	99	1
EEEEGIS(ph)QES(ph)S(ph)EEEQ	EEEEGIS(1)QES(1)S(1)EEEQ	null	null	null	P17096	HMGA1	High mobility group protein HMG-I/HMG-Y	107	S	102	1
EEEEGIS(ph)QES(ph)S(ph)EEEQ	EEEEGIS(1)QES(1)S(1)EEEQ	null	null	null	P17096	HMGA1	High mobility group protein HMG-I/HMG-Y	107	S	103	1
EEGPPPPSPDGASS(ph)DAEPEPPSGR	EEGPPPPS(0.001)PDGAS(0.173)S(0.826)DAEPEPPSGR	null	null	-0.358	Q9NTJ3	SMC4	Structural maintenance of chromosomes protein 4;Structural maintenance of chromosomes protein	1288	S	28	0.826
EEGSLS(ph)DTEADAVSGQLPDPTTNPSAGK	EEGS(0.448)LS(0.478)DT(0.074)EADAVSGQLPDPTTNPSAGK	null	null	null	Q8N1G4	LRRC47	Leucine-rich repeat-containing protein 47	583	S	520	0.478
EELQANGSAPAADKEEPAAAGS(ph)GAASPSAAEK	EELQANGSAPAADKEEPAAAGS(0.707)GAAS(0.267)PS(0.026)AAEK	null	null	null	P29966	MARCKS	Myristoylated alanine-rich C-kinase substrate	332	S	77	0.707
EFDELNPS(ph)AQR	EFDELNPS(1)AQR	null	null	-0.126	P16615	ATP2A2	Sarcoplasmic/endoplasmic reticulum calcium ATPase 2	1042	S	663	1
EFSGPSTPTGT(ph)LEFEGGEVSLEGGK	EFSGPST(0.015)PT(0.015)GT(0.969)LEFEGGEVSLEGGK	null	null	null	Q09666	AHNAK	Neuroblast differentiation-associated protein AHNAK	5890	T	5798	0.969
EFTES(ph)QLQEGK	EFT(0.033)ES(0.967)QLQEGK	null	0.306	-0.059	Q01995	TAGLN	Transgelin	201	S	166	0.967
EGALSRVSDES(ph)LS(ph)KVQEAESPVFK	EGALS(0.008)RVS(0.023)DES(0.97)LS(0.998)KVQEAES(0.001)PVFK	null	null	-0.116	Q08357	SLC20A2	Sodium-dependent phosphate transporter 2	652	S	259	0.97
EGALSRVSDES(ph)LS(ph)KVQEAESPVFK	EGALS(0.008)RVS(0.023)DES(0.97)LS(0.998)KVQEAES(0.001)PVFK	null	null	-0.116	Q08357	SLC20A2	Sodium-dependent phosphate transporter 2	652	S	261	0.998
EGAS(ph)SPVQVPGPVAASTEALLQAVDPGLPSVK	EGAS(0.484)S(0.484)PVQVPGPVAAS(0.026)T(0.007)EALLQAVDPGLPSVK	null	null	null	B4DUR3	null	null	535	S	408	0.484
EGASS(ph)PVQVPGPVAASTEALLQEAQCSGLSWVVALPQVK	EGAS(0.469)S(0.53)PVQVPGPVAAS(0.001)TEALLQEAQCSGLSWVVALPQVK	null	null	0.068	Q9UIS9	MBD1	Methyl-CpG-binding domain protein 1	605	S	465	0.53
EGDPVSLSTPLETEFGSPSELS(ph)PR	EGDPVSLSTPLETEFGS(0.002)PS(0.048)ELS(0.95)PR	null	null	null	Q9BUR4	WRAP53	Telomerase Cajal body protein 1	548	S	90	0.95
EGEGGQESFPELPS(ph)EE	EGEGGQESFPELPS(1)EE	null	null	null	Q9BZQ8	FAM129A	Protein Niban	928	S	926	1
EGHSLEM(ox)ENENLVENGADS(ph)DEDDNSFLK	EGHSLEMENENLVENGADS(0.999)DEDDNS(0.001)FLK	null	null	null	Q9UHB6	LIMA1	LIM domain and actin-binding protein 1	759	S	686	0.999
EGHSLEMENENLVENGADS(ph)DEDDNSFLK	EGHSLEMENENLVENGADS(0.732)DEDDNS(0.268)FLK	null	null	null	Q9UHB6	LIMA1	LIM domain and actin-binding protein 1	759	S	686	0.732
EGITGPPADSSKPIGPDDAIDALSSDFT(ph)CGSPTAAGK	EGITGPPADSSKPIGPDDAIDALS(0.017)S(0.012)DFT(0.53)CGS(0.375)PT(0.067)AAGK	null	null	null	P20810	CAST	Calpastatin	708	T	240	0.53
EGLGQGQS(ph)LEQLEALVQTK	EGLGQGQS(1)LEQLEALVQTK	null	null	null	Q9NSC5	HOMER3	Homer protein homolog 3	361	S	256	1
EGPDLDRPGS(ph)DRQER	EGPDLDRPGS(1)DRQER	null	null	null	Q7Z4V5	HDGFL2	Hepatoma-derived growth factor-related protein 2	671	S	652	1
EGPEPPEEVPPPTT(ph)PPVPK	EGPEPPEEVPPPT(0.043)T(0.957)PPVPK	null	-0.06	-0.515	P48634	PRRC2A	Protein PRRC2A	2157	T	610	0.957
EGPLGWSSDGSLGSVLLDSPSS(ph)PR	EGPLGWSSDGSLGSVLLDS(0.177)PS(0.177)S(0.645)PR	null	null	null	Q9UGP4	LIMD1	LIM domain-containing protein 1	676	S	424	0.645
EGPVAS(ph)PPFMDLEQAVLPAVIPK	EGPVAS(1)PPFMDLEQAVLPAVIPK	null	null	null	Q9H4A3	WNK1	Serine/threonine-protein kinase WNK1	2382	S	1978	1
EGSLGDELLPLGYSEPEQQEGASAGAPSPTLELAS(ph)R	EGSLGDELLPLGY(0.001)S(0.001)EPEQQEGAS(0.034)AGAPS(0.112)PT(0.204)LELAS(0.647)R	null	null	null	Q96CX2	KCTD12	BTB/POZ domain-containing protein KCTD12	325	S	183	0.647
EGSVLDILKS(ph)PGFASPK	EGSVLDILKS(1)PGFASPK	null	null	0.291	P49790	NUP153	Nuclear pore complex protein Nup153	1475	S	614	1
EIDCLS(ph)PEAQK	EIDCLS(1)PEAQK	null	null	null	Q32MZ4	LRRFIP1	Leucine-rich repeat flightless-interacting protein 1	808	S	16	1
EIKCS(ph)PSES(ph)PLM(ox)EKK	EIKCS(0.996)PS(0.138)ES(0.866)PLMEKK	null	null	0.05	Q8WUM9	SLC20A1	Sodium-dependent phosphate transporter 1	679	S	265	0.996
EIKCS(ph)PSES(ph)PLM(ox)EKK	EIKCS(0.996)PS(0.138)ES(0.866)PLMEKK	null	null	0.05	Q8WUM9	SLC20A1	Sodium-dependent phosphate transporter 1	679	S	269	0.866
EIPSATQS(ph)PISK	EIPS(0.006)AT(0.001)QS(0.993)PISK	null	0.19	null	Q9BQG0	MYBBP1A	Myb-binding protein 1A	1328	S	1163	0.993
EIS(ph)PGSGPGEIR	EIS(0.996)PGS(0.004)GPGEIR	null	null	null	O43491	EPB41L2	Band 4.1-like protein 2	1005	S	715	0.996
EITALAPS(ph)TM(ox)K	EIT(0.005)ALAPS(0.799)T(0.197)MK	null	-0.175	null	P62736	ACTA2	Actin, gamma-enteric smooth muscle;Actin, alpha cardiac muscle 1;Actin, aortic smooth muscle;Actin, alpha skeletal muscle;Actin, cytoplasmic 2;Actin, cytoplasmic 2, N-terminally processed;Actin, cytoplasmic 1;Actin, cytoplasmic 1, N-terminally processed	377	S	325	0.799
EKDECTPT(ph)R	EKDECT(0.002)PT(0.998)R	null	null	null	O15042	U2SURP	U2 snRNP-associated SURP motif-containing protein	1029	T	921	0.998
EKPDS(ph)DDDLDIASLVTAK	EKPDS(1)DDDLDIASLVTAK	null	null	null	Q86V48	LUZP1	Leucine zipper protein 1	1076	S	659	1
EKQEASES(ph)PVK	EKQEAS(0.157)ES(0.843)PVK	null	null	null	Q01167	FOXK2	Forkhead box protein K2	660	S	170	0.843
EKTPSPKEEDEEPES(ph)PPEK	EKTPSPKEEDEEPES(1)PPEK	null	null	0.402	Q9H1E3	NUCKS1	Nuclear ubiquitous casein and cyclin-dependent kinase substrate 1	243	S	214	1
EKVAS(ph)DTEEADR	EKVAS(0.971)DT(0.029)EEADR	null	null	null	Q9P2R6	RERE	Arginine-glutamic acid dipeptide repeats protein	1566	S	656	0.971
EKVS(ph)SIDLEIDSLSSLLDDMTK	EKVS(0.5)S(0.5)IDLEIDSLSSLLDDMTK	null	null	null	Q15942	ZYX	Zyxin	572	S	142	0.5
ELDPSLVSANDS(ph)PSGMQTR	ELDPS(0.001)LVS(0.013)ANDS(0.89)PS(0.086)GMQT(0.01)R	null	null	0.942	Q5UIP0	RIF1	Telomere-associated protein RIF1	2472	S	2161	0.89
ELEKPIQSKPQS(ph)PVIQAAAVS(ph)PK	ELEKPIQSKPQS(1)PVIQAAAVS(1)PK	null	0.299	0.352	Q9Y6D5	ARFGEF2	Brefeldin A-inhibited guanine nucleotide-exchange protein 2	1785	S	218	1
ELEKPIQSKPQS(ph)PVIQAAAVS(ph)PK	ELEKPIQSKPQS(1)PVIQAAAVS(1)PK	null	0.299	0.352	Q9Y6D5	ARFGEF2	Brefeldin A-inhibited guanine nucleotide-exchange protein 2	1785	S	227	1
ELSDSVTLS(ph)SS(ph)DRM(ox)HALS(ph)LK	ELS(0.001)DS(0.001)VT(0.002)LS(0.84)S(0.4)S(0.757)DRMHALS(1)LK	null	null	null	O75694	NUP155	Nuclear pore complex protein Nup155	1391	S	1236	0.84
ELSDSVTLS(ph)SS(ph)DRM(ox)HALS(ph)LK	ELS(0.001)DS(0.001)VT(0.002)LS(0.84)S(0.4)S(0.757)DRMHALS(1)LK	null	null	null	O75694	NUP155	Nuclear pore complex protein Nup155	1391	S	1238	0.757
ELSDSVTLS(ph)SS(ph)DRM(ox)HALS(ph)LK	ELS(0.001)DS(0.001)VT(0.002)LS(0.84)S(0.4)S(0.757)DRMHALS(1)LK	null	null	null	O75694	NUP155	Nuclear pore complex protein Nup155	1391	S	1245	1
ELVLS(ph)S(ph)PEDLTQDFEEM(ox)KR	ELVLS(0.99)S(0.931)PEDLT(0.08)QDFEEMKR	null	null	null	P78559	MAP1A	Microtubule-associated protein 1A;MAP1A heavy chain;MAP1 light chain LC2	2803	S	526	0.99
ELVLS(ph)S(ph)PEDLTQDFEEM(ox)KR	ELVLS(0.99)S(0.931)PEDLT(0.08)QDFEEMKR	null	null	null	P78559	MAP1A	Microtubule-associated protein 1A;MAP1A heavy chain;MAP1 light chain LC2	2803	S	527	0.931
ELVLS(ph)S(ph)PEDLTQDFEEMKR	ELVLS(1)S(1)PEDLTQDFEEMKR	null	null	-0.003	P78559	MAP1A	Microtubule-associated protein 1A;MAP1A heavy chain;MAP1 light chain LC2	2803	S	526	1
ELVLS(ph)S(ph)PEDLTQDFEEMKR	ELVLS(1)S(1)PEDLTQDFEEMKR	null	null	-0.003	P78559	MAP1A	Microtubule-associated protein 1A;MAP1A heavy chain;MAP1 light chain LC2	2803	S	527	1
EMLAS(ph)DDEEDVSSK	EMLAS(1)DDEEDVSSK	null	null	-0.009	Q0ZGT2	NEXN	Nexilin	675	S	80	1
EMLAS(ph)DDEEDVSSKVEK	EMLAS(1)DDEEDVSSKVEK	null	null	-0.094	Q0ZGT2	NEXN	Nexilin	675	S	80	1
ENAS(ph)PAPGTTAEEAMSR	ENAS(1)PAPGTTAEEAMSR	null	null	0.046	P46379	BAG6	Large proline-rich protein BAG6	1132	S	973	1
ENENS(ph)SPVAGAFGVFSTISTAVQSTGK	ENENS(0.725)S(0.275)PVAGAFGVFSTISTAVQSTGK	null	null	null	Q9NRY5	FAM114A2	Protein FAM114A2	505	S	145	0.725
ENS(ph)KETFSGK	ENS(0.996)KET(0.004)FSGK	null	null	null	Q5VZL5	ZMYM4	Zinc finger MYM-type protein 4	1548	S	162	0.996
EPAPAS(ph)PAPAGVEIR	EPAPAS(1)PAPAGVEIR	null	null	-0.233	A0A140VK07	null	null	684	S	102	1
EPLPPFENQDIHSAS(ph)A	EPLPPFENQDIHS(0.244)AS(0.756)A	null	null	null	Q14693	LPIN1	Phosphatidate phosphatase LPIN1	890	S	889	0.756
EPTPS(ph)IAS(ph)DISLPIATQELR	EPT(0.379)PS(0.912)IAS(0.686)DIS(0.023)LPIATQELR	null	null	null	A0FGR8	ESYT2	Extended synaptotagmin-2	921	S	755	0.912
EPTPS(ph)IAS(ph)DISLPIATQELR	EPT(0.379)PS(0.912)IAS(0.686)DIS(0.023)LPIATQELR	null	null	null	A0FGR8	ESYT2	Extended synaptotagmin-2	921	S	758	0.686
EPTPS(ph)IASDISLPIATQELR	EPT(0.004)PS(0.643)IAS(0.353)DISLPIATQELR	null	null	-0.116	A0FGR8	ESYT2	Extended synaptotagmin-2	921	S	755	0.643
EPVEETTKSPSDVNIS(ph)AQPALSNFISQLEPEVFNSLVK	EPVEET(0.146)T(0.146)KS(0.146)PS(0.146)DVNIS(0.402)AQPALS(0.013)NFIS(0.003)QLEPEVFNSLVK	null	null	null	Q9UK61	FAM208A	Protein FAM208A	1670	S	1200	0.402
EQLQPHENGEGNS(ph)ET	EQLQPHENGEGNS(0.997)ET(0.003)	null	null	null	P06756	ITGAV	Integrin alpha-V;Integrin alpha-V heavy chain;Integrin alpha-V light chain	1048	S	1046	0.997
ERPES(ph)PM(ox)VPSEQVVEEAVPLPPQALTTSQDGHR	ERPES(0.88)PMVPS(0.12)EQVVEEAVPLPPQALTTSQDGHR	null	null	null	Q5T1M5	FKBP15	Peptidyl-prolyl cis-trans isomerase;FK506-binding protein 15	1219	S	979	0.88
ERPIS(ph)LGIFPLPAGDGLLT(ph)PDAQK	ERPIS(1)LGIFPLPAGDGLLT(1)PDAQK	null	null	null	O60271	SPAG9	C-Jun-amino-terminal kinase-interacting protein 4	1321	S	203	1
ERPIS(ph)LGIFPLPAGDGLLT(ph)PDAQK	ERPIS(1)LGIFPLPAGDGLLT(1)PDAQK	null	null	null	O60271	SPAG9	C-Jun-amino-terminal kinase-interacting protein 4	1321	T	217	1
ERPVS(ph)EMFSLEDSIIER	ERPVS(0.996)EMFS(0.004)LEDSIIER	null	null	null	Q15678	PTPN14	Protein-tyrosine-phosphatase;Tyrosine-protein phosphatase non-receptor type 14	1187	S	831	0.996
ERRPS(ph)PGEMRDQS(ph)PK	ERRPS(1)PGEMRDQS(1)PK	null	null	-0.313	Q6NYC8	PPP1R18	Phostensin	613	S	125	1
ERRPS(ph)PGEMRDQS(ph)PK	ERRPS(1)PGEMRDQS(1)PK	null	null	-0.313	Q6NYC8	PPP1R18	Phostensin	613	S	133	1
ERRT(ph)PS(ph)DDEEDNLFAPPK	ERRT(1)PS(1)DDEEDNLFAPPK	null	null	-0.202	Q9Y4E1	WASHC2C	WASH complex subunit FAM21A;WASH complex subunit FAM21C	1318	T	331	1
ERRT(ph)PS(ph)DDEEDNLFAPPK	ERRT(1)PS(1)DDEEDNLFAPPK	null	null	-0.202	Q9Y4E1	WASHC2C	WASH complex subunit FAM21A;WASH complex subunit FAM21C	1318	S	333	1
ESAAPAS(ph)PAPS(ph)PAPS(ph)PTPAPPQK	ESAAPAS(1)PAPS(1)PAPS(0.97)PT(0.03)PAPPQK	null	null	null	Q3KQU3	MAP7D1	MAP7 domain-containing protein 1	841	S	544	1
ESAAPAS(ph)PAPS(ph)PAPS(ph)PTPAPPQK	ESAAPAS(1)PAPS(1)PAPS(0.97)PT(0.03)PAPPQK	null	null	null	Q3KQU3	MAP7D1	MAP7 domain-containing protein 1	841	S	548	1
ESAAPAS(ph)PAPS(ph)PAPS(ph)PTPAPPQK	ESAAPAS(1)PAPS(1)PAPS(0.97)PT(0.03)PAPPQK	null	null	null	Q3KQU3	MAP7D1	MAP7 domain-containing protein 1	841	S	552	0.97
ESAAPAS(ph)PAPSPAPSPTPAPPQK	ES(0.001)AAPAS(0.999)PAPSPAPSPTPAPPQK	null	null	null	Q3KQU3	MAP7D1	MAP7 domain-containing protein 1	841	S	544	0.999
ES(ph)EKQQDSQPEEVMDVLEMVENVK	ES(0.5)EKQQDS(0.5)QPEEVMDVLEMVENVK	null	null	null	Q9H307	PNN	Pinin	717	S	375	0.5
ES(ph)GVINGLFSDDM(ox)LFLR	ES(1)GVINGLFSDDMLFLR	null	null	null	O94967	WDR47	WD repeat-containing protein 47	919	S	38	1
ESLKEEDES(ph)DDDNM(ox)	ESLKEEDES(1)DDDNM	null	null	null	P25788	PSMA3	Proteasome subunit alpha type-3	255	S	250	1
ESQLAHIKDEPPPLS(ph)PAPLTPATPSSLDPFFSR	ESQLAHIKDEPPPLS(0.995)PAPLT(0.003)PAT(0.001)PSSLDPFFSR	null	null	null	Q7Z6Z7	HUWE1	E3 ubiquitin-protein ligase HUWE1	4374	S	3919	0.995
ESTSSKS(ph)PPR	ES(0.002)T(0.009)S(0.003)S(0.108)KS(0.878)PPR	null	null	0.033	P78347	GTF2I	General transcription factor II-I	998	S	823	0.878
ETCSTLAES(ph)PR	ETCST(0.006)LAES(0.994)PR	null	-0.025	null	Q6P2E9	EDC4	Enhancer of mRNA-decapping protein 4	1401	S	844	0.994
ETPAATEAPSST(ph)PK	ETPAATEAPS(0.037)S(0.037)T(0.925)PK	null	-0.015	0.088	P80723	BASP1	Brain acid soluble protein 1	227	T	196	0.925
ETS(ph)KM(ox)ITMYGNRILTLGEVPK	ET(0.032)S(0.589)KMIT(0.285)MY(0.071)GNRILT(0.023)LGEVPK	null	-0.564	null	Q9UIA9	XPO7	Exportin-7	1087	S	803	0.589
ETSTNGPVSQEAFSVTGPAAPGCVGVPGALPPPS(ph)PK	ETSTNGPVSQEAFSVTGPAAPGCVGVPGALPPPS(1)PK	null	null	0.037	Q86UK7	ZNF598	Zinc finger protein 598	904	S	437	1
ETVQTTQS(ph)PTPVEK	ETVQT(0.318)T(0.01)QS(0.667)PT(0.006)PVEK	null	null	null	Q9UPN6	SCAF8	Protein SCAF8	1271	S	617	0.667
EVDGLLTSEPM(ox)GS(ph)PVSSK	EVDGLLTSEPMGS(1)PVSSK	null	-0.126	null	Q8WWM7	ATXN2L	Ataxin-2-like protein	1075	S	594	1
EVDGLLTSEPMGS(ph)PVSSK	EVDGLLTSEPMGS(0.98)PVS(0.016)S(0.004)K	null	null	null	Q8WWM7	ATXN2L	Ataxin-2-like protein	1075	S	594	0.98
EVDPSTGELQSLQMPES(ph)EGPS(ph)SLDPSQEGPTGLK	EVDPSTGELQSLQMPES(0.813)EGPS(0.499)S(0.295)LDPS(0.346)QEGPT(0.047)GLK	null	null	null	Q13501	SQSTM1	Sequestosome-1	440	S	361	0.813
EVDPSTGELQSLQMPES(ph)EGPS(ph)SLDPSQEGPTGLK	EVDPSTGELQSLQMPES(0.813)EGPS(0.499)S(0.295)LDPS(0.346)QEGPT(0.047)GLK	null	null	null	Q13501	SQSTM1	Sequestosome-1	440	S	365	0.499
EVDPSTGELQSLQM(ox)PES(ph)EGPSSLDPSQEGPTGLK	EVDPSTGELQSLQMPES(0.421)EGPS(0.289)S(0.289)LDPSQEGPTGLK	null	null	null	Q13501	SQSTM1	Sequestosome-1	440	S	361	0.421
EVELVS(ph)E	EVELVS(1)E	null	null	null	O60832	DKC1	H/ACA ribonucleoprotein complex subunit 4	514	S	513	1
EVQTPQYLNPFDEPEAFVT(ph)IKDSPPQSTK	EVQTPQYLNPFDEPEAFVT(0.534)IKDS(0.418)PPQS(0.024)T(0.024)K	null	null	null	Q8NDI1	EHBP1	EH domain-binding protein 1	1231	T	331	0.534
EVS(ph)PSDVR	EVS(0.994)PS(0.006)DVR	null	null	null	Q8WYP5	AHCTF1	Protein ELYS	2266	S	1944	0.994
EWSLESSPAQNWT(ph)PPQPR	EWS(0.001)LES(0.119)S(0.083)PAQNWT(0.797)PPQPR	null	null	0.234	Q8N6T3	ARFGAP1	ADP-ribosylation factor GTPase-activating protein 1	406	T	135	0.797
EYIPGQPPLSQS(ph)SDSS(ph)PTR	EYIPGQPPLS(0.016)QS(0.902)S(0.081)DS(0.077)S(0.849)PT(0.076)R	null	null	-0.208	P07814	EPRS	Bifunctional glutamate/proline--tRNA ligase;Glutamate--tRNA ligase;Proline--tRNA ligase	1512	S	882	0.902
EYIPGQPPLSQS(ph)SDSS(ph)PTR	EYIPGQPPLS(0.016)QS(0.902)S(0.081)DS(0.077)S(0.849)PT(0.076)R	null	null	-0.208	P07814	EPRS	Bifunctional glutamate/proline--tRNA ligase;Glutamate--tRNA ligase;Proline--tRNA ligase	1512	S	886	0.849
FATSLPHFPGCAGPTEDELSLPEGPSVPS(ph)SSLPQT(ph)PEQEK	FATSLPHFPGCAGPTEDELS(0.001)LPEGPS(0.001)VPS(0.335)S(0.335)S(0.335)LPQT(0.993)PEQEK	null	null	null	O43379	WDR62	WD repeat-containing protein 62	1518	S	1047	0.335
FATSLPHFPGCAGPTEDELSLPEGPSVPS(ph)SSLPQT(ph)PEQEK	FATSLPHFPGCAGPTEDELS(0.001)LPEGPS(0.001)VPS(0.335)S(0.335)S(0.335)LPQT(0.993)PEQEK	null	null	null	O43379	WDR62	WD repeat-containing protein 62	1518	T	1053	0.993
FES(ph)PESQASAEQPEM(ox)	FES(0.912)PES(0.038)QAS(0.05)AEQPEM	null	null	null	O75436	VPS26A	Vacuolar protein sorting-associated protein 26A	327	S	315	0.912
FES(ph)PESQASAEQPEM	FES(0.88)PES(0.118)QAS(0.002)AEQPEM	null	null	null	O75436	VPS26A	Vacuolar protein sorting-associated protein 26A	327	S	315	0.88
FFSMARDLLFWMES(ph)IIR	FFSMARDLLFWMES(1)IIR	null	null	null	Q8WX82	null	null	1028	S	586	1
FGLGS(ph)PLPS(ph)PR	FGLGS(1)PLPS(1)PR	null	0.065	null	Q14934	NFATC4	Nuclear factor of activated T-cells, cytoplasmic 4	902	S	213	1
FGLGS(ph)PLPS(ph)PR	FGLGS(1)PLPS(1)PR	null	0.065	null	Q14934	NFATC4	Nuclear factor of activated T-cells, cytoplasmic 4	902	S	217	1
FGS(ph)NINLEADES	FGS(1)NINLEADES	null	null	null	Q9NQP4	PFDN4	Prefoldin subunit 4	134	S	125	1
FGSTGST(ph)PPVSPTPSER	FGSTGS(0.213)T(0.786)PPVSPTPSER	null	-0.255	null	Q969V6	MKL1	MKL/myocardin-like protein 1	931	T	450	0.786
FHALSS(ph)PQS(ph)PFPSTPTSR	FHALS(0.513)S(0.573)PQS(0.895)PFPS(0.007)T(0.006)PT(0.002)S(0.003)R	null	null	-0.53	O43166	SIPA1L1	Signal-induced proliferation-associated 1-like protein 1	1804	S	1565	0.573
FHALSS(ph)PQS(ph)PFPSTPTSR	FHALS(0.513)S(0.573)PQS(0.895)PFPS(0.007)T(0.006)PT(0.002)S(0.003)R	null	null	-0.53	O43166	SIPA1L1	Signal-induced proliferation-associated 1-like protein 1	1804	S	1568	0.895
FHDTS(ph)SPLM(ox)VTPPSAEAHWAVR	FHDT(0.075)S(0.463)S(0.463)PLMVTPPSAEAHWAVR	null	null	null	Q9UBC2	EPS15L1	Epidermal growth factor receptor substrate 15-like 1	864	S	107	0.463
FHDT(ph)SSPLMVTPPSAEAHWAVR	FHDT(0.356)S(0.295)S(0.343)PLMVT(0.005)PPSAEAHWAVR	null	null	null	Q9UBC2	EPS15L1	Epidermal growth factor receptor substrate 15-like 1	864	T	106	0.356
FKMPFLSIS(ph)SPK	FKMPFLS(0.058)IS(0.736)S(0.206)PK	null	null	null	Q09666	AHNAK	Neuroblast differentiation-associated protein AHNAK	5890	S	3411	0.736
FKMPS(ph)FGVSAPGK	FKMPS(1)FGVSAPGK	null	null	null	Q8IVF2	AHNAK2	Protein AHNAK2	5795	S	842	1
FLAAVQLPDGFNLLCPT(ph)PPPPPDTGPEK	FLAAVQLPDGFNLLCPT(0.998)PPPPPDT(0.002)GPEK	null	null	null	Q96PE2	ARHGEF17	Rho guanine nucleotide exchange factor 17	2063	T	1991	0.998
FLPISS(ph)TPQPER	FLPIS(0.278)S(0.698)T(0.024)PQPER	null	0.314	0.452	Q08AE8	SPIRE1	Protein spire homolog 1	756	S	508	0.698
FLSHS(ph)TDSLNK	FLS(0.026)HS(0.553)T(0.395)DS(0.026)LNK	null	null	-0.249	Q12802	AKAP13	A-kinase anchor protein 13	2813	S	1929	0.553
FM(ox)EQS(ph)RSPSVS(ph)PSKQPVSTSSK	FMEQS(0.49)RS(0.49)PS(0.17)VS(0.615)PS(0.234)KQPVS(0.002)T(0.001)SSK	null	null	0.169	Q96JG6	VPS50	Coiled-coil domain-containing protein 132	964	S	492	0.49
FM(ox)EQS(ph)RSPSVS(ph)PSKQPVSTSSK	FMEQS(0.49)RS(0.49)PS(0.17)VS(0.615)PS(0.234)KQPVS(0.002)T(0.001)SSK	null	null	0.169	Q96JG6	VPS50	Coiled-coil domain-containing protein 132	964	S	498	0.615
FNEEHIPDSPFVVPVAS(ph)PSGDAR	FNEEHIPDSPFVVPVAS(0.984)PS(0.016)GDAR	null	-0.048	0.136	P21333	FLNA	Filamin-A	2647	S	2327	0.984
FNFS(ph)GSK	FNFS(0.976)GS(0.024)K	null	0.509	0.198	Q09666	AHNAK	Neuroblast differentiation-associated protein AHNAK	5890	S	3360	0.976
FNGS(ph)TEALDKLDADAVSPTVSQLSAVFEK	FNGS(0.5)T(0.5)EALDKLDADAVSPTVSQLSAVFEK	null	null	null	Q96SB3	PPP1R9B	Neurabin-2	815	S	190	0.5
FPGDQVVNGAGPELSTGPSPGS(ph)PTLDIDQSIEQLNR	FPGDQVVNGAGPELSTGPSPGS(0.734)PT(0.265)LDIDQS(0.001)IEQLNR	null	null	null	Q68CZ2	TNS3	Tensin-3	1445	S	690	0.734
FQETEFLS(ph)PPR	FQET(0.291)EFLS(0.709)PPR	null	0.084	0.11	P42166	TMPO	Lamina-associated polypeptide 2, isoform alpha;Thymopoietin;Thymopentin	694	S	424	0.709
FQSQADQDQQASGLQS(ph)PPSR	FQSQADQDQQASGLQS(0.959)PPS(0.041)R	null	null	null	Q9P2B4	CTTNBP2NL	CTTNBP2 N-terminal-like protein	639	S	481	0.959
FSASS(ph)GGGGSR	FSAS(0.205)S(0.459)GGGGS(0.336)R	null	-0.511	null	P78344	EIF4G2	Eukaryotic translation initiation factor 4 gamma 2	907	S	17	0.459
FSGFSAKPNNSGEAPSS(ph)PTPK	FSGFSAKPNNS(0.001)GEAPS(0.227)S(0.545)PT(0.227)PK	null	null	null	P49916	LIG3	DNA ligase 3	1009	S	242	0.545
FT(ph)S(ph)PATSSM(ox)EATS(ph)IR	FT(1)S(1)PAT(0.075)S(0.061)S(0.041)MEAT(0.174)S(0.648)IR	null	0.159	0.173	Q8WXI7	MUC16	Mucin-16	14507	T	1002	1
FT(ph)S(ph)PATSSM(ox)EATS(ph)IR	FT(1)S(1)PAT(0.075)S(0.061)S(0.041)MEAT(0.174)S(0.648)IR	null	0.159	0.173	Q8WXI7	MUC16	Mucin-16	14507	S	1003	1
FT(ph)S(ph)PATSSM(ox)EATS(ph)IR	FT(1)S(1)PAT(0.075)S(0.061)S(0.041)MEAT(0.174)S(0.648)IR	null	0.159	0.173	Q8WXI7	MUC16	Mucin-16	14507	S	1013	0.648
FTSSQTQSPTPPKPPS(ph)PSFELGLSSFPPLPGAAGNLK	FT(0.002)S(0.002)S(0.002)QT(0.001)QS(0.005)PT(0.004)PPKPPS(0.864)PS(0.118)FELGLS(0.002)S(0.001)FPPLPGAAGNLK	null	null	null	Q92615	LARP4B	La-related protein 4B	738	S	524	0.864
GAAAAATGQPGTAPAGT(ph)PGAPPLAGM(ox)AIVK	GAAAAATGQPGT(0.037)APAGT(0.963)PGAPPLAGMAIVK	null	null	null	Q13263	TRIM28	Transcription intermediary factor 1-beta	835	T	541	0.963
GADNDGS(ph)GSESGYTTPK	GADNDGS(0.981)GS(0.018)ES(0.001)GYTTPK	null	null	0.132	Q7Z417	NUFIP2	Nuclear fragile X mental retardation-interacting protein 2	695	S	212	0.981
GAGFNQNNGAGSENFGLGVVPVS(ph)ASPSSVEVHPVLEK	GAGFNQNNGAGSENFGLGVVPVS(0.487)AS(0.487)PS(0.013)S(0.013)VEVHPVLEK	null	null	null	Q7Z739	YTHDF3	YTH domain-containing family protein 3	585	S	383	0.487
GAPPGS(ph)PEPPALLAAPLAAGACPGGR	GAPPGS(1)PEPPALLAAPLAAGACPGGR	null	null	-0.402	Q9Y4B5	MTCL1	Microtubule cross-linking factor 1	1905	S	263	1
GDMS(ph)DEDDENEFFDAPEIITMPENLGHK	GDMS(1)DEDDENEFFDAPEIITMPENLGHK	null	null	null	P22059	OSBP	Oxysterol-binding protein 1	807	S	351	1
GDPQQQSITHIAIPQEAYNAVHVS(ph)GSPTALAAVK	GDPQQQS(0.001)IT(0.001)HIAIPQEAY(0.063)NAVHVS(0.44)GS(0.44)PT(0.056)ALAAVK	null	null	null	Q2TAL8	QRICH1	Glutamine-rich protein 1	776	S	343	0.44
GDQPAASGDS(ph)DDDEPPPLPR	GDQPAAS(0.001)GDS(0.999)DDDEPPPLPR	null	null	-0.606	O00264	PGRMC1	Membrane-associated progesterone receptor component 1	195	S	57	0.999
GDS(ph)ETDLEALFNAVMNPK	GDS(1)ETDLEALFNAVMNPK	null	null	-0.087	P46937	YAP1	Transcriptional coactivator YAP1	504	S	61	1
GDS(ph)RS(ph)PSHKR	GDS(0.996)RS(0.985)PS(0.019)HKR	null	null	-0.786	Q9UQ35	SRRM2	Serine/arginine repetitive matrix protein 2	2752	S	2727	0.996
GDS(ph)RS(ph)PSHKR	GDS(0.996)RS(0.985)PS(0.019)HKR	null	null	-0.786	Q9UQ35	SRRM2	Serine/arginine repetitive matrix protein 2	2752	S	2729	0.985
GDTSHS(ph)PTPGK	GDTS(0.005)HS(0.961)PT(0.034)PGK	null	null	null	Q9P2B4	CTTNBP2NL	CTTNBP2 N-terminal-like protein	639	S	549	0.961
GEAAAERPGEAAVASS(ph)PSKANGQENGHVK	GEAAAERPGEAAVAS(0.076)S(0.666)PS(0.258)KANGQENGHVK	null	null	0.307	P29966	MARCKS	Myristoylated alanine-rich C-kinase substrate	332	S	27	0.666
GEDS(ph)AEETEAKPAVVAPAPVVEAVSTPSAAFPSDATAENVK	GEDS(0.723)AEET(0.277)EAKPAVVAPAPVVEAVSTPSAAFPSDATAENVK	null	null	null	F4ZW66	null	null	898	S	482	0.723
GEDS(ph)AEETEAKPAVVAPAPVVEAVSTPSAAFPSDATAEQGPILTK	GEDS(0.514)AEET(0.466)EAKPAVVAPAPVVEAVS(0.011)T(0.005)PS(0.003)AAFPS(0.001)DAT(0.001)AEQGPILTK	null	null	null	Q12906	ILF3	Interleukin enhancer-binding factor 3	894	S	482	0.514
GEGDAPFSEPGTT(ph)STQRPSS(ph)PETATK	GEGDAPFS(0.003)EPGT(0.102)T(0.293)S(0.25)T(0.25)QRPS(0.323)S(0.711)PET(0.03)AT(0.039)K	null	null	-0.2	Q9UQ35	SRRM2	Serine/arginine repetitive matrix protein 2	2752	T	316	0.293
GEGDAPFSEPGTT(ph)STQRPSS(ph)PETATK	GEGDAPFS(0.003)EPGT(0.102)T(0.293)S(0.25)T(0.25)QRPS(0.323)S(0.711)PET(0.03)AT(0.039)K	null	null	-0.2	Q9UQ35	SRRM2	Serine/arginine repetitive matrix protein 2	2752	S	323	0.711
GEGDIHENVDTDLPGSLGQSEEKPVPAAPVPS(ph)PVAPAPVPSR	GEGDIHENVDTDLPGSLGQSEEKPVPAAPVPS(0.999)PVAPAPVPS(0.001)R	null	null	null	Q9UK76	JPT1	Hematological and neurological expressed 1 protein;Hematological and neurological expressed 1 protein, N-terminally processed	154	S	131	0.999
GEGPGEAGGPLT(ph)PR	GEGPGEAGGPLT(1)PR	null	null	-0.055	P50548	ERF	ETS domain-containing transcription factor ERF	548	T	526	1
GEILIGGQSVTM(ox)GYYKNEAKT(ph)K	GEILIGGQSVTMGY(0.007)Y(0.007)KNEAKT(0.987)K	null	null	null	O95573	ACSL3	Long-chain-fatty-acid--CoA ligase 3	720	T	546	0.987
GELS(ph)PSFLNPPLPPSIDDR	GELS(0.949)PS(0.051)FLNPPLPPSIDDR	null	null	null	P78559	MAP1A	Microtubule-associated protein 1A;MAP1A heavy chain;MAP1 light chain LC2	2803	S	2449	0.949
GELS(ph)PSFLNPPLPPSIDDRDLSTEEVR	GELS(0.971)PS(0.029)FLNPPLPPSIDDRDLSTEEVR	null	null	null	P78559	MAP1A	Microtubule-associated protein 1A;MAP1A heavy chain;MAP1 light chain LC2	2803	S	2449	0.971
GEPAAAAAPEAGAS(ph)PVEK	GEPAAAAAPEAGAS(1)PVEK	null	null	-0.058	P29966	MARCKS	Myristoylated alanine-rich C-kinase substrate	332	S	101	1
GESDEPAPQVQPES(ph)PETVSPK	GESDEPAPQVQPES(0.878)PET(0.061)VS(0.061)PK	null	null	null	A0A1B0GTL5	RAB11FIP5	null	1324	S	866	0.878
GES(ph)LDNLDSPR	GES(1)LDNLDSPR	null	null	0.008	Q8WWI1	LMO7	LIM domain only protein 7	1683	S	1510	1
GEVPPKET(ph)PK	GEVPPKET(1)PK	null	null	null	P49006	MARCKSL1	MARCKS-related protein	195	T	85	1
GFGFGQGAGALVHS(ph)E	GFGFGQGAGALVHS(1)E	null	null	null	P21291	CSRP1	Cysteine and glycine-rich protein 1	193	S	192	1
GGAPDPSPGATATPGAPAQPS(ph)SPDARR	GGAPDPSPGATATPGAPAQPS(0.5)S(0.5)PDARR	null	null	0.066	O95365	ZBTB7A	Zinc finger and BTB domain-containing protein 7A	584	S	525	0.5
GGDSIGET(ph)PTPGASK	GGDSIGET(0.923)PT(0.077)PGASK	null	null	null	O75533	SF3B1	Splicing factor 3B subunit 1	1304	T	326	0.923
GGGGGGQGAEGPPGT(ph)PR	GGGGGGQGAEGPPGT(1)PR	null	null	-0.526	Q8TER5	ARHGEF40	Rho guanine nucleotide exchange factor 40	1519	T	371	1
GGGGGQDNGLEGLGNDS(ph)R	GGGGGQDNGLEGLGNDS(1)R	null	null	null	P08621	SNRNP70	U1 small nuclear ribonucleoprotein 70 kDa	437	S	410	1
GGGPGKS(ph)PTR	GGGPGKS(0.999)PT(0.001)R	null	null	null	Q6NZ67	MZT2B	Mitotic-spindle organizing protein 2B	158	S	152	0.999
GGHGAAS(ph)PSEK	GGHGAAS(0.999)PS(0.001)EK	null	null	null	Q07065	CKAP4	Cytoskeleton-associated protein 4	602	S	17	0.999
GGHGAAS(ph)PSEKGAHPSGGADDVAK	GGHGAAS(0.68)PS(0.236)EKGAHPS(0.085)GGADDVAK	null	null	-0.079	Q07065	CKAP4	Cytoskeleton-associated protein 4	602	S	17	0.68
GGLS(ph)PANDTGAK	GGLS(1)PANDTGAK	null	null	null	P30419	NMT1	Glycylpeptide N-tetradecanoyltransferase;Glycylpeptide N-tetradecanoyltransferase 1	496	S	47	1
GGPEGVAAQAVASAASAGPADAEM(ox)EEIFDDAS(ph)PGKQK	GGPEGVAAQAVASAASAGPADAEMEEIFDDAS(1)PGKQK	null	null	null	O60264	SMARCA5	SWI/SNF-related matrix-associated actin-dependent regulator of chromatin subfamily A member 5	1052	S	66	1
GGPEGVAAQAVASAASAGPADAEMEEIFDDAS(ph)PGKQK	GGPEGVAAQAVASAASAGPADAEMEEIFDDAS(1)PGKQK	null	null	null	O60264	SMARCA5	SWI/SNF-related matrix-associated actin-dependent regulator of chromatin subfamily A member 5	1052	S	66	1
GGQGDPAVPAQQPADPST(ph)PER	GGQGDPAVPAQQPADPS(0.325)T(0.675)PER	null	null	null	O15231	ZNF185	Zinc finger protein 185	689	T	447	0.675
GGRS(ph)RS(ph)SSPVT(ph)ELASR	GGRS(0.997)RS(0.977)S(0.025)S(0.008)PVT(0.946)ELAS(0.047)R	null	null	0.02	Q9UQ35	SRRM2	Serine/arginine repetitive matrix protein 2	2752	S	1099	0.997
GGRS(ph)RS(ph)SSPVT(ph)ELASR	GGRS(0.997)RS(0.977)S(0.025)S(0.008)PVT(0.946)ELAS(0.047)R	null	null	0.02	Q9UQ35	SRRM2	Serine/arginine repetitive matrix protein 2	2752	S	1101	0.977
GGRS(ph)RS(ph)SSPVT(ph)ELASR	GGRS(0.997)RS(0.977)S(0.025)S(0.008)PVT(0.946)ELAS(0.047)R	null	null	0.02	Q9UQ35	SRRM2	Serine/arginine repetitive matrix protein 2	2752	T	1106	0.946
GGSGS(ph)GPTIEEVD	GGS(0.018)GS(0.94)GPT(0.042)IEEVD	null	null	null	P0DMV8	HSPA1A	Heat shock 70 kDa protein 1B;Heat shock 70 kDa protein 1A	641	S	633	0.94
GGS(ph)PPWAANSQPQPPR	GGS(1)PPWAANSQPQPPR	null	null	-0.141	Q15746	MYLK	Myosin light chain kinase, smooth muscle;Myosin light chain kinase, smooth muscle, deglutamylated form	1914	S	305	1
GGS(ph)PQMDDIK	GGS(1)PQMDDIK	null	null	null	Q13144	EIF2B5	Translation initiation factor eIF-2B subunit epsilon	721	S	544	1
GGSS(ph)DLS(ph)DEDEDAEDSSANIITDLVYQGASLQAQTDR	GGS(0.284)S(0.733)DLS(0.861)DEDEDAEDS(0.056)S(0.056)ANIIT(0.009)DLVY(0.001)QGASLQAQTDR	null	null	null	Q04721	NOTCH2	Neurogenic locus notch homolog protein 2;Notch 2 extracellular truncation;Notch 2 intracellular domain	2471	S	1842	0.733
GGSS(ph)DLS(ph)DEDEDAEDSSANIITDLVYQGASLQAQTDR	GGS(0.284)S(0.733)DLS(0.861)DEDEDAEDS(0.056)S(0.056)ANIIT(0.009)DLVY(0.001)QGASLQAQTDR	null	null	null	Q04721	NOTCH2	Neurogenic locus notch homolog protein 2;Notch 2 extracellular truncation;Notch 2 intracellular domain	2471	S	1845	0.861
GGTPAFLPSSLS(ph)PQSSLPASR	GGTPAFLPS(0.145)S(0.094)LS(0.624)PQS(0.054)S(0.054)LPAS(0.029)R	null	null	0.173	Q96JY6	PDLIM2	PDZ and LIM domain protein 2	352	S	266	0.624
GGVTGS(ph)PEASIS(ph)GSKGDLK	GGVT(0.023)GS(0.977)PEAS(0.11)IS(0.661)GS(0.23)KGDLK	null	null	null	Q09666	AHNAK	Neuroblast differentiation-associated protein AHNAK	5890	S	5731	0.977
GGVTGS(ph)PEASIS(ph)GSKGDLK	GGVT(0.023)GS(0.977)PEAS(0.11)IS(0.661)GS(0.23)KGDLK	null	null	null	Q09666	AHNAK	Neuroblast differentiation-associated protein AHNAK	5890	S	5737	0.661
GHPHSAS(ph)SPSER	GHPHS(0.153)AS(0.758)S(0.088)PS(0.001)ER	null	null	0.139	Q15003	NCAPH	Condensin complex subunit 2	741	S	27	0.758
GHTESCSCPLQQS(ph)PR	GHTESCSCPLQQS(1)PR	null	null	-0.441	O76074	PDE5A	cGMP-specific 3',5'-cyclic phosphodiesterase	875	S	86	1
GIPLATGDTS(ph)PEPELLPGAPLPPPK	GIPLAT(0.018)GDT(0.066)S(0.915)PEPELLPGAPLPPPK	null	null	-0.019	O75821	EIF3G	Eukaryotic translation initiation factor 3 subunit G	320	S	42	0.915
GIPLATGDT(ph)SPEPELLPGAPLPPPKEVINGNIK	GIPLATGDT(0.5)S(0.5)PEPELLPGAPLPPPKEVINGNIK	null	-0.114	-0.083	O75821	EIF3G	Eukaryotic translation initiation factor 3 subunit G	320	T	41	0.5
GKLS(ph)AEENPDDSEVPSSSGINSTK	GKLS(0.985)AEENPDDS(0.015)EVPSSSGINSTK	null	null	0.286	Q9Y5Q9	GTF3C3	General transcription factor 3C polypeptide 3	886	S	43	0.985
GLGAGAGAGEESPAT(ph)SLPR	GLGAGAGAGEES(0.029)PAT(0.719)S(0.252)LPR	null	null	null	O15173	PGRMC2	Membrane-associated progesterone receptor component 2	223	T	93	0.719
GLGPPS(ph)PPAPPR	GLGPPS(1)PPAPPR	null	-0.386	null	Q13425	SNTB2	Beta-2-syntrophin	540	S	95	1
GLGS(ph)SPDLELLLR	GLGS(0.955)S(0.045)PDLELLLR	null	null	0.009	Q9NQQ7	SLC35C2	Solute carrier family 35 member C2	365	S	335	0.955
GLPPS(ph)MER	GLPPS(1)MER	null	null	0.081	P38159	RBMX	RNA-binding motif protein, X chromosome;RNA-binding motif protein, X chromosome, N-terminally processed	391	S	352	1
GLQT(ph)PVKDAGGGTGR	GLQT(1)PVKDAGGGTGR	null	null	0.543	O15061	SYNM	Synemin	1565	T	598	1
GLS(ph)APDLR	GLS(1)APDLR	null	null	-0.116	Q9P266	KIAA1462	Junctional protein associated with coronary artery disease	1359	S	1044	1
GLS(ph)ASLPDLDSENWIEVK	GLS(0.911)AS(0.089)LPDLDSENWIEVK	null	-0.576	-0.127	Q6PKG0	LARP1	La-related protein 1	1096	S	546	0.911
GLSAS(ph)TMDLSSSS	GLS(0.044)AS(0.581)T(0.375)MDLSSSS	null	null	null	Q9NSK0	KLC4	Kinesin light chain 4	619	S	611	0.581
GMYDGPVFDLTTT(ph)PK	GMYDGPVFDLT(0.012)T(0.315)T(0.673)PK	null	null	null	Q14195	DPYSL3	Dihydropyrimidinase-related protein 3	570	T	509	0.673
GM(ox)YDGPVFDLT(ph)TTPKGGT(ph)PAGSAR	GMYDGPVFDLT(0.334)T(0.334)T(0.334)PKGGT(0.739)PAGS(0.26)AR	null	null	-0.287	Q14195	DPYSL3	Dihydropyrimidinase-related protein 3	570	T	507	0.334
GM(ox)YDGPVFDLT(ph)TTPKGGT(ph)PAGSAR	GMYDGPVFDLT(0.334)T(0.334)T(0.334)PKGGT(0.739)PAGS(0.26)AR	null	null	-0.287	Q14195	DPYSL3	Dihydropyrimidinase-related protein 3	570	T	514	0.739
GNAEGS(ph)S(ph)DEEGKLVIDEPAKEK	GNAEGS(1)S(1)DEEGKLVIDEPAKEK	null	0.614	null	P51858	HDGF	Hepatoma-derived growth factor	240	S	132	1
GNAEGS(ph)S(ph)DEEGKLVIDEPAKEK	GNAEGS(1)S(1)DEEGKLVIDEPAKEK	null	0.614	null	P51858	HDGF	Hepatoma-derived growth factor	240	S	133	1
GNKS(ph)PSPPDGSPAATPEIR	GNKS(0.782)PS(0.218)PPDGSPAATPEIR	null	null	-0.892	O00499	BIN1	Myc box-dependent-interacting protein 1	593	S	296	0.782
GNVVPS(ph)PLPTR	GNVVPS(0.999)PLPT(0.001)R	null	null	null	Q9Y2V2	CARHSP1	Calcium-regulated heat stable protein 1	147	S	41	0.999
GPAFNM(ox)AS(ph)PESDFGINLK	GPAFNMAS(0.995)PES(0.005)DFGINLK	null	null	0.013	Q09666	AHNAK	Neuroblast differentiation-associated protein AHNAK	5890	S	5552	0.995
GPAGDATVAS(ph)EKESVM(ox)	GPAGDATVAS(0.999)EKES(0.001)VM	null	null	0.196	Q15758	SLC1A5	Amino acid transporter;Neutral amino acid transporter B(0)	541	S	535	0.999
GPAGEAGAS(ph)PPVR	GPAGEAGAS(1)PPVR	null	null	1.433	Q13425	SNTB2	Beta-2-syntrophin	540	S	110	1
GPEDSWLLLSAPGPTPASPRPAS(ph)PCGK	GPEDSWLLLSAPGPTPAS(0.005)PRPAS(0.995)PCGK	null	null	null	Q14934	NFATC4	Nuclear factor of activated T-cells, cytoplasmic 4	902	S	264	0.995
GPEGGSTAQVPAPAAS(ph)PPPEGPVLTFQSEK	GPEGGSTAQVPAPAAS(0.999)PPPEGPVLTFQSEK	null	null	-0.096	A0A024R5D2	MEN1	null	615	S	548	0.999
GPGS(ph)PPRT(ph)PPAPGPPSFEEQLR	GPGS(1)PPRT(1)PPAPGPPSFEEQLR	null	-0.111	-0.226	Q6ZTN6	ANKRD13D	Ankyrin repeat domain-containing protein 13D	518	S	465	1
GPGS(ph)PPRT(ph)PPAPGPPSFEEQLR	GPGS(1)PPRT(1)PPAPGPPSFEEQLR	null	-0.111	-0.226	Q6ZTN6	ANKRD13D	Ankyrin repeat domain-containing protein 13D	518	T	469	1
GPLPAAPPVAPERQPS(ph)WDPSPVSSTVPAPSPLSAAAVSPSK	GPLPAAPPVAPERQPS(0.901)WDPS(0.078)PVS(0.009)S(0.003)T(0.003)VPAPS(0.002)PLS(0.002)AAAVS(0.001)PS(0.001)K	null	null	null	Q9NQC3	RTN4	Reticulon-4;Reticulon	1192	S	107	0.901
GPLTSGS(ph)DEENVALPLGDNVLTHNLGIPVLVVCTK	GPLT(0.214)S(0.214)GS(0.572)DEENVALPLGDNVLTHNLGIPVLVVCTK	null	null	null	O43237	DYNC1LI2	Cytoplasmic dynein 1 light intermediate chain 2	492	S	205	0.572
GPPQS(ph)PVFEGVYNNSR	GPPQS(1)PVFEGVYNNSR	null	-0.35	-0.206	Q8WWM7	ATXN2L	Ataxin-2-like protein	1075	S	111	1
GPS(ph)PAPASS(ph)PKR	GPS(1)PAPAS(0.077)S(0.923)PKR	null	null	null	Q9H7N4	SCAF1	Splicing factor, arginine/serine-rich 19	1312	S	719	1
GPS(ph)PAPASS(ph)PKR	GPS(1)PAPAS(0.077)S(0.923)PKR	null	null	null	Q9H7N4	SCAF1	Splicing factor, arginine/serine-rich 19	1312	S	725	0.923
GPSPPLNGNILSCSPDRRS(ph)PS(ph)PK	GPSPPLNGNILS(0.013)CS(0.013)PDRRS(0.981)PS(0.993)PK	null	null	0.07	P78559	MAP1A	Microtubule-associated protein 1A;MAP1A heavy chain;MAP1 light chain LC2	2803	S	2090	0.981
GPSPPLNGNILSCSPDRRS(ph)PS(ph)PK	GPSPPLNGNILS(0.013)CS(0.013)PDRRS(0.981)PS(0.993)PK	null	null	0.07	P78559	MAP1A	Microtubule-associated protein 1A;MAP1A heavy chain;MAP1 light chain LC2	2803	S	2092	0.993
GPS(ph)PSS(ph)PTPPAAAAPAEQAPR	GPS(0.9)PS(0.126)S(0.492)PT(0.482)PPAAAAPAEQAPR	null	null	0.151	Q86VQ1	GLCCI1	Glucocorticoid-induced transcript 1 protein	547	S	105	0.9
GPS(ph)PSS(ph)PTPPAAAAPAEQAPR	GPS(0.9)PS(0.126)S(0.492)PT(0.482)PPAAAAPAEQAPR	null	null	0.151	Q86VQ1	GLCCI1	Glucocorticoid-induced transcript 1 protein	547	S	108	0.492
GPS(ph)PVSLGNQDTLPVAVALTESVNAYFK	GPS(0.757)PVS(0.218)LGNQDT(0.025)LPVAVALTESVNAYFK	null	null	null	Q0JRZ9	FCHO2	F-BAR domain only protein 2	810	S	533	0.757
GPS(ph)WDPFR	GPS(1)WDPFR	null	null	null	P04792	HSPB1	Heat shock protein beta-1	205	S	15	1
GPVSGS(ph)PDSM(ox)NASR	GPVS(0.004)GS(0.995)PDS(0.001)MNASR	null	null	-0.066	O14920	IKBKB	Inhibitor of nuclear factor kappa-B kinase subunit beta	756	S	672	0.995
GQGSS(ph)PVAMQK	GQGS(0.07)S(0.93)PVAMQK	null	null	0.041	P18206	VCL	Vinculin	1134	S	346	0.93
GQLTNIVS(ph)PTAATTPR	GQLTNIVS(0.538)PT(0.453)AAT(0.004)T(0.005)PR	null	null	0.149	Q8NEY1	NAV1	Neuron navigator 1	1877	S	1000	0.538
GQSQTS(ph)PDHR	GQSQT(0.034)S(0.966)PDHR	null	null	null	Q9UQ35	SRRM2	Serine/arginine repetitive matrix protein 2	2752	S	1064	0.966
GQS(ph)SPPPAPPICLR	GQS(0.597)S(0.403)PPPAPPICLR	null	-0.029	null	O43379	WDR62	WD repeat-containing protein 62	1518	S	32	0.597
GQSTGKGPPQS(ph)PVFEGVYNNSR	GQSTGKGPPQS(1)PVFEGVYNNSR	null	null	0.169	Q8WWM7	ATXN2L	Ataxin-2-like protein	1075	S	111	1
GRASSHS(ph)S(ph)QTQGGGSVTKK	GRAS(0.13)S(0.13)HS(0.774)S(0.922)QT(0.043)QGGGSVTKK	null	null	0.239	P02545	LMNA	Prelamin-A/C;Lamin-A/C	664	S	406	0.774
GRASSHS(ph)S(ph)QTQGGGSVTKK	GRAS(0.13)S(0.13)HS(0.774)S(0.922)QT(0.043)QGGGSVTKK	null	null	0.239	P02545	LMNA	Prelamin-A/C;Lamin-A/C	664	S	407	0.922
GRDS(ph)PYQSR	GRDS(0.981)PY(0.019)QSR	null	null	null	Q13242	SRSF9	Serine/arginine-rich splicing factor 9	221	S	204	0.981
GRES(ph)PAAGPR	GRES(1)PAAGPR	null	null	null	Q9UIF9	BAZ2A	Bromodomain adjacent to zinc finger domain protein 2A	1905	S	1770	1
GRS(ph)ECDS(ph)S(ph)PEPK	GRS(1)ECDS(1)S(1)PEPK	null	null	null	Q9UQ35	SRRM2	Serine/arginine repetitive matrix protein 2	2752	S	1478	1
GRS(ph)ECDS(ph)S(ph)PEPK	GRS(1)ECDS(1)S(1)PEPK	null	null	null	Q9UQ35	SRRM2	Serine/arginine repetitive matrix protein 2	2752	S	1482	1
GRS(ph)ECDS(ph)S(ph)PEPK	GRS(1)ECDS(1)S(1)PEPK	null	null	null	Q9UQ35	SRRM2	Serine/arginine repetitive matrix protein 2	2752	S	1483	1
GRS(ph)PS(ph)PKPR	GRS(1)PS(1)PKPR	null	null	null	Q9UQ35	SRRM2	Serine/arginine repetitive matrix protein 2	2752	S	1762	1
GRS(ph)PS(ph)PKPR	GRS(1)PS(1)PKPR	null	null	null	Q9UQ35	SRRM2	Serine/arginine repetitive matrix protein 2	2752	S	1764	1
GRS(ph)RT(ph)PPTSR	GRS(1)RT(1)PPTSR	null	null	-0.206	Q9UQ35	SRRM2	Serine/arginine repetitive matrix protein 2	2752	S	1842	1
GRS(ph)RT(ph)PPTSR	GRS(1)RT(1)PPTSR	null	null	-0.206	Q9UQ35	SRRM2	Serine/arginine repetitive matrix protein 2	2752	T	1844	1
GSEGYLAATYPTVGQT(ph)SPR	GSEGYLAAT(0.083)Y(0.013)PT(0.224)VGQT(0.635)S(0.045)PR	null	-0.884	-0.129	P21359	NF1	Neurofibromin;Neurofibromin truncated	2839	T	2514	0.635
GSGS(ph)PTHSLSQK	GS(0.057)GS(0.94)PT(0.001)HS(0.001)LSQK	null	null	0.104	Q9BSJ6	PIMREG	Protein FAM64A	248	S	131	0.94
GS(ph)LAEAVGSPPPAATPTPTPPTR	GS(0.832)LAEAVGS(0.167)PPPAAT(0.001)PTPTPPTR	null	null	-0.012	Q9Y6I3	EPN1	Epsin-1	576	S	447	0.832
GSLGIS(ph)QEEQ	GSLGIS(1)QEEQ	null	null	null	Q9NZD8	SPG21	Maspardin	308	S	304	1
GS(ph)NPLDGRDSPSAGGPVGQLEPIPIPAPAS(ph)PGTRPTLK	GS(0.869)NPLDGRDS(0.065)PS(0.065)AGGPVGQLEPIPIPAPAS(0.744)PGT(0.2)RPT(0.056)LK	null	null	null	Q96PE2	ARHGEF17	Rho guanine nucleotide exchange factor 17	2063	S	499	0.869
GS(ph)NPLDGRDSPSAGGPVGQLEPIPIPAPAS(ph)PGTRPTLK	GS(0.869)NPLDGRDS(0.065)PS(0.065)AGGPVGQLEPIPIPAPAS(0.744)PGT(0.2)RPT(0.056)LK	null	null	null	Q96PE2	ARHGEF17	Rho guanine nucleotide exchange factor 17	2063	S	527	0.744
GSNPLDGRDS(ph)PSAGGPVGQLEPIPIPAPASPGTRPTLK	GS(0.021)NPLDGRDS(0.756)PS(0.223)AGGPVGQLEPIPIPAPASPGTRPTLK	null	null	null	Q96PE2	ARHGEF17	Rho guanine nucleotide exchange factor 17	2063	S	507	0.756
GS(ph)PALLPST(ph)PTMPLFPHVLDLLAPLDSSR	GS(0.986)PALLPS(0.084)T(0.722)PT(0.208)MPLFPHVLDLLAPLDSSR	null	null	null	Q9UGR2	ZC3H7B	Zinc finger CCCH domain-containing protein 7B	993	S	233	0.986
GS(ph)PALLPST(ph)PTMPLFPHVLDLLAPLDSSR	GS(0.986)PALLPS(0.084)T(0.722)PT(0.208)MPLFPHVLDLLAPLDSSR	null	null	null	Q9UGR2	ZC3H7B	Zinc finger CCCH domain-containing protein 7B	993	T	240	0.722
GSPALLPS(ph)TPTM(ox)PLFPHVLDLLAPLDSSR	GS(0.29)PALLPS(0.315)T(0.264)PT(0.131)MPLFPHVLDLLAPLDSSR	null	null	null	Q9UGR2	ZC3H7B	Zinc finger CCCH domain-containing protein 7B	993	S	239	0.315
GS(ph)PEEELPLPAFEK	GS(1)PEEELPLPAFEK	null	null	-0.04	Q5JTD0	TJAP1	Tight junction-associated protein 1	557	S	300	1
GS(ph)PHYFSPFRPY	GS(1)PHYFSPFRPY	null	null	null	Q13242	SRSF9	Serine/arginine-rich splicing factor 9	221	S	211	1
GSPKPSPQPSPKPS(ph)PKNS(ph)PK	GSPKPSPQPSPKPS(1)PKNS(1)PK	null	null	0.035	P29536	LMOD1	Leiomodin-1	600	S	520	1
GSPKPSPQPSPKPS(ph)PKNS(ph)PK	GSPKPSPQPSPKPS(1)PKNS(1)PK	null	null	0.035	P29536	LMOD1	Leiomodin-1	600	S	524	1
GS(ph)PNTASAEATLPR	GS(0.738)PNT(0.262)ASAEATLPR	null	null	null	Q6PJG6	BRAT1	BRCA1-associated ATM activator 1	821	S	742	0.738
GSQAQPDS(ph)PSAQLALIAASQSFLQPGGK	GSQAQPDS(0.826)PS(0.174)AQLALIAASQSFLQPGGK	null	null	0.31	Q9Y490	TLN1	Talin-1	2541	S	979	0.826
GS(ph)SLSGTDDGAQEVVKDILEDVVTSAIK	GS(0.495)S(0.495)LS(0.01)GTDDGAQEVVKDILEDVVTSAIK	null	null	null	Q9Y6D5	ARFGEF2	Brefeldin A-inhibited guanine nucleotide-exchange protein 2	1785	S	276	0.495
GSSPT(ph)PPCS(ph)PVQPSK	GS(0.001)S(0.002)PT(0.997)PPCS(1)PVQPSK	null	null	0.055	Q9NUL3	STAU2	Double-stranded RNA-binding protein Staufen homolog 2	570	T	488	0.997
GSSPT(ph)PPCS(ph)PVQPSK	GS(0.001)S(0.002)PT(0.997)PPCS(1)PVQPSK	null	null	0.055	Q9NUL3	STAU2	Double-stranded RNA-binding protein Staufen homolog 2	570	S	492	1
GSVPLSSS(ph)PPATHFPDETEITNPVPK	GSVPLS(0.012)S(0.442)S(0.539)PPAT(0.007)HFPDETEITNPVPK	null	null	0.514	P11388	TOP2A	DNA topoisomerase 2-alpha	1531	S	1393	0.539
GTEKRES(ph)PSPAPKPR	GTEKRES(0.975)PS(0.025)PAPKPR	null	null	-0.552	Q8IYB3	SRRM1	Serine/arginine repetitive matrix protein 1	904	S	450	0.975
GTGSGGQLQDLDCS(ph)S(ph)S(ph)DDEGAAQNSTKPSATK	GTGSGGQLQDLDCS(1)S(1)S(1)DDEGAAQNSTKPSATK	null	null	null	P08240	SRPRA	Signal recognition particle receptor subunit alpha	638	S	296	1
GTGSGGQLQDLDCS(ph)S(ph)S(ph)DDEGAAQNSTKPSATK	GTGSGGQLQDLDCS(1)S(1)S(1)DDEGAAQNSTKPSATK	null	null	null	P08240	SRPRA	Signal recognition particle receptor subunit alpha	638	S	297	1
GTGSGGQLQDLDCS(ph)S(ph)S(ph)DDEGAAQNSTKPSATK	GTGSGGQLQDLDCS(1)S(1)S(1)DDEGAAQNSTKPSATK	null	null	null	P08240	SRPRA	Signal recognition particle receptor subunit alpha	638	S	298	1
GTPKPPGPPAQPPGPPNASS(ph)NPDLR	GTPKPPGPPAQPPGPPNAS(0.125)S(0.875)NPDLR	null	null	-0.403	Q8N4C8	MINK1	Misshapen-like kinase 1	1332	S	733	0.875
GTPM(ox)KPNTQAT(ph)PP	GTPMKPNT(0.057)QAT(0.943)PP	null	null	null	P05362	ICAM1	Intercellular adhesion molecule 1	532	T	530	0.943
GTYVPSS(ph)PTR	GTYVPS(0.161)S(0.679)PT(0.161)R	null	null	0.211	Q9Y4P8	WIPI2	WD repeat domain phosphoinositide-interacting protein 2	454	S	413	0.679
GVPAGNS(ph)DTEGGQPGR	GVPAGNS(0.831)DT(0.169)EGGQPGR	null	null	null	Q9UKV3	ACIN1	Apoptotic chromatin condensation inducer in the nucleus	1341	S	838	0.831
GVSM(ox)SLPSS(ph)PLLPR	GVSMS(0.012)LPS(0.147)S(0.841)PLLPR	null	0.333	null	Q9C0D5	TANC1	Protein TANC1	1861	S	67	0.841
GWS(ph)QEGPVK	GWS(1)QEGPVK	null	null	0.301	Q9C0C2	TNKS1BP1	182 kDa tankyrase-1-binding protein	1729	S	221	1
GY(ph)MKINM(ox)LVIELK	GY(1)MKINMLVIELK	null	-3.137	null	Q14204	DYNC1H1	Cytoplasmic dynein 1 heavy chain 1	4646	Y	1393	1
HAPS(ph)PEPAVQGTGVAGVPEESGDAAAIPAK	HAPS(0.706)PEPAVQGT(0.294)GVAGVPEESGDAAAIPAK	null	null	null	P13051	UNG	Uracil-DNA glycosylase	313	S	23	0.706
HAPTYTIPLS(ph)PVLS(ph)PTLPAEAPTAQVPPSLPR	HAPT(0.028)Y(0.065)T(0.077)IPLS(0.744)PVLS(0.591)PT(0.493)LPAEAPT(0.001)AQVPPSLPR	null	null	null	Q9NPI6	DCP1A	mRNA-decapping enzyme 1A	582	S	315	0.744
HAPTYTIPLS(ph)PVLS(ph)PTLPAEAPTAQVPPSLPR	HAPT(0.028)Y(0.065)T(0.077)IPLS(0.744)PVLS(0.591)PT(0.493)LPAEAPT(0.001)AQVPPSLPR	null	null	null	Q9NPI6	DCP1A	mRNA-decapping enzyme 1A	582	S	319	0.591
HAS(ph)PILPITEFSDIPR	HAS(1)PILPITEFSDIPR	null	null	-0.208	P42167	TMPO	Lamina-associated polypeptide 2, isoforms beta/gamma;Thymopoietin;Thymopentin	454	S	306	1
HAS(ph)S(ph)S(ph)PES(ph)PKPAPAPGSHR	HAS(1)S(1)S(1)PES(1)PKPAPAPGSHR	null	null	null	Q9UQ35	SRRM2	Serine/arginine repetitive matrix protein 2	2752	S	435	1
HAS(ph)S(ph)S(ph)PES(ph)PKPAPAPGSHR	HAS(1)S(1)S(1)PES(1)PKPAPAPGSHR	null	null	null	Q9UQ35	SRRM2	Serine/arginine repetitive matrix protein 2	2752	S	436	1
HAS(ph)S(ph)S(ph)PES(ph)PKPAPAPGSHR	HAS(1)S(1)S(1)PES(1)PKPAPAPGSHR	null	null	null	Q9UQ35	SRRM2	Serine/arginine repetitive matrix protein 2	2752	S	437	1
HAS(ph)S(ph)S(ph)PES(ph)PKPAPAPGSHR	HAS(1)S(1)S(1)PES(1)PKPAPAPGSHR	null	null	null	Q9UQ35	SRRM2	Serine/arginine repetitive matrix protein 2	2752	S	440	1
HASTSS(ph)PADKAK	HAST(0.011)S(0.044)S(0.945)PADKAK	null	0.803	0.613	Q5T4S7	UBR4	E3 ubiquitin-protein ligase UBR4	5183	S	1763	0.945
HAS(ph)VPATFM(ox)PIVVPEPPTSVGPPVAVPEPIGFPTR	HAS(0.934)VPAT(0.066)FMPIVVPEPPTSVGPPVAVPEPIGFPTR	null	null	null	Q96PE2	ARHGEF17	Rho guanine nucleotide exchange factor 17	2063	S	961	0.934
HDDGTQS(ph)DSENAGAHR	HDDGT(0.083)QS(0.917)DSENAGAHR	null	null	null	Q5SW79	CEP170	Centrosomal protein of 170 kDa	1584	S	379	0.917
HDS(ph)PDPS(ph)PPR	HDS(1)PDPS(1)PPR	null	null	null	Q9BRD0	BUD13	BUD13 homolog	619	S	197	1
HDS(ph)PDPS(ph)PPR	HDS(1)PDPS(1)PPR	null	null	null	Q9BRD0	BUD13	BUD13 homolog	619	S	201	1
HDT(ph)PDPS(ph)PLR	HDT(1)PDPS(1)PLR	null	null	0.064	Q9BRD0	BUD13	BUD13 homolog	619	T	159	1
HDT(ph)PDPS(ph)PLR	HDT(1)PDPS(1)PLR	null	null	0.064	Q9BRD0	BUD13	BUD13 homolog	619	S	163	1
HGAPAAPS(ph)PPPR	HGAPAAPS(1)PPPR	null	null	null	Q4KMP7	TBC1D10B	TBC1 domain family member 10B	808	S	22	1
HGS(ph)VSADEAAR	HGS(0.995)VS(0.005)ADEAAR	null	null	null	Q9NWW5	CLN6	Ceroid-lipofuscinosis neuronal protein 6	311	S	31	0.995
HIKEEPLS(ph)EEEPCTSTAIASPEK	HIKEEPLS(0.964)EEEPCT(0.01)S(0.012)T(0.012)AIAS(0.002)PEK	null	null	-0.331	Q9Y2X3	NOP58	Nucleolar protein 58	529	S	502	0.964
HKS(ph)DS(ph)PES(ph)DAEREK	HKS(1)DS(1)PES(1)DAEREK	null	null	null	O75400	PRPF40A	Pre-mRNA-processing factor 40 homolog A	957	S	883	1
HKS(ph)DS(ph)PES(ph)DAEREK	HKS(1)DS(1)PES(1)DAEREK	null	null	null	O75400	PRPF40A	Pre-mRNA-processing factor 40 homolog A	957	S	885	1
HKS(ph)DS(ph)PES(ph)DAEREK	HKS(1)DS(1)PES(1)DAEREK	null	null	null	O75400	PRPF40A	Pre-mRNA-processing factor 40 homolog A	957	S	888	1
HLLTDLPLPPELPGGDLS(ph)PPDS(ph)PEPK	HLLTDLPLPPELPGGDLS(1)PPDS(1)PEPK	null	null	null	Q9NYV4	CDK12	Cyclin-dependent kinase 12	1490	S	681	1
HLLTDLPLPPELPGGDLS(ph)PPDS(ph)PEPK	HLLTDLPLPPELPGGDLS(1)PPDS(1)PEPK	null	null	null	Q9NYV4	CDK12	Cyclin-dependent kinase 12	1490	S	685	1
HMDPPPAPVQDRSPS(ph)PR	HMDPPPAPVQDRS(0.374)PS(0.626)PR	null	null	0.633	P46821	MAP1B	Microtubule-associated protein 1B;MAP1B heavy chain;MAP1 light chain LC1	2468	S	2211	0.626
HNLFEDNM(ox)ALPSESVSS(ph)LTDLKPPTGSNQASPAR	HNLFEDNMALPS(0.055)ES(0.097)VS(0.078)S(0.383)LT(0.383)DLKPPT(0.001)GS(0.001)NQAS(0.001)PAR	null	null	null	Q9BZQ8	FAM129A	Protein Niban	928	S	582	0.383
HPGAHQGNLASGLHSNAIASPGSPS(ph)LGR	HPGAHQGNLASGLHSNAIAS(0.002)PGS(0.43)PS(0.567)LGR	null	null	null	Q9HBL0	TNS1	Tensin-1	1735	S	1299	0.567
HPNYS(ph)PPGS(ph)PIEK	HPNY(0.241)S(0.765)PPGS(0.994)PIEK	null	null	-1.529	Q9UHF7	TRPS1	Zinc finger transcription factor Trps1	1281	S	1081	0.765
HPNYS(ph)PPGS(ph)PIEK	HPNY(0.241)S(0.765)PPGS(0.994)PIEK	null	null	-1.529	Q9UHF7	TRPS1	Zinc finger transcription factor Trps1	1281	S	1085	0.994
HPS(ph)SPSALRS(ph)PADPT(ph)DLGGQTSPR	HPS(0.789)S(0.207)PS(0.286)ALRS(0.718)PADPT(0.748)DLGGQT(0.131)S(0.121)PR	null	null	0.2	O60504	SORBS3	Vinexin	385	S	258	0.789
HPS(ph)SPSALRS(ph)PADPT(ph)DLGGQTSPR	HPS(0.789)S(0.207)PS(0.286)ALRS(0.718)PADPT(0.748)DLGGQT(0.131)S(0.121)PR	null	null	0.2	O60504	SORBS3	Vinexin	385	S	265	0.718
HPS(ph)SPSALRS(ph)PADPT(ph)DLGGQTSPR	HPS(0.789)S(0.207)PS(0.286)ALRS(0.718)PADPT(0.748)DLGGQT(0.131)S(0.121)PR	null	null	0.2	O60504	SORBS3	Vinexin	385	T	270	0.748
HQNS(ph)LPELEAAEAGAPGSGPVDLFR	HQNS(1)LPELEAAEAGAPGSGPVDLFR	null	null	0.227	Q96BZ8	LENG1	Leukocyte receptor cluster member 1	264	S	59	1
HQPWQS(ph)PERPLSR	HQPWQS(0.999)PERPLS(0.001)R	null	null	null	Q9BQ52	ELAC2	Zinc phosphodiesterase ELAC protein 2	826	S	199	0.999
HRS(ph)NSFS(ph)DER	HRS(0.836)NS(0.5)FS(0.664)DER	null	null	0.305	Q09666	AHNAK	Neuroblast differentiation-associated protein AHNAK	5890	S	5780	0.836
HRS(ph)NSFS(ph)DER	HRS(0.836)NS(0.5)FS(0.664)DER	null	null	0.305	Q09666	AHNAK	Neuroblast differentiation-associated protein AHNAK	5890	S	5784	0.664
HSEEAEFT(ph)PPLKCSPK	HSEEAEFT(0.975)PPLKCS(0.025)PK	null	-0.132	null	Q3B726	TWISTNB	DNA-directed RNA polymerase I subunit RPA43	338	T	322	0.975
HSLSGS(ph)SPGMK	HSLS(0.123)GS(0.439)S(0.439)PGMK	null	null	0.473	Q9UQ35	SRRM2	Serine/arginine repetitive matrix protein 2	2752	S	1462	0.439
HS(ph)QTDLVSR	HS(0.998)QT(0.002)DLVSR	null	0.418	null	O14683	TP53I11	Tumor protein p53-inducible protein 11	189	S	14	0.998
HS(ph)RT(ph)M(ox)M(ox)LVVFK	HS(1)RT(1)MMLVVFK	null	null	-3.02	Q9ULQ0	STRIP2	Striatin-interacting protein 1;Striatin-interacting protein 2	834	S	680	1
HS(ph)RT(ph)M(ox)M(ox)LVVFK	HS(1)RT(1)MMLVVFK	null	null	-3.02	Q9ULQ0	STRIP2	Striatin-interacting protein 1;Striatin-interacting protein 2	834	T	682	1
HSSGILPTFQTNLTFTVPIS(ph)PGR	HSSGILPTFQTNLTFTVPIS(1)PGR	null	null	null	I3L2J0	CIC	null	2514	S	710	1
HSS(ph)IS(ph)PVRLPLNSSLGAELSR	HS(0.311)S(0.802)IS(0.887)PVRLPLNSSLGAELSR	null	null	null	Q9NYV4	CDK12	Cyclin-dependent kinase 12	1490	S	383	0.802
HSS(ph)IS(ph)PVRLPLNSSLGAELSR	HS(0.311)S(0.802)IS(0.887)PVRLPLNSSLGAELSR	null	null	null	Q9NYV4	CDK12	Cyclin-dependent kinase 12	1490	S	385	0.887
HSS(ph)YPAGTEDDEGM(ox)GEEPSPFR	HS(0.234)S(0.754)Y(0.009)PAGT(0.002)EDDEGMGEEPSPFR	null	null	-0.11	Q92934	BAD	Bcl2-associated agonist of cell death	168	S	75	0.754
HSTENDS(ph)PTNVQQ	HSTENDS(1)PTNVQQ	null	null	null	P49354	FNTA	Protein farnesyltransferase/geranylgeranyltransferase type-1 subunit alpha	379	S	373	1
HSVT(ph)AATPPPS(ph)PTSGESGDLLSNLLQSPSSAK	HS(0.322)VT(0.391)AAT(0.262)PPPS(0.357)PT(0.348)S(0.315)GES(0.005)GDLLS(0.002)NLLQSPSSAK	null	null	null	Q96QU8	XPO6	Exportin-6	1125	T	201	0.391
HSVT(ph)AATPPPS(ph)PTSGESGDLLSNLLQSPSSAK	HS(0.322)VT(0.391)AAT(0.262)PPPS(0.357)PT(0.348)S(0.315)GES(0.005)GDLLS(0.002)NLLQSPSSAK	null	null	null	Q96QU8	XPO6	Exportin-6	1125	S	208	0.357
HTLGDS(ph)DNES	HTLGDS(1)DNES	null	null	null	P02794	FTH1	Ferritin;Ferritin heavy chain;Ferritin heavy chain, N-terminally processed	183	S	179	1
IAS(ph)DEEIQGTKDAVIQDLER	IAS(1)DEEIQGTKDAVIQDLER	null	null	-0.487	Q8WX93	PALLD	Palladin	1383	S	893	1
ICTEQSNS(ph)PPPIR	ICTEQS(0.177)NS(0.823)PPPIR	null	0.184	-1.45	Q15678	PTPN14	Protein-tyrosine-phosphatase;Tyrosine-protein phosphatase non-receptor type 14	1187	S	314	0.823
ICTLPSPPS(ph)PLASLAPVADSSTR	ICTLPS(0.427)PPS(0.573)PLASLAPVADSSTR	null	null	null	Q9UER7	DAXX	Death domain-associated protein 6	740	S	671	0.573
IDEDGENTQIEDTEPMS(ph)PVLNSK	IDEDGENTQIEDTEPMS(1)PVLNSK	null	null	0.009	Q12888	TP53BP1	Tumor suppressor p53-binding protein 1	1972	S	552	1
IEEELGS(ph)KAK	IEEELGS(1)KAK	null	null	null	P06733	ENO1	Alpha-enolase;Enolase	434	S	419	1
IEEVLSPEGS(ph)PSKS(ph)PSK	IEEVLSPEGS(0.984)PS(0.016)KS(0.999)PSK	null	null	null	Q9UEY8	ADD3	Gamma-adducin	706	S	677	0.984
IEEVLSPEGS(ph)PSKS(ph)PSK	IEEVLSPEGS(0.984)PS(0.016)KS(0.999)PSK	null	null	null	Q9UEY8	ADD3	Gamma-adducin	706	S	681	0.999
IEIIQPLLDM(ox)AAGTSNAAPVAENVTNNEGS(ph)PPPPVK	IEIIQPLLDMAAGTSNAAPVAENVT(0.013)NNEGS(0.987)PPPPVK	null	null	null	O95104	SCAF4	Splicing factor, arginine/serine-rich 15	1147	S	154	0.987
IEVLPVDTGAGGYSGNS(ph)GSPK	IEVLPVDT(0.001)GAGGY(0.019)S(0.066)GNS(0.457)GS(0.457)PK	null	-0.045	-0.38	Q92738	USP6NL	USP6 N-terminal-like protein	828	S	714	0.457
IFDGSLQPQDVM(ox)CSIGVVDQGCFPKPLLS(ph)PEER	IFDGSLQPQDVMCS(0.001)IGVVDQGCFPKPLLS(0.999)PEER	null	null	null	Q52LW3	ARHGAP29	Rho GTPase-activating protein 29	1261	S	913	0.999
IFDGSLQPQDVMCSIGVVDQGCFPKPLLS(ph)PEER	IFDGSLQPQDVMCSIGVVDQGCFPKPLLS(1)PEER	null	null	null	Q52LW3	ARHGAP29	Rho GTPase-activating protein 29	1261	S	913	1
IGEGT(ph)Y(ph)GVVYK	IGEGT(1)Y(1)GVVYK	null	null	null	Q00526	CDK3	Cyclin-dependent kinase 1;Cyclin-dependent kinase 2;Cyclin-dependent kinase 3	305	T	14	1
IGEGT(ph)Y(ph)GVVYK	IGEGT(1)Y(1)GVVYK	null	null	null	Q00526	CDK3	Cyclin-dependent kinase 1;Cyclin-dependent kinase 2;Cyclin-dependent kinase 3	305	Y	15	1
IGELGAPEVWGLS(ph)PK	IGELGAPEVWGLS(1)PK	null	null	null	Q8N5F7	NKAP	NF-kappa-B-activating protein	415	S	149	1
IGS(ph)DPLAYEPK	IGS(1)DPLAYEPK	null	null	null	P19634	SLC9A1	Sodium/hydrogen exchanger;Sodium/hydrogen exchanger 1	815	S	703	1
IHEQDQLY(ph)SM(ox)K	IHEQDQLY(1)SMK	null	null	-2.989	Q9GZU2	PEG3	Paternally-expressed gene 3 protein	1588	Y	1191	1
IHGVNSGSSEGAQPNTENGVPEITDAATDQGPAES(ph)PPTSPSSASR	IHGVNS(0.006)GS(0.005)S(0.005)EGAQPNT(0.005)ENGVPEIT(0.052)DAAT(0.052)DQGPAES(0.563)PPT(0.108)S(0.054)PS(0.054)S(0.062)AS(0.036)R	null	null	-0.019	Q8IWE2	FAM114A1	Protein NOXP20	563	S	196	0.563
IHPM(ox)AYQLQLQAASNFKS(ph)PVK	IHPMAYQLQLQAAS(0.036)NFKS(0.964)PVK	null	null	null	P67870	CSNK2B	Casein kinase II subunit beta	215	S	209	0.964
IHPMAYQLQLQAASNFKS(ph)PVK	IHPMAY(0.001)QLQLQAAS(0.027)NFKS(0.972)PVK	null	null	null	P67870	CSNK2B	Casein kinase II subunit beta	215	S	209	0.972
IILDLISES(ph)PIKGR	IILDLIS(0.001)ES(0.999)PIKGR	null	null	0.26	P61978	HNRNPK	Heterogeneous nuclear ribonucleoprotein K	463	S	216	0.999
ILEGPQQSLSGSPLQPIPAS(ph)PPPQIPPGLRPR	ILEGPQQSLSGSPLQPIPAS(1)PPPQIPPGLRPR	null	null	null	O15446	CD3EAP	DNA-directed RNA polymerase I subunit RPA34	510	S	136	1
ILEGPQQSLSGS(ph)PLQPIPAS(ph)PPPQIPPGLRPR	ILEGPQQS(0.071)LS(0.197)GS(0.732)PLQPIPAS(1)PPPQIPPGLRPR	null	null	-0.138	O15446	CD3EAP	DNA-directed RNA polymerase I subunit RPA34	510	S	128	0.732
ILEGPQQSLSGS(ph)PLQPIPAS(ph)PPPQIPPGLRPR	ILEGPQQS(0.071)LS(0.197)GS(0.732)PLQPIPAS(1)PPPQIPPGLRPR	null	null	-0.138	O15446	CD3EAP	DNA-directed RNA polymerase I subunit RPA34	510	S	136	1
ILGSAS(ph)PEEEQEKPILDRPTR	ILGS(0.063)AS(0.936)PEEEQEKPILDRPT(0.001)R	null	null	-0.147	Q7Z422	SZRD1	SUZ domain-containing protein 1	152	S	107	0.936
ILIS(ph)S(ph)GQQK	ILIS(1)S(1)GQQK	null	-0.051	null	Q9UKA4	AKAP11	A-kinase anchor protein 11	1901	S	238	1
ILIS(ph)S(ph)GQQK	ILIS(1)S(1)GQQK	null	-0.051	null	Q9UKA4	AKAP11	A-kinase anchor protein 11	1901	S	239	1
ILS(ph)DVTHSAVFGVPASK	ILS(0.998)DVT(0.002)HSAVFGVPASK	null	-0.126	0.09	Q2M2I8	AAK1	AP2-associated protein kinase 1	961	S	637	0.998
IM(ox)AT(ph)PEQVGK	IMAT(1)PEQVGK	null	null	null	P12956	XRCC6	X-ray repair cross-complementing protein 6	609	T	455	1
IMVSRS(ph)EIDMNDIKAFY(ph)QK	IMVS(0.447)RS(0.553)EIDMNDIKAFY(1)QK	null	null	0.062	P04083	ANXA1	Annexin;Annexin A1	346	S	304	0.553
IMVSRS(ph)EIDMNDIKAFY(ph)QK	IMVS(0.447)RS(0.553)EIDMNDIKAFY(1)QK	null	null	0.062	P04083	ANXA1	Annexin;Annexin A1	346	Y	315	1
INHTVILDDPFDDPPDLLIPDRS(ph)PEPTR	INHTVILDDPFDDPPDLLIPDRS(0.953)PEPT(0.047)R	null	null	null	Q8WUA2	PPIL4	Peptidyl-prolyl cis-trans isomerase-like 4	492	S	178	0.953
IPAVTLAVTSVAGS(ph)PAR	IPAVTLAVTSVAGS(1)PAR	null	null	null	Q9Y4B5	MTCL1	Microtubule cross-linking factor 1	1905	S	196	1
IPECQGSKS(ph)PK	IPECQGS(0.001)KS(0.999)PK	null	null	null	Q8IZT6	ASPM	Abnormal spindle-like microcephaly-associated protein	3477	S	446	0.999
IPMPPS(ph)SPQPR	IPMPPS(0.5)S(0.5)PQPR	null	0.115	null	Q8WUF5	PPP1R13L	RelA-associated inhibitor	828	S	357	0.5
IPMTPTSSFVSPPPPTASPHS(ph)NR	IPMTPTSSFVSPPPPT(0.026)AS(0.413)PHS(0.561)NR	null	null	null	Q7Z5L9	IRF2BP2	Interferon regulatory factor 2-binding protein 2	587	S	409	0.561
IPRPLSLIGS(ph)TLR	IPRPLS(0.029)LIGS(0.632)T(0.339)LR	null	null	null	Q96BY6	DOCK10	Dedicator of cytokinesis protein 10	2186	S	1322	0.632
IQEQES(ph)S(ph)GEEDSDLSPEER	IQEQES(1)S(1)GEEDSDLSPEER	null	null	null	P41236	PPP1R2	Protein phosphatase inhibitor 2-like protein 3;Protein phosphatase inhibitor 2	205	S	121	1
IQEQES(ph)S(ph)GEEDSDLSPEER	IQEQES(1)S(1)GEEDSDLSPEER	null	null	null	P41236	PPP1R2	Protein phosphatase inhibitor 2-like protein 3;Protein phosphatase inhibitor 2	205	S	122	1
IRIDS(ph)LSAQLSQLQK	IRIDS(1)LSAQLSQLQK	null	null	0.182	P02545	LMNA	Prelamin-A/C;Lamin-A/C	664	S	301	1
IS(ph)DAELEAELEK	IS(1)DAELEAELEK	null	null	null	Q8WUX9	CHMP7	Charged multivesicular body protein 7	453	S	417	1
IS(ph)DS(ph)ESEDPPR	IS(0.997)DS(0.994)ES(0.009)EDPPR	null	null	null	Q96ST2	IWS1	Protein IWS1 homolog	819	S	248	0.997
IS(ph)DS(ph)ESEDPPR	IS(0.997)DS(0.994)ES(0.009)EDPPR	null	null	null	Q96ST2	IWS1	Protein IWS1 homolog	819	S	250	0.994
ISEEQQQLQQALAPAQASSNSST(ph)PTR	ISEEQQQLQQALAPAQAS(0.035)S(0.035)NS(0.142)S(0.142)T(0.454)PT(0.191)R	null	-0.281	0.055	Q13439	GOLGA4	Golgin subfamily A member 4	2230	T	31	0.454
ISES(ph)PEVTR	ISES(1)PEVTR	null	null	null	Q9H4M7	PLEKHA4	Pleckstrin homology domain-containing family A member 4	779	S	194	1
ISMPDLDLHLKS(ph)PK	ISMPDLDLHLKS(1)PK	null	null	0.032	Q09666	AHNAK	Neuroblast differentiation-associated protein AHNAK	5890	S	2397	1
ISQDADLKT(ph)PTKPK	ISQDADLKT(0.631)PT(0.369)KPK	null	null	-0.116	Q9P0K7	RAI14	Ankycorbin	980	T	249	0.631
ITFITSFGGS(ph)DEEAAAAAAAAAASGVTTGKPPAPPQPGGPAPGR	IT(0.056)FIT(0.019)S(0.061)FGGS(0.864)DEEAAAAAAAAAASGVTTGKPPAPPQPGGPAPGR	null	null	0.097	Q8N2M8	CLASRP	CLK4-associating serine/arginine rich protein	674	S	335	0.864
ITKPGSIDSNNQLFAPGGRLS(ph)WGK	ITKPGSIDSNNQLFAPGGRLS(1)WGK	null	null	-0.101	Q04637	EIF4G1	Eukaryotic translation initiation factor 4 gamma 1	1599	S	1092	1
ITS(ph)PLM(ox)EPSSIEK	IT(0.01)S(0.99)PLMEPSSIEK	null	null	null	P28066	PSMA5	Proteasome subunit alpha type;Proteasome subunit alpha type-5	241	S	56	0.99
ITS(ph)PLMEPSSIEK	IT(0.006)S(0.994)PLMEPSSIEK	null	null	0.398	P28066	PSMA5	Proteasome subunit alpha type;Proteasome subunit alpha type-5	241	S	56	0.994
IT(ph)T(ph)GSS(ph)SAGT(ph)QSR	IT(0.817)T(0.816)GS(0.431)S(0.721)S(0.266)AGT(0.869)QS(0.08)R	null	null	null	F8VZN8	PPP1R12A	null	692	T	597	0.817
IT(ph)T(ph)GSS(ph)SAGT(ph)QSR	IT(0.817)T(0.816)GS(0.431)S(0.721)S(0.266)AGT(0.869)QS(0.08)R	null	null	null	F8VZN8	PPP1R12A	null	692	T	598	0.816
IT(ph)T(ph)GSS(ph)SAGT(ph)QSR	IT(0.817)T(0.816)GS(0.431)S(0.721)S(0.266)AGT(0.869)QS(0.08)R	null	null	null	F8VZN8	PPP1R12A	null	692	S	601	0.721
IT(ph)T(ph)GSS(ph)SAGT(ph)QSR	IT(0.817)T(0.816)GS(0.431)S(0.721)S(0.266)AGT(0.869)QS(0.08)R	null	null	null	F8VZN8	PPP1R12A	null	692	T	605	0.869
IT(ph)T(ph)YVSFPLELDMTPFMAS(ph)SK	IT(0.408)T(0.662)Y(0.444)VS(0.486)FPLELDMT(0.035)PFMAS(0.676)S(0.29)K	null	-1.78	-2.341	Q9UPT9	USP22	Ubiquitin carboxyl-terminal hydrolase 22	525	T	423	0.408
IT(ph)T(ph)YVSFPLELDMTPFMAS(ph)SK	IT(0.408)T(0.662)Y(0.444)VS(0.486)FPLELDMT(0.035)PFMAS(0.676)S(0.29)K	null	-1.78	-2.341	Q9UPT9	USP22	Ubiquitin carboxyl-terminal hydrolase 22	525	T	424	0.662
IT(ph)T(ph)YVSFPLELDMTPFMAS(ph)SK	IT(0.408)T(0.662)Y(0.444)VS(0.486)FPLELDMT(0.035)PFMAS(0.676)S(0.29)K	null	-1.78	-2.341	Q9UPT9	USP22	Ubiquitin carboxyl-terminal hydrolase 22	525	S	440	0.676
IVSAQS(ph)LAEDDVE	IVS(0.014)AQS(0.986)LAEDDVE	null	null	null	Q15388	TOMM20	Mitochondrial import receptor subunit TOM20 homolog	145	S	138	0.986
IWEPT(ph)Y(ph)T(ph)IMYREM(ox)K	IWEPT(1)Y(0.994)T(0.887)IMY(0.119)REMK	null	null	null	Q9ULT8	HECTD1	E3 ubiquitin-protein ligase HECTD1	2610	T	1871	1
IWEPT(ph)Y(ph)T(ph)IMYREM(ox)K	IWEPT(1)Y(0.994)T(0.887)IMY(0.119)REMK	null	null	null	Q9ULT8	HECTD1	E3 ubiquitin-protein ligase HECTD1	2610	Y	1872	0.994
IWEPT(ph)Y(ph)T(ph)IMYREM(ox)K	IWEPT(1)Y(0.994)T(0.887)IMY(0.119)REMK	null	null	null	Q9ULT8	HECTD1	E3 ubiquitin-protein ligase HECTD1	2610	T	1873	0.887
IWLS(ph)TETLANED	IWLS(0.701)T(0.149)ET(0.149)LANED	null	null	null	Q9NXD2	MTMR10	Myotubularin-related protein 10	777	S	769	0.701
IYNISGNGS(ph)PLADSK	IYNIS(0.004)GNGS(0.996)PLADSK	null	null	null	Q53HL2	CDCA8	Borealin	280	S	219	0.996
KADS(ph)DSEDKGEESKPK	KADS(0.881)DS(0.119)EDKGEESKPK	null	null	null	P83916	CBX1	Chromobox protein homolog 1	185	S	89	0.881
KAEGS(ph)PSEGKK	KAEGS(0.991)PS(0.009)EGKK	null	null	null	Q9P2E9	RRBP1	Ribosome-binding protein 1	1410	S	573	0.991
KAPPPPIS(ph)PTQLSDVSSPR	KAPPPPIS(0.804)PT(0.196)QLSDVSSPR	null	null	-0.302	Q9P0K7	RAI14	Ankycorbin	980	S	281	0.804
KAS(ph)SEGGTAAGAGLDSLHK	KAS(0.967)S(0.032)EGGTAAGAGLDSLHK	null	1.671	0.224	O15143	ARPC1B	Actin-related protein 2/3 complex subunit 1B	372	S	310	0.967
KASVVDPSTESSPAPQEGSEQPAS(ph)PAS(ph)PLSSR	KASVVDPSTES(0.001)S(0.002)PAPQEGS(0.091)EQPAS(0.908)PAS(0.833)PLS(0.118)S(0.046)R	null	null	-0.301	Q66K14	TBC1D9B	TBC1 domain family member 9B	1250	S	432	0.908
KASVVDPSTESSPAPQEGSEQPAS(ph)PAS(ph)PLSSR	KASVVDPSTES(0.001)S(0.002)PAPQEGS(0.091)EQPAS(0.908)PAS(0.833)PLS(0.118)S(0.046)R	null	null	-0.301	Q66K14	TBC1D9B	TBC1 domain family member 9B	1250	S	435	0.833
KDNEESEQPPVPGT(ph)PTLR	KDNEESEQPPVPGT(0.727)PT(0.273)LR	null	null	-0.74	O15439	ABCC4	Multidrug resistance-associated protein 4	1325	T	646	0.727
KDS(ph)LGTR	KDS(0.999)LGT(0.001)R	null	null	0.15	O60488	ACSL4	Long-chain-fatty-acid--CoA ligase 4	711	S	95	0.999
KEDS(ph)DEEEDDDS(ph)EEDEEDDEDEDEDEDEIEPAAMK	KEDS(1)DEEEDDDS(1)EEDEEDDEDEDEDEDEIEPAAMK	null	null	null	P19338	NCL	Nucleolin	710	S	145	1
KEDS(ph)DEEEDDDS(ph)EEDEEDDEDEDEDEDEIEPAAMK	KEDS(1)DEEEDDDS(1)EEDEEDDEDEDEDEDEIEPAAMK	null	null	null	P19338	NCL	Nucleolin	710	S	153	1
KEESEES(ph)DDDMGFGLFD	KEESEES(1)DDDMGFGLFD	null	null	null	P05387	RPLP2	60S acidic ribosomal protein P2;60S acidic ribosomal protein P1	115	S	105	1
KEETPGT(ph)PK	KEET(0.077)PGT(0.923)PK	null	0.142	null	Q99442	SEC62	Translocation protein SEC62	399	T	158	0.923
KEGITGPPADSSKPIGPDDAIDALSSDFTCGS(ph)PTAAGK	KEGITGPPADSSKPIGPDDAIDALS(0.019)S(0.044)DFT(0.096)CGS(0.745)PT(0.096)AAGK	null	null	-0.112	P20810	CAST	Calpastatin	708	S	243	0.745
KEVLAS(ph)PDR	KEVLAS(1)PDR	null	null	null	Q9C0C2	TNKS1BP1	182 kDa tankyrase-1-binding protein	1729	S	178	1
KGGSYTQAASS(ph)DSAQGS(ph)DVS(ph)LTACKV	KGGS(0.004)Y(0.002)T(0.007)QAAS(0.206)S(0.624)DS(0.169)AQGS(0.723)DVS(0.777)LT(0.487)ACKV	null	null	-0.234	P16188	HLA-A	HLA class I histocompatibility antigen, A-30 alpha chain;HLA class I histocompatibility antigen, A-11 alpha chain;HLA class I histocompatibility antigen, A-3 alpha chain;HLA class I histocompatibility antigen, A-36 alpha chain;HLA class I histocompatibility antigen, A-1 alpha chain	365	S	350	0.624
KGGSYTQAASS(ph)DSAQGS(ph)DVS(ph)LTACKV	KGGS(0.004)Y(0.002)T(0.007)QAAS(0.206)S(0.624)DS(0.169)AQGS(0.723)DVS(0.777)LT(0.487)ACKV	null	null	-0.234	P16188	HLA-A	HLA class I histocompatibility antigen, A-30 alpha chain;HLA class I histocompatibility antigen, A-11 alpha chain;HLA class I histocompatibility antigen, A-3 alpha chain;HLA class I histocompatibility antigen, A-36 alpha chain;HLA class I histocompatibility antigen, A-1 alpha chain	365	S	356	0.723
KGGSYTQAASS(ph)DSAQGS(ph)DVS(ph)LTACKV	KGGS(0.004)Y(0.002)T(0.007)QAAS(0.206)S(0.624)DS(0.169)AQGS(0.723)DVS(0.777)LT(0.487)ACKV	null	null	-0.234	P16188	HLA-A	HLA class I histocompatibility antigen, A-30 alpha chain;HLA class I histocompatibility antigen, A-11 alpha chain;HLA class I histocompatibility antigen, A-3 alpha chain;HLA class I histocompatibility antigen, A-36 alpha chain;HLA class I histocompatibility antigen, A-1 alpha chain	365	S	359	0.777
KGIY(ph)SFS(ph)FHVIK	KGIY(0.856)S(0.15)FS(0.995)FHVIK	null	null	-0.048	Q9NTU7	CBLN4	Cerebellin-4	201	Y	120	0.856
KGIY(ph)SFS(ph)FHVIK	KGIY(0.856)S(0.15)FS(0.995)FHVIK	null	null	-0.048	Q9NTU7	CBLN4	Cerebellin-4	201	S	123	0.995
KGNAEGS(ph)S(ph)DEEGKLVIDEPAK	KGNAEGS(1)S(1)DEEGKLVIDEPAK	null	null	null	P51858	HDGF	Hepatoma-derived growth factor	240	S	132	1
KGNAEGS(ph)S(ph)DEEGKLVIDEPAK	KGNAEGS(1)S(1)DEEGKLVIDEPAK	null	null	null	P51858	HDGF	Hepatoma-derived growth factor	240	S	133	1
KGS(ph)S(ph)GNASEVSVACLTER	KGS(0.999)S(0.992)GNAS(0.008)EVSVACLTER	null	0.457	0.2	Q69YQ0	SPECC1L	Cytospin-A	1117	S	384	0.999
KGS(ph)S(ph)GNASEVSVACLTER	KGS(0.999)S(0.992)GNAS(0.008)EVSVACLTER	null	0.457	0.2	Q69YQ0	SPECC1L	Cytospin-A	1117	S	385	0.992
KILDPNTGEPAPVLSSPPPADVST(ph)FLAFPSPEK	KILDPNTGEPAPVLSS(0.003)PPPADVS(0.38)T(0.557)FLAFPS(0.059)PEK	null	null	-0.125	P46060	RANGAP1	Ran GTPase-activating protein 1	587	T	436	0.557
KLCQPQNTGSLLGDPAAS(ph)SPPGER	KLCQPQNTGSLLGDPAAS(0.5)S(0.5)PPGER	null	null	0.33	V9H027	MEN	null	576	S	263	0.5
KLEKEEEEGIS(ph)QES(ph)S(ph)EEEQ	KLEKEEEEGIS(1)QES(1)S(1)EEEQ	null	null	null	P17096	HMGA1	High mobility group protein HMG-I/HMG-Y	107	S	99	1
KLEKEEEEGIS(ph)QES(ph)S(ph)EEEQ	KLEKEEEEGIS(1)QES(1)S(1)EEEQ	null	null	null	P17096	HMGA1	High mobility group protein HMG-I/HMG-Y	107	S	102	1
KLEKEEEEGIS(ph)QES(ph)S(ph)EEEQ	KLEKEEEEGIS(1)QES(1)S(1)EEEQ	null	null	null	P17096	HMGA1	High mobility group protein HMG-I/HMG-Y	107	S	103	1
KLESVFFHSLS(ph)GS(ph)KS(ph)S(ph)R	KLESVFFHS(0.424)LS(0.601)GS(0.99)KS(0.993)S(0.992)R	null	-3.237	null	Q8NEF9	SRFBP1	Serum response factor-binding protein 1	429	S	349	0.601
KLESVFFHSLS(ph)GS(ph)KS(ph)S(ph)R	KLESVFFHS(0.424)LS(0.601)GS(0.99)KS(0.993)S(0.992)R	null	-3.237	null	Q8NEF9	SRFBP1	Serum response factor-binding protein 1	429	S	351	0.99
KLESVFFHSLS(ph)GS(ph)KS(ph)S(ph)R	KLESVFFHS(0.424)LS(0.601)GS(0.99)KS(0.993)S(0.992)R	null	-3.237	null	Q8NEF9	SRFBP1	Serum response factor-binding protein 1	429	S	353	0.993
KLESVFFHSLS(ph)GS(ph)KS(ph)S(ph)R	KLESVFFHS(0.424)LS(0.601)GS(0.99)KS(0.993)S(0.992)R	null	-3.237	null	Q8NEF9	SRFBP1	Serum response factor-binding protein 1	429	S	354	0.992
KLGDVS(ph)PTQIDVSQFGSFKEDTK	KLGDVS(0.976)PT(0.024)QIDVSQFGSFKEDTK	null	null	0.348	P46821	MAP1B	Microtubule-associated protein 1B;MAP1B heavy chain;MAP1 light chain LC1	2468	S	1501	0.976
KLS(ph)RS(ph)PS(ph)PR	KLS(1)RS(1)PS(1)PR	null	0.043	null	Q05519	SRSF11	Serine/arginine-rich splicing factor 11	484	S	366	1
KLS(ph)RS(ph)PS(ph)PR	KLS(1)RS(1)PS(1)PR	null	0.043	null	Q05519	SRSF11	Serine/arginine-rich splicing factor 11	484	S	368	1
KLS(ph)RS(ph)PS(ph)PR	KLS(1)RS(1)PS(1)PR	null	0.043	null	Q05519	SRSF11	Serine/arginine-rich splicing factor 11	484	S	370	1
KLTS(ph)DEEGEPSGK	KLT(0.11)S(0.89)DEEGEPSGK	null	null	-0.022	Q8WVC0	LEO1	RNA polymerase-associated protein LEO1	666	S	630	0.89
KNSSQSLM(ox)VPQSGS(ph)PEPESIR	KNSSQSLMVPQS(0.219)GS(0.711)PEPES(0.07)IR	null	null	-0.873	O75970	MPDZ	Multiple PDZ domain protein	2070	S	1595	0.711
KPATPAEDDEDDDIDLFGS(ph)DNEEEDKEAAQLR	KPATPAEDDEDDDIDLFGS(1)DNEEEDKEAAQLR	null	null	null	P29692	EEF1D	Elongation factor 1-delta	281	S	162	1
KPATPAEDDEDDDIDLFGS(ph)DNEEEDKEAAQLREER	KPATPAEDDEDDDIDLFGS(1)DNEEEDKEAAQLREER	null	null	null	P29692	EEF1D	Elongation factor 1-delta	281	S	162	1
KPEEES(ph)PR	KPEEES(1)PR	null	null	null	P49321	NASP	Nuclear autoantigenic sperm protein	788	S	726	1
KPLPDHVSIVEPKDEILPTT(ph)PISEQK	KPLPDHVSIVEPKDEILPT(0.454)T(0.498)PIS(0.048)EQK	null	null	-0.039	P23396	RPS3	40S ribosomal protein S3	243	T	221	0.498
KPPAPPS(ph)PVQSQSPSTNWSPAVPVK	KPPAPPS(0.437)PVQS(0.437)QS(0.122)PS(0.002)T(0.002)NWS(0.001)PAVPVK	null	-0.144	-0.317	Q8IYB3	SRRM1	Serine/arginine repetitive matrix protein 1	904	S	769	0.437
KPPAPPS(ph)PVQSQS(ph)PS(ph)T(ph)NWSPAVPVKK	KPPAPPS(0.946)PVQS(0.298)QS(0.821)PS(0.755)T(0.789)NWS(0.391)PAVPVKK	null	0.022	-0.078	Q8IYB3	SRRM1	Serine/arginine repetitive matrix protein 1	904	S	769	0.946
KPPAPPS(ph)PVQSQS(ph)PS(ph)T(ph)NWSPAVPVKK	KPPAPPS(0.946)PVQS(0.298)QS(0.821)PS(0.755)T(0.789)NWS(0.391)PAVPVKK	null	0.022	-0.078	Q8IYB3	SRRM1	Serine/arginine repetitive matrix protein 1	904	S	775	0.821
KPPAPPS(ph)PVQSQS(ph)PS(ph)T(ph)NWSPAVPVKK	KPPAPPS(0.946)PVQS(0.298)QS(0.821)PS(0.755)T(0.789)NWS(0.391)PAVPVKK	null	0.022	-0.078	Q8IYB3	SRRM1	Serine/arginine repetitive matrix protein 1	904	S	777	0.755
KPPAPPS(ph)PVQSQS(ph)PS(ph)T(ph)NWSPAVPVKK	KPPAPPS(0.946)PVQS(0.298)QS(0.821)PS(0.755)T(0.789)NWS(0.391)PAVPVKK	null	0.022	-0.078	Q8IYB3	SRRM1	Serine/arginine repetitive matrix protein 1	904	T	778	0.789
KPPGT(ph)PPPSALPLGAPPPDALPPGPTPEDSPSLETGSR	KPPGT(0.905)PPPS(0.095)ALPLGAPPPDALPPGPTPEDSPSLETGSR	null	null	null	Q9BQQ3	GORASP1	Golgi reassembly-stacking protein 1	440	T	216	0.905
KPSLVSDLPWEGAAPQSPSFSGSEDS(ph)GSPK	KPSLVSDLPWEGAAPQSPS(0.002)FS(0.013)GS(0.112)EDS(0.714)GS(0.158)PK	null	null	null	Q13425	SNTB2	Beta-2-syntrophin	540	S	231	0.714
KPS(ph)PEPR	KPS(1)PEPR	null	null	null	Q9UDY2	TJP2	Tight junction protein ZO-2	1190	S	966	1
KPS(ph)PSES(ph)PEPWKPFPAVSPEPR	KPS(0.862)PS(0.162)ES(0.976)PEPWKPFPAVSPEPR	null	null	null	Q96JM3	CHAMP1	Chromosome alignment-maintaining phosphoprotein 1	812	S	282	0.862
KPS(ph)PSES(ph)PEPWKPFPAVSPEPR	KPS(0.862)PS(0.162)ES(0.976)PEPWKPFPAVSPEPR	null	null	null	Q96JM3	CHAMP1	Chromosome alignment-maintaining phosphoprotein 1	812	S	286	0.976
KQDDS(ph)PPRPIIGPALPPGFIK	KQDDS(1)PPRPIIGPALPPGFIK	null	null	0.382	Q8IXQ4	GPALPP1	GPALPP motifs-containing protein 1	340	S	105	1
KQGGS(ph)PDEPDSK	KQGGS(1)PDEPDSK	null	null	-0.363	Q9ULX6	AKAP8L	A-kinase anchor protein 8-like	646	S	283	1
KQKGS(ph)EENLDEAR	KQKGS(1)EENLDEAR	null	null	-0.399	P35611	ADD1	Alpha-adducin	737	S	586	1
KQPPVS(ph)PGTALVGSQK	KQPPVS(0.965)PGT(0.034)ALVGSQK	null	null	null	P17096	HMGA1	High mobility group protein HMG-I/HMG-Y	107	S	36	0.965
KQS(ph)PVPALPIVVQLM(ox)EM(ox)GFSR	KQS(1)PVPALPIVVQLMEMGFSR	null	null	null	O95714	HERC2	E3 ubiquitin-protein ligase HERC2	4834	S	2454	1
KRPGSTS(ph)P	KRPGST(0.015)S(0.985)P	null	null	null	Q6RFH5	WDR74	WD repeat-containing protein 74	385	S	384	0.985
KRPQS(ph)PS(ph)PR	KRPQS(1)PS(1)PR	null	null	-0.188	Q99590	SCAF11	Protein SCAF11	1463	S	816	1
KRPQS(ph)PS(ph)PR	KRPQS(1)PS(1)PR	null	null	-0.188	Q99590	SCAF11	Protein SCAF11	1463	S	818	1
KRS(ph)SSEDAESLAPR	KRS(0.978)S(0.022)SEDAESLAPR	null	null	-0.244	Q4G0J3	LARP7	La-related protein 7	582	S	298	0.978
KRSS(ph)TLSQLPGDK	KRS(0.007)S(0.984)T(0.009)LSQLPGDK	null	null	null	O60271	SPAG9	C-Jun-amino-terminal kinase-interacting protein 4	1321	S	594	0.984
KRTSS(ph)EDNLYLAVLR	KRT(0.027)S(0.027)S(0.946)EDNLYLAVLR	null	null	0.485	Q8WXV6	PLEC1	null	37	S	21	0.946
KS(ph)PIINESR	KS(1)PIINESR	null	null	null	Q13523	PRPF4B	Serine/threonine-protein kinase PRP4 homolog	1007	S	277	1
KSPSGPVKS(ph)PPLSPVGT(ph)TPVK	KSPS(0.016)GPVKS(0.982)PPLS(0.005)PVGT(0.738)T(0.259)PVK	null	null	0.306	Q9BVC5	C2orf49	Ashwin	232	S	189	0.982
KSPSGPVKS(ph)PPLSPVGT(ph)TPVK	KSPS(0.016)GPVKS(0.982)PPLS(0.005)PVGT(0.738)T(0.259)PVK	null	null	0.306	Q9BVC5	C2orf49	Ashwin	232	T	197	0.738
KSSPET(ph)WAS(ph)SISVPAK	KS(0.085)S(0.309)PET(0.605)WAS(0.555)S(0.444)ISVPAK	null	null	null	Q8WXI7	MUC16	Mucin-16	14507	T	3143	0.605
KSSPET(ph)WAS(ph)SISVPAK	KS(0.085)S(0.309)PET(0.605)WAS(0.555)S(0.444)ISVPAK	null	null	null	Q8WXI7	MUC16	Mucin-16	14507	S	3146	0.555
KSS(ph)TPEEVK	KS(0.024)S(0.488)T(0.488)PEEVK	null	null	null	P23528	CFL1	Cofilin-1	166	S	24	0.488
KT(ph)GDKLTILIK	KT(0.952)GDKLT(0.048)ILIK	null	null	null	O43156	TTI1	TELO2-interacting protein 1 homolog	1089	T	283	0.952
KTKTEPY(ph)R	KTKT(0.137)EPY(0.863)R	null	null	null	Q86SF2	GALNT7	N-acetylgalactosaminyltransferase 7	657	Y	382	0.863
KT(ph)SDANETEDHLESLICK	KT(0.5)S(0.5)DANET(0.001)EDHLESLICK	null	null	null	Q09161	NCBP1	Nuclear cap-binding protein subunit 1	790	T	21	0.5
KTSFDQDS(ph)DVDIFPSDFPTEPPSLPR	KT(0.001)S(0.001)FDQDS(0.999)DVDIFPSDFPTEPPSLPR	null	null	0.037	Q02880	TOP2B	DNA topoisomerase 2;DNA topoisomerase 2-beta	1626	S	1581	0.999
KVEQNSRPVS(ph)CSGR	KVEQNSRPVS(1)CSGR	null	0.821	0.301	O00401	WASL	Neural Wiskott-Aldrich syndrome protein	505	S	430	1
KVMDS(ph)DEDDDY	KVMDS(1)DEDDDY	null	null	null	O14737	PDCD5	Programmed cell death protein 5	125	S	119	1
KVPLQEGPKS(ph)FDGNTLLNR	KVPLQEGPKS(0.953)FDGNT(0.047)LLNR	null	null	-0.177	Q05209	PTPN12	Protein-tyrosine-phosphatase;Tyrosine-protein phosphatase non-receptor type 12	780	S	449	0.953
KVVEGMQLSLTEESSSSDSMWLS(ph)R	KVVEGMQLSLTEES(0.016)S(0.016)S(0.013)S(0.026)DS(0.033)MWLS(0.895)R	null	0.605	0.101	Q8N3U4	STAG2	Cohesin subunit SA-2	1231	S	1105	0.895
KY(ph)AM(ox)EQS(ph)IKS(ph)VLVK	KY(1)AMEQS(1)IKS(1)VLVK	null	null	null	Q9UHX1	PUF60	Poly(U)-binding-splicing factor PUF60	559	Y	73	1
KY(ph)AM(ox)EQS(ph)IKS(ph)VLVK	KY(1)AMEQS(1)IKS(1)VLVK	null	null	null	Q9UHX1	PUF60	Poly(U)-binding-splicing factor PUF60	559	S	78	1
KY(ph)AM(ox)EQS(ph)IKS(ph)VLVK	KY(1)AMEQS(1)IKS(1)VLVK	null	null	null	Q9UHX1	PUF60	Poly(U)-binding-splicing factor PUF60	559	S	81	1
KY(ph)GVAWEK	KY(1)GVAWEK	null	null	-1.161	Q14739	LBR	Lamin-B receptor	615	Y	595	1
LAAGHELQPLAIVDQRPSS(ph)R	LAAGHELQPLAIVDQRPS(0.066)S(0.934)R	null	null	0.107	P17302	GJA1	Gap junction protein;Gap junction alpha-1 protein	382	S	365	0.934
LAALKDEPQTVPDVPSFGES(ph)PPLS(ph)PIDMDTQER	LAALKDEPQTVPDVPS(0.274)FGES(0.751)PPLS(0.846)PIDMDT(0.13)QER	null	null	null	P17535	JUND	Transcription factor jun-D	347	S	255	0.751
LAALKDEPQTVPDVPSFGES(ph)PPLS(ph)PIDMDTQER	LAALKDEPQTVPDVPS(0.274)FGES(0.751)PPLS(0.846)PIDMDT(0.13)QER	null	null	null	P17535	JUND	Transcription factor jun-D	347	S	259	0.846
LAALKDEPQTVPDVPS(ph)FGESPPLS(ph)PIDM(ox)DTQER	LAALKDEPQTVPDVPS(0.8)FGES(0.2)PPLS(0.994)PIDMDT(0.005)QER	null	null	null	P17535	JUND	Transcription factor jun-D	347	S	251	0.8
LAALKDEPQTVPDVPS(ph)FGESPPLS(ph)PIDM(ox)DTQER	LAALKDEPQTVPDVPS(0.8)FGES(0.2)PPLS(0.994)PIDMDT(0.005)QER	null	null	null	P17535	JUND	Transcription factor jun-D	347	S	259	0.994
LAEAPSPAPTPSPTPVEDLGPQTSTS(ph)PGRLS(ph)PDFAEELR	LAEAPSPAPT(0.005)PS(0.095)PT(0.033)PVEDLGPQT(0.158)S(0.158)T(0.181)S(0.482)PGRLS(0.887)PDFAEELR	null	null	null	Q14160	SCRIB	Protein scribble homolog	1630	S	1561	0.482
LAEAPSPAPTPSPTPVEDLGPQTSTS(ph)PGRLS(ph)PDFAEELR	LAEAPSPAPT(0.005)PS(0.095)PT(0.033)PVEDLGPQT(0.158)S(0.158)T(0.181)S(0.482)PGRLS(0.887)PDFAEELR	null	null	null	Q14160	SCRIB	Protein scribble homolog	1630	S	1566	0.887
LAEAPSPAPTPSPTPVEDLGPQT(ph)STSPGRLSPDFAEELR	LAEAPSPAPT(0.001)PS(0.071)PT(0.08)PVEDLGPQT(0.258)S(0.258)T(0.258)S(0.071)PGRLS(0.004)PDFAEELR	null	null	null	Q14160	SCRIB	Protein scribble homolog	1630	T	1558	0.258
LALDGETLGEEEQEDEQPPWASPSPT(ph)SR	LALDGETLGEEEQEDEQPPWAS(0.132)PS(0.239)PT(0.314)S(0.314)R	null	null	-0.104	Q14160	SCRIB	Protein scribble homolog	1630	T	1441	0.314
LAS(ph)TSDIEEKENR	LAS(0.984)T(0.016)SDIEEKENR	null	null	0.486	O14974	PPP1R12A	Protein phosphatase 1 regulatory subunit;Protein phosphatase 1 regulatory subunit 12A	1030	S	507	0.984
LAVPTEVSTEVPEM(ox)DTS(ph)T	LAVPTEVSTEVPEMDT(0.023)S(0.531)T(0.446)	null	null	null	O00488	ZNF593	Zinc finger protein 593	134	S	133	0.531
LCQVCQIS(ph)LEIMTLQPR	LCQVCQIS(0.975)LEIMT(0.025)LQPR	null	null	-1.109	Q14254	FLOT2	null	483	S	101	0.975
LCS(ph)ILELEPHPAR	LCS(1)ILELEPHPAR	null	0.093	null	A0A1B0GU03	null	null	582	S	557	1
LCS(ph)SSSSDTSSR	LCS(0.96)S(0.038)S(0.002)SSDTSSR	null	null	0.024	Q86WB0	ZC3HC1	Nuclear-interacting partner of ALK	502	S	407	0.96
LDNTPAS(ph)PPRS(ph)PAEPNDIPIAK	LDNT(0.008)PAS(0.992)PPRS(1)PAEPNDIPIAK	null	null	null	O95359	TACC2	Transforming acidic coiled-coil-containing protein 2	2948	S	2317	0.992
LDNTPAS(ph)PPRS(ph)PAEPNDIPIAK	LDNT(0.008)PAS(0.992)PPRS(1)PAEPNDIPIAK	null	null	null	O95359	TACC2	Transforming acidic coiled-coil-containing protein 2	2948	S	2321	1
LDS(ph)PPPS(ph)PITEASEAAEAAEAGNLAVSSR	LDS(0.858)PPPS(0.67)PIT(0.308)EAS(0.163)EAAEAAEAGNLAVSSR	null	null	null	Q9C0C2	TNKS1BP1	182 kDa tankyrase-1-binding protein	1729	S	494	0.858
LDS(ph)PPPS(ph)PITEASEAAEAAEAGNLAVSSR	LDS(0.858)PPPS(0.67)PIT(0.308)EAS(0.163)EAAEAAEAGNLAVSSR	null	null	null	Q9C0C2	TNKS1BP1	182 kDa tankyrase-1-binding protein	1729	S	498	0.67
LDS(ph)PTM(ox)SR	LDS(1)PTMSR	null	null	null	P19634	SLC9A1	Sodium/hydrogen exchanger;Sodium/hydrogen exchanger 1	815	S	693	1
LDS(ph)PTMSR	LDS(0.794)PT(0.206)MSR	null	0.378	0.183	P19634	SLC9A1	Sodium/hydrogen exchanger;Sodium/hydrogen exchanger 1	815	S	693	0.794
LDTGS(ph)PEPETR	LDT(0.006)GS(0.994)PEPETR	null	null	null	Q9Y2F5	ICE1	Little elongation complex subunit 1	2266	S	1854	0.994
LEGLGS(ph)SEADQDGLASTVR	LEGLGS(0.936)S(0.064)EADQDGLASTVR	null	0.244	0.542	Q07065	CKAP4	Cytoskeleton-associated protein 4	602	S	460	0.936
LEICNLTPDT(ph)LT(ph)S(ph)DTYKK	LEICNLT(0.016)PDT(0.596)LT(0.692)S(0.694)DT(0.406)Y(0.595)KK	null	0.015	null	P17655	CAPN2	Calpain-2 catalytic subunit	700	T	347	0.596
LEICNLTPDT(ph)LT(ph)S(ph)DTYKK	LEICNLT(0.016)PDT(0.596)LT(0.692)S(0.694)DT(0.406)Y(0.595)KK	null	0.015	null	P17655	CAPN2	Calpain-2 catalytic subunit	700	T	349	0.692
LEICNLTPDT(ph)LT(ph)S(ph)DTYKK	LEICNLT(0.016)PDT(0.596)LT(0.692)S(0.694)DT(0.406)Y(0.595)KK	null	0.015	null	P17655	CAPN2	Calpain-2 catalytic subunit	700	S	350	0.694
LELASLGLGAPTPPSGLSQGPTSWLRPPPT(ph)SPGPQAR	LELASLGLGAPTPPSGLSQGPT(0.01)S(0.01)WLRPPPT(0.567)S(0.412)PGPQAR	null	null	null	Q9Y3Q8	TSC22D4	TSC22 domain family protein 4	395	T	157	0.567
LENSALLTVEPS(ph)PQDK	LENSALLTVEPS(1)PQDK	null	null	null	O75509	TNFRSF21	Tumor necrosis factor receptor superfamily member 21	655	S	541	1
LEPTNVQTVTCS(ph)PR	LEPTNVQT(0.302)VT(0.18)CS(0.518)PR	null	null	-0.114	Q99741	CDC6	Cell division control protein 6 homolog	560	S	45	0.518
LEPVS(ph)PPS(ph)PPHTDPELELVPPR	LEPVS(1)PPS(0.996)PPHT(0.004)DPELELVPPR	null	null	null	Q9Y618	NCOR2	Nuclear receptor corepressor 2	2525	S	149	1
LEPVS(ph)PPS(ph)PPHTDPELELVPPR	LEPVS(1)PPS(0.996)PPHT(0.004)DPELELVPPR	null	null	null	Q9Y618	NCOR2	Nuclear receptor corepressor 2	2525	S	152	0.996
LEPVYSPPGS(ph)PPPGDPR	LEPVYSPPGS(0.999)PPPGDPR	null	null	-0.119	O75676	RPS6KA4	Ribosomal protein S6 kinase;Ribosomal protein S6 kinase alpha-4	772	S	347	0.999
LESESTS(ph)PSLEM(ox)K	LES(0.001)ES(0.286)T(0.147)S(0.42)PS(0.147)LEMK	null	null	-0.041	Q5VT52	RPRD2	Regulation of nuclear pre-mRNA domain-containing protein 2	1461	S	665	0.42
LES(ph)PVAH	LES(1)PVAH	null	null	null	Q86TM6	SYVN1	E3 ubiquitin-protein ligase synoviolin	617	S	613	1
LEVS(ph)PEAQPTAR	LEVS(1)PEAQPTAR	null	0.009	-0.19	Q6WKZ4	RAB11FIP1	Rab11 family-interacting protein 1	1283	S	545	1
LEVSVDGLTLSPDPEERPGAEGAPLLPPPLPPPS(ph)PPGSGR	LEVSVDGLTLSPDPEERPGAEGAPLLPPPLPPPS(0.79)PPGS(0.21)GR	null	null	null	Q9H3P7	ACBD3	Golgi resident protein GCP60	528	S	43	0.79
LFSLS(ph)NPSLSTTNLSGPSR	LFS(0.074)LS(0.926)NPSLSTTNLSGPSR	null	null	null	Q6UUV7	CRTC3	CREB-regulated transcription coactivator 3	619	S	370	0.926
LGAGGGS(ph)PEK	LGAGGGS(1)PEK	null	null	null	Q9UNE7	STUB1	E3 ubiquitin-protein ligase CHIP	303	S	19	1
LGDNGEAFFVQETDNDQEVIPM(ox)HLATS(ph)PILSEGASR	LGDNGEAFFVQETDNDQEVIPMHLAT(0.281)S(0.716)PILS(0.002)EGAS(0.001)R	null	null	null	Q14693	LPIN1	Phosphatidate phosphatase LPIN1	890	S	106	0.716
LGDNGEAFFVQETDNDQEVIPMHLAT(ph)SPILSEGASR	LGDNGEAFFVQETDNDQEVIPMHLAT(0.711)S(0.25)PILS(0.02)EGAS(0.018)R	null	null	null	Q14693	LPIN1	Phosphatidate phosphatase LPIN1	890	T	105	0.711
LGDSS(ph)LSR	LGDS(0.233)S(0.766)LS(0.001)R	null	-0.02	0.122	Q14152	EIF3A	Eukaryotic translation initiation factor 3 subunit A	1382	S	882	0.766
LGDVS(ph)PTQIDVSQFGSFK	LGDVS(0.981)PT(0.019)QIDVSQFGSFK	null	null	null	P46821	MAP1B	Microtubule-associated protein 1B;MAP1B heavy chain;MAP1 light chain LC1	2468	S	1501	0.981
LGGPEGPGS(ph)PLLAT	LGGPEGPGS(1)PLLAT	null	null	null	Q9C086	INO80B	INO80 complex subunit B	356	S	351	1
LGGS(ph)AVISLEGKPL	LGGS(1)AVISLEGKPL	null	-0.026	null	P23528	CFL1	Cofilin-1	166	S	156	1
LGIAVIHGEAQDAESDLVDGRHS(ph)PPM(ox)VR	LGIAVIHGEAQDAESDLVDGRHS(1)PPMVR	null	null	null	O60256	PRPSAP2	Phosphoribosyl pyrophosphate synthase-associated protein 2	369	S	227	1
LGIAVIHGEAQDAESDLVDGRHS(ph)PPMVR	LGIAVIHGEAQDAES(0.003)DLVDGRHS(0.997)PPMVR	null	null	null	O60256	PRPSAP2	Phosphoribosyl pyrophosphate synthase-associated protein 2	369	S	227	0.997
LGLPLLTDCAQPS(ph)RPHGSPSR	LGLPLLT(0.006)DCAQPS(0.863)RPHGS(0.126)PS(0.005)R	null	null	-0.137	P55199	ELL	RNA polymerase II elongation factor ELL	621	S	437	0.863
LGPATGPPGPS(ph)ASPTR	LGPATGPPGPS(0.491)AS(0.491)PT(0.019)R	null	-1.154	null	Q9ULC8	ZDHHC8	Probable palmitoyltransferase ZDHHC8	765	S	741	0.491
LGS(ph)YSGPTSVSR	LGS(0.999)YS(0.001)GPTSVSR	null	null	0.215	Q9BZ23	PANK2	Pantothenate kinase 2, mitochondrial	570	S	189	0.999
LHGGFDS(ph)DCS(ph)EDGEALNGEPELDLTSK	LHGGFDS(1)DCS(1)EDGEALNGEPELDLTSK	null	null	null	O00178	GTPBP1	GTP-binding protein 1	669	S	44	1
LHGGFDS(ph)DCS(ph)EDGEALNGEPELDLTSK	LHGGFDS(1)DCS(1)EDGEALNGEPELDLTSK	null	null	null	O00178	GTPBP1	GTP-binding protein 1	669	S	47	1
LIEGVHPGSLVEKLPDS(ph)PALAK	LIEGVHPGSLVEKLPDS(1)PALAK	null	null	-0.107	Q13586	STIM1	Stromal interaction molecule 1	685	S	575	1
LILELDPTFEPIPTHM(ox)NALGSQANGSVS(ph)PDSVGGGLR	LILELDPTFEPIPT(0.001)HMNALGS(0.005)QANGS(0.041)VS(0.899)PDS(0.055)VGGGLR	null	null	null	Q68CZ2	TNS3	Tensin-3	1445	S	732	0.899
LILELDPTFEPIPTHMNALGSQANGSVS(ph)PDSVGGGLR	LILELDPTFEPIPTHMNALGS(0.099)QANGS(0.249)VS(0.634)PDS(0.018)VGGGLR	null	null	null	Q68CZ2	TNS3	Tensin-3	1445	S	732	0.634
LIS(ph)QIVSSITASLR	LIS(0.987)QIVS(0.002)S(0.01)IT(0.001)ASLR	null	null	null	P68363	TUBA1B	Tubulin alpha-1B chain;Tubulin alpha-4A chain;Putative tubulin-like protein alpha-4B	451	S	232	0.987
LIVYTVVEM(ox)NT(ph)AADIFK	LIVYTVVEMNT(0.999)AADIFK	null	-0.071	null	Q8N3U4	STAG2	Cohesin subunit SA-2	1231	T	881	0.999
LKAGGS(ph)VESLR	LKAGGS(0.982)VES(0.018)LR	null	null	0.2	O94885	SASH1	SAM and SH3 domain-containing protein 1	1247	S	507	0.982
LKATVT(ph)PS(ph)PVK	LKAT(0.009)VT(0.991)PS(0.999)PVK	null	null	0.215	Q9H1E3	NUCKS1	Nuclear ubiquitous casein and cyclin-dependent kinase substrate 1	243	T	179	0.991
LKATVT(ph)PS(ph)PVK	LKAT(0.009)VT(0.991)PS(0.999)PVK	null	null	0.215	Q9H1E3	NUCKS1	Nuclear ubiquitous casein and cyclin-dependent kinase substrate 1	243	S	181	0.999
LKDLFDYS(ph)PPLHK	LKDLFDY(0.016)S(0.984)PPLHK	null	null	-0.115	Q9NYF8	BCLAF1	Bcl-2-associated transcription factor 1	920	S	512	0.984
LKEDILENEDEQNS(ph)PPK	LKEDILENEDEQNS(1)PPK	null	-1.205	null	Q9NTI5	PDS5B	Sister chromatid cohesion protein PDS5 homolog B	1447	S	1283	1
LLDFS(ph)QFPFPIK	LLDFS(1)QFPFPIK	null	null	null	Q2M3D8	FLJ39639	null	278	S	55	1
LLEDS(ph)DS(ph)EDEAAPSPLQPALRPNPTAILDEAPKPK	LLEDS(1)DS(0.999)EDEAAPS(0.001)PLQPALRPNPTAILDEAPKPK	null	null	-0.295	Q9BW85	CCDC94	Coiled-coil domain-containing protein 94	323	S	211	1
LLEDS(ph)DS(ph)EDEAAPSPLQPALRPNPTAILDEAPKPK	LLEDS(1)DS(0.999)EDEAAPS(0.001)PLQPALRPNPTAILDEAPKPK	null	null	-0.295	Q9BW85	CCDC94	Coiled-coil domain-containing protein 94	323	S	213	0.999
LLEGEESRIS(ph)LPLPNFSSLNLR	LLEGEES(0.003)RIS(0.997)LPLPNFSSLNLR	null	null	0.037	P08670	VIM	Vimentin	466	S	412	0.997
LLPPAS(ph)P	LLPPAS(1)P	null	null	null	Q9Y4R8	TELO2	Telomere length regulation protein TEL2 homolog	837	S	836	1
LLPYPTLASPAS(ph)D	LLPYPTLAS(0.005)PAS(0.995)D	null	null	null	P0C1Z6	TFPT	TCF3 fusion partner	253	S	252	0.995
LLQTTNNS(ph)PMNSKPQQIK	LLQT(0.001)T(0.052)NNS(0.942)PMNS(0.004)KPQQIK	null	null	0.307	O00178	GTPBP1	GTP-binding protein 1	669	S	580	0.942
LLRQS(ph)PPLPGREEEPGLGDSGIQSTPGSGHAPR	LLRQS(0.997)PPLPGREEEPGLGDS(0.003)GIQSTPGSGHAPR	null	null	null	Q9C0B5	ZDHHC5	Palmitoyltransferase;Palmitoyltransferase ZDHHC5	715	S	554	0.997
LLSMPGAQGAAAAGSEPPPATT(ph)SPEGQPK	LLSMPGAQGAAAAGSEPPPAT(0.13)T(0.435)S(0.435)PEGQPK	null	null	null	Q96KQ7	EHMT2	Histone-lysine N-methyltransferase EHMT2	1210	T	172	0.435
LMFKTEGPDS(ph)D	LMFKTEGPDS(1)D	null	null	0.072	P04637	TP53	Cellular tumor antigen p53	393	S	392	1
LMLPDS(ph)PLVEEGR	LMLPDS(1)PLVEEGR	null	null	null	Q9P2F8	SIPA1L2	Signal-induced proliferation-associated 1-like protein 2	1722	S	1461	1
LM(ox)SQSM(ox)SSVS(ph)SR	LMSQSMS(0.014)S(0.003)VS(0.962)S(0.02)R	null	null	null	Q8TDY2	RB1CC1	RB1-inducible coiled-coil protein 1	1594	S	1489	0.962
LNAS(ph)PAAR	LNAS(1)PAAR	null	null	null	Q9UGU0	TCF20	Transcription factor 20	1960	S	574	1
LNEAAAGLNQAATELVQASRGT(ph)PQDLAR	LNEAAAGLNQAAT(0.019)ELVQAS(0.172)RGT(0.809)PQDLAR	null	-0.017	-0.328	Q9Y490	TLN1	Talin-1	2541	T	1263	0.809
LNECIS(ph)PVANEM(ox)NHLPAHSHDLQR	LNECIS(1)PVANEMNHLPAHSHDLQR	null	null	null	P23497	SP100	Nuclear autoantigen Sp-100	879	S	18	1
LNECIS(ph)PVANEMNHLPAHSHDLQR	LNECIS(0.961)PVANEMNHLPAHS(0.039)HDLQR	null	null	null	P23497	SP100	Nuclear autoantigen Sp-100	879	S	18	0.961
LNGPGENVS(ph)EDEAQSSNQR	LNGPGENVS(0.984)EDEAQS(0.014)S(0.001)NQR	null	0.596	-0.05	Q659C4	LARP1B	La-related protein 1B	914	S	60	0.984
LNLAPAATTSNEPSGNNPPTHLSLDPTNAENTAS(ph)QSPR	LNLAPAATTS(0.001)NEPS(0.014)GNNPPT(0.035)HLS(0.014)LDPT(0.08)NAENT(0.22)AS(0.318)QS(0.318)PR	null	null	null	Q9UER7	DAXX	Death domain-associated protein 6	740	S	176	0.318
LNS(ph)SENGEDR	LNS(0.989)S(0.011)ENGEDR	null	null	null	Q7L4I2	RSRC2	Arginine/serine-rich coiled-coil protein 2	434	S	104	0.989
LPAEGPEPEADS(ph)QEQVHPK	LPAEGPEPEADS(1)QEQVHPK	null	null	null	O75459	PAGE1	P antigen family member 1	146	S	105	1
LPATAAEPEAAVIS(ph)NGEH	LPATAAEPEAAVIS(1)NGEH	null	null	null	Q01581	HMGCS1	Hydroxymethylglutaryl-CoA synthase, cytoplasmic	520	S	516	1
LPDLS(ph)PVENK	LPDLS(1)PVENK	null	-0.035	null	Q9Y520	PRRC2C	Protein PRRC2C	2896	S	2105	1
LPDS(ph)DDDEDEETAIQR	LPDS(0.999)DDDEDEET(0.001)AIQR	null	null	-0.041	Q96K21	ZFYVE19	Abscission/NoCut checkpoint regulator	471	S	354	0.999
LPDS(ph)PALAK	LPDS(1)PALAK	null	-0.452	-0.518	Q13586	STIM1	Stromal interaction molecule 1	685	S	575	1
LPDVDLS(ph)R	LPDVDLS(1)R	null	-0.002	null	A0A126LAV0	U11	null	871	S	765	1
LPEDDEPPARPPPPPPASVSPQAEPVWTPPAPAPAAPPS(ph)TPAAPK	LPEDDEPPARPPPPPPASVSPQAEPVWTPPAPAPAAPPS(0.5)T(0.5)PAAPK	null	null	null	Q9NQC3	RTN4	Reticulon-4;Reticulon	1192	S	171	0.5
LPNLSSPS(ph)AEGPPGPPSGPAPR	LPNLS(0.068)S(0.219)PS(0.714)AEGPPGPPSGPAPR	null	null	null	O60784	TOM1	Target of Myb protein 1	492	S	464	0.714
LPPQSSGVDTSPCPNS(ph)PVFR	LPPQSSGVDTS(0.001)PCPNS(0.999)PVFR	null	null	0.001	O75815	BCAR3	Breast cancer anti-estrogen resistance protein 3	825	S	363	0.999
LPRLS(ph)CEPVM(ox)EEK	LPRLS(1)CEPVMEEK	null	0.321	null	Q9UKI2	CDC42EP3	Cdc42 effector protein 3	254	S	144	1
LPS(ph)AESLSR	LPS(0.998)AES(0.002)LS(0.001)R	null	null	null	O43281	EFS	Embryonal Fyn-associated substrate	561	S	298	0.998
LPSANQGS(ph)PFK	LPSANQGS(1)PFK	null	null	null	Q56NI9	ESCO2	N-acetyltransferase ESCO2	601	S	75	1
LPS(ph)PTPENK	LPS(1)PTPENK	null	null	null	Q5VWQ8	DAB2IP	Disabled homolog 2-interacting protein	1189	S	702	1
LPS(ph)PTPENKDLFFVTR	LPS(0.999)PT(0.001)PENKDLFFVTR	null	null	null	Q5VWQ8	DAB2IP	Disabled homolog 2-interacting protein	1189	S	702	0.999
LPSS(ph)PLGCR	LPS(0.069)S(0.931)PLGCR	null	null	0.195	Q8NCD3	HJURP	Holliday junction recognition protein	748	S	642	0.931
LPSSSGLPAADVSPATAEEPLS(ph)PSTPTR	LPSSSGLPAADVSPATAEEPLS(0.662)PS(0.161)T(0.161)PT(0.015)R	null	null	0.11	O43149	ZZEF1	Zinc finger ZZ-type and EF-hand domain-containing protein 1	2961	S	1518	0.662
LQALKEEPQTVPEMPGETPPLS(ph)PIDMESQER	LQALKEEPQTVPEMPGET(0.057)PPLS(0.824)PIDMES(0.119)QER	null	null	null	P05412	JUN	Transcription factor AP-1	331	S	243	0.824
LQALKEEPQTVPEM(ox)PGETPPLS(ph)PIDMESQER	LQALKEEPQTVPEMPGET(0.019)PPLS(0.877)PIDMES(0.104)QER	null	null	0.117	P05412	JUN	Transcription factor AP-1	331	S	243	0.877
LQDISELLATGAGLS(ph)ES(ph)EAEPDGDHNITELPQAVAGR	LQDIS(0.023)ELLAT(0.161)GAGLS(0.863)ES(0.945)EAEPDGDHNIT(0.008)ELPQAVAGR	null	null	null	Q9NQ55	PPAN	Suppressor of SWI4 1 homolog	473	S	238	0.863
LQDISELLATGAGLS(ph)ES(ph)EAEPDGDHNITELPQAVAGR	LQDIS(0.023)ELLAT(0.161)GAGLS(0.863)ES(0.945)EAEPDGDHNIT(0.008)ELPQAVAGR	null	null	null	Q9NQ55	PPAN	Suppressor of SWI4 1 homolog	473	S	240	0.945
LQDISELLATGAGLSES(ph)EAEPDGDHNITELPQAVAGR	LQDISELLAT(0.005)GAGLS(0.217)ES(0.754)EAEPDGDHNIT(0.024)ELPQAVAGR	null	null	null	Q9NQ55	PPAN	Suppressor of SWI4 1 homolog	473	S	240	0.754
LQDSSDPDTGSEEEGSSRLS(ph)PPHS(ph)PR	LQDSS(0.001)DPDT(0.076)GS(0.076)EEEGS(0.361)S(0.361)RLS(0.542)PPHS(0.584)PR	null	null	-0.025	Q92974	ARHGEF2	Rho guanine nucleotide exchange factor 2	986	S	956	0.542
LQDSSDPDTGSEEEGSSRLS(ph)PPHS(ph)PR	LQDSS(0.001)DPDT(0.076)GS(0.076)EEEGS(0.361)S(0.361)RLS(0.542)PPHS(0.584)PR	null	null	-0.025	Q92974	ARHGEF2	Rho guanine nucleotide exchange factor 2	986	S	960	0.584
LQEDPNYS(ph)PQRFPNAQR	LQEDPNY(0.462)S(0.538)PQRFPNAQR	null	null	-0.113	P46379	BAG6	Large proline-rich protein BAG6	1132	S	1117	0.538
LQEEGGGS(ph)DEEETGSPSEDGM(ox)QSAR	LQEEGGGS(1)DEEETGSPSEDGMQSAR	null	null	null	Q13610	PWP1	Periodic tryptophan protein 1 homolog	501	S	50	1
LQLQGLDLS(ph)SR	LQLQGLDLS(0.84)S(0.16)R	null	null	null	P49454	CENPF	Centromere protein F	3210	S	1747	0.84
LQLS(ph)DEESVFEEALM(ox)SPDTR	LQLS(0.968)DEES(0.032)VFEEALMSPDTR	null	null	0.339	Q86SQ0	PHLDB2	Pleckstrin homology-like domain family B member 2	1253	S	489	0.968
LQNETAANEVLES(ph)IQSYFK	LQNETAANEVLES(0.85)IQS(0.092)Y(0.058)FK	null	null	null	O75355	ENTPD3	Ectonucleoside triphosphate diphosphohydrolase 3	529	S	159	0.85
LQS(ph)EPESIR	LQS(1)EPESIR	null	null	null	P09496	CLTA	Clathrin light chain A	248	S	105	1
LQS(ph)IGTENTEENR	LQS(1)IGTENTEENR	null	null	null	P04075	ALDOA	Fructose-bisphosphate aldolase;Fructose-bisphosphate aldolase A	364	S	46	1
LQSS(ph)QEPEAPPPR	LQS(0.028)S(0.972)QEPEAPPPR	null	1.608	null	Q9UNF1	MAGED2	Melanoma-associated antigen D2	606	S	265	0.972
LRGQS(ph)TDSLPQTICR	LRGQS(0.399)T(0.399)DS(0.201)LPQT(0.001)ICR	null	0.47	0.087	Q96NE9	FRMD6	FERM domain-containing protein 6	622	S	522	0.399
LRPLYDIPY(ph)M(ox)FEAREFLR	LRPLY(0.005)DIPY(0.995)MFEAREFLR	null	null	0.045	Q7KZF4	SND1	Staphylococcal nuclease domain-containing protein 1	910	Y	398	0.995
LS(ph)CEPVM(ox)EEK	LS(1)CEPVMEEK	null	null	null	Q9UKI2	CDC42EP3	Cdc42 effector protein 3	254	S	144	1
LSDDFDS(ph)PVKGPLCK	LSDDFDS(1)PVKGPLCK	null	null	0.741	Q96T23	RSF1	Remodeling and spacing factor 1	1441	S	397	1
LSDPPTS(ph)PSSPSQM(ox)M(ox)PHVQTHF	LSDPPT(0.075)S(0.334)PS(0.282)S(0.282)PS(0.028)QMMPHVQTHF	null	null	null	Q13496	MTM1	Myotubularin	603	S	588	0.334
LSEGEGNGPPPTVAPSS(ph)PSVVPVAR	LS(0.001)EGEGNGPPPT(0.001)VAPS(0.132)S(0.754)PS(0.113)VVPVAR	null	0.134	0.55	Q9UPU7	TBC1D2B	TBC1 domain family member 2B	963	S	473	0.754
LSGEHS(ph)ESSTPRPR	LSGEHS(0.881)ES(0.117)S(0.002)TPRPR	null	null	-0.502	Q7Z3K3	POGZ	Pogo transposable element with ZNF domain	1410	S	1364	0.881
LS(ph)GGHSLHETSTVLVETVTK	LS(0.792)GGHS(0.208)LHETSTVLVETVTK	null	null	null	Q14315	FLNC	Filamin-C	2725	S	2598	0.792
LSGINEIPRPFS(ph)PPVTSNTSPPPAAPLAR	LSGINEIPRPFS(1)PPVTSNTSPPPAAPLAR	null	null	0.213	Q0JRZ9	FCHO2	F-BAR domain only protein 2	810	S	488	1
LSGLANVVLHELS(ph)GDDDTDQNM(ox)R	LSGLANVVLHELS(1)GDDDTDQNMR	null	null	null	Q14789	GOLGB1	Golgin subfamily B member 1	3259	S	17	1
LSHSM(ox)S(ph)PDAQDGH	LS(0.001)HS(0.082)MS(0.917)PDAQDGH	null	null	null	Q53SF7	COBLL1	Cordon-bleu protein-like 1	1204	S	1197	0.917
LSLSPALQDALHTFPQLQVEQSGEGS(ph)PEEGAVR	LSLSPALQDALHTFPQLQVEQS(0.044)GEGS(0.956)PEEGAVR	null	null	null	Q9ULL5	PRR12	Proline-rich protein 12	1215	S	1104	0.956
LSLTSDPEEGDPLALGPES(ph)PGEPQPPQLK	LSLTSDPEEGDPLALGPES(1)PGEPQPPQLK	null	null	null	Q5T1M5	FKBP15	Peptidyl-prolyl cis-trans isomerase;FK506-binding protein 15	1219	S	1114	1
LSM(ox)SSIET(ph)AS(ph)LR	LSMS(0.092)S(0.092)IET(0.818)AS(0.998)LR	null	null	null	P78524	ST5	Suppression of tumorigenicity 5 protein	1137	T	643	0.818
LSM(ox)SSIET(ph)AS(ph)LR	LSMS(0.092)S(0.092)IET(0.818)AS(0.998)LR	null	null	null	P78524	ST5	Suppression of tumorigenicity 5 protein	1137	S	645	0.998
LSPFHGSSPPQSTPLS(ph)PPPLT(ph)PK	LSPFHGSSPPQS(0.001)T(0.004)PLS(0.995)PPPLT(1)PK	null	0.267	0.05	Q9H7D0	DOCK5	Dedicator of cytokinesis protein 5	1870	S	1789	0.995
LSPFHGSSPPQSTPLS(ph)PPPLT(ph)PK	LSPFHGSSPPQS(0.001)T(0.004)PLS(0.995)PPPLT(1)PK	null	0.267	0.05	Q9H7D0	DOCK5	Dedicator of cytokinesis protein 5	1870	T	1794	1
LS(ph)PGESAYQK	LS(1)PGESAYQK	null	null	0.169	Q6NYC8	PPP1R18	Phostensin	613	S	224	1
LS(ph)PIPEEVPK	LS(1)PIPEEVPK	null	-0.084	null	Q96T23	RSF1	Remodeling and spacing factor 1	1441	S	604	1
LS(ph)PS(ph)AS(ph)PPRR	LS(1)PS(1)AS(1)PPRR	null	0.15	null	Q8IYB3	SRRM1	Serine/arginine repetitive matrix protein 1	904	S	389	1
LS(ph)PS(ph)AS(ph)PPRR	LS(1)PS(1)AS(1)PPRR	null	0.15	null	Q8IYB3	SRRM1	Serine/arginine repetitive matrix protein 1	904	S	391	1
LS(ph)PS(ph)AS(ph)PPRR	LS(1)PS(1)AS(1)PPRR	null	0.15	null	Q8IYB3	SRRM1	Serine/arginine repetitive matrix protein 1	904	S	393	1
LS(ph)PTSLVHPVMSTLPELSCK	LS(0.917)PT(0.066)S(0.017)LVHPVMSTLPELSCK	null	null	null	Q9UGP4	LIMD1	LIM domain-containing protein 1	676	S	384	0.917
LSQSSQDSS(ph)PVR	LSQSSQDS(0.409)S(0.591)PVR	null	null	null	O95251	KAT7	Histone acetyltransferase KAT7	611	S	57	0.591
LSQVNES(ph)DADDEDNYGAR	LSQVNES(0.996)DADDEDNY(0.004)GAR	null	null	-0.268	Q6V0I7	FAT4	Protocadherin Fat 4	4981	S	4876	0.996
LSSPAAFLPACNS(ph)PSK	LSSPAAFLPACNS(0.5)PS(0.5)K	null	null	null	Q86YS7	C2CD5	C2 domain-containing protein 5	1000	S	260	0.5
LSSQIS(ph)AGEEK	LS(0.005)S(0.203)QIS(0.793)AGEEK	null	null	null	Q86UE4	MTDH	Protein LYRIC	582	S	298	0.793
LST(ph)GPALVAAGLAPAEVVVATVASSGVVK	LS(0.194)T(0.806)GPALVAAGLAPAEVVVATVASSGVVK	null	null	0.074	Q969V6	MKL1	MKL/myocardin-like protein 1	931	T	417	0.806
LSVHDM(ox)KPLDS(ph)PGR	LSVHDMKPLDS(1)PGR	null	null	-0.977	Q15643	TRIP11	Thyroid receptor-interacting protein 11	1979	S	1891	1
LTDEDFS(ph)PFGSGGGLFSGGK	LTDEDFS(1)PFGSGGGLFSGGK	null	null	null	Q9Y4E1	WASHC2C	WASH complex subunit FAM21A;WASH complex subunit FAM21C	1318	S	352	1
LTGS(ph)TS(ph)SLNK	LTGS(0.955)T(0.088)S(0.574)S(0.383)LNK	null	0.62	null	Q9NV70	EXOC1	Exocyst complex component 1	894	S	470	0.955
LTGS(ph)TS(ph)SLNK	LTGS(0.955)T(0.088)S(0.574)S(0.383)LNK	null	0.62	null	Q9NV70	EXOC1	Exocyst complex component 1	894	S	472	0.574
LTPLPEDNS(ph)MNVDQDGDPSDR	LTPLPEDNS(1)MNVDQDGDPSDR	null	null	null	P78527	PRKDC	DNA-dependent protein kinase catalytic subunit	4128	S	3205	1
LTQTS(ph)STEQLNVLETETEVLNK	LT(0.048)QT(0.154)S(0.496)S(0.231)T(0.072)EQLNVLETETEVLNK	null	null	null	Q5JSH3	WDR44	WD repeat-containing protein 44	913	S	161	0.496
LTVENS(ph)PK	LTVENS(1)PK	null	null	0.41	O43583	DENR	Density-regulated protein	198	S	73	1
LTWHS(ph)CPEDEAQ	LT(0.042)WHS(0.958)CPEDEAQ	null	null	null	Q13185	CBX3	Chromobox protein homolog 3	183	S	176	0.958
LVDVS(ph)PDRGSPPSR	LVDVS(0.955)PDRGS(0.014)PPS(0.031)R	null	null	0.501	Q9NYZ3	GTSE1	G2 and S phase-expressed protein 1	720	S	575	0.955
LVGIISS(ph)R	LVGIIS(0.034)S(0.966)R	null	null	-0.02	P12268	IMPDH2	Inosine-5'-monophosphate dehydrogenase 2	514	S	160	0.966
LVHSGPGKGS(ph)PQAGVDLSFATR	LVHS(0.013)GPGKGS(0.987)PQAGVDLSFATR	null	null	0.214	Q13884	SNTB1	Beta-1-syntrophin	538	S	389	0.987
LVKGHAYSVTGAEEVESNGS(ph)LQK	LVKGHAYSVTGAEEVES(0.06)NGS(0.94)LQK	null	null	null	P17655	CAPN2	Calpain-2 catalytic subunit	700	S	277	0.94
LVNTT(ph)ITPEPEPKPQPNSR	LVNT(0.157)T(0.422)IT(0.422)PEPEPKPQPNSR	null	null	-0.396	Q86V48	LUZP1	Leucine zipper protein 1	1076	T	677	0.422
LVQAAQMLQS(ph)DPYSVPAR	LVQAAQMLQS(0.981)DPYS(0.019)VPAR	null	null	0.17	P18206	VCL	Vinculin	1134	S	97	0.981
LVQAAQM(ox)LQS(ph)DPYSVPAR	LVQAAQMLQS(0.972)DPY(0.016)S(0.012)VPAR	null	null	0.046	P18206	VCL	Vinculin	1134	S	97	0.972
LVSFHDDS(ph)DEDLLHI	LVSFHDDS(1)DEDLLHI	null	null	null	P11717	IGF2R	Cation-independent mannose-6-phosphate receptor	2491	S	2484	1
LVTS(ph)PQSEPPAPFPPPR	LVT(0.209)S(0.785)PQS(0.006)EPPAPFPPPR	null	-0.094	0.63	Q9H792	PEAK1	Pseudopodium-enriched atypical kinase 1	1746	S	861	0.785
LY(ph)GEPVLT(ph)YQYLPY(ph)ISYLVPK	LY(0.995)GEPVLT(0.374)Y(0.33)QY(0.33)LPY(0.602)IS(0.195)Y(0.173)LVPK	null	null	0.271	K7ELV8	WDR81	null	123	Y	57	0.995
LY(ph)GEPVLT(ph)YQYLPY(ph)ISYLVPK	LY(0.995)GEPVLT(0.374)Y(0.33)QY(0.33)LPY(0.602)IS(0.195)Y(0.173)LVPK	null	null	0.271	K7ELV8	WDR81	null	123	T	63	0.374
LY(ph)GEPVLT(ph)YQYLPY(ph)ISYLVPK	LY(0.995)GEPVLT(0.374)Y(0.33)QY(0.33)LPY(0.602)IS(0.195)Y(0.173)LVPK	null	null	0.271	K7ELV8	WDR81	null	123	Y	69	0.602
LY(ph)PQLS(ph)SVHQK	LY(0.994)PQLS(0.503)S(0.503)VHQK	null	null	null	Q5VZ89	DENND4C	DENN domain-containing protein 4C	1909	Y	524	0.994
LY(ph)PQLS(ph)SVHQK	LY(0.994)PQLS(0.503)S(0.503)VHQK	null	null	null	Q5VZ89	DENND4C	DENN domain-containing protein 4C	1909	S	528	0.503
LYS(ph)TM(ox)VR	LYS(0.5)T(0.5)MVR	null	-3.559	null	O14497	ARID1A	AT-rich interactive domain-containing protein 1A	2285	S	2149	0.5
M(ox)AASAAVFS(ph)R	MAASAAVFS(1)R	null	null	null	Q3ZCQ8	TIMM50	Mitochondrial import inner membrane translocase subunit TIM50	353	S	9	1
MAEISRIQY(ph)EMEY(ph)TEGIS(ph)QRM(ox)R	MAEIS(0.265)RIQY(0.736)EMEY(0.889)T(0.217)EGIS(0.893)QRMR	null	null	null	C9JHF5	MFF	null	138	Y	9	0.736
MAEISRIQY(ph)EMEY(ph)TEGIS(ph)QRM(ox)R	MAEIS(0.265)RIQY(0.736)EMEY(0.889)T(0.217)EGIS(0.893)QRMR	null	null	null	C9JHF5	MFF	null	138	Y	13	0.889
MAEISRIQY(ph)EMEY(ph)TEGIS(ph)QRM(ox)R	MAEIS(0.265)RIQY(0.736)EMEY(0.889)T(0.217)EGIS(0.893)QRMR	null	null	null	C9JHF5	MFF	null	138	S	18	0.893
MAESPCSPSGQQPPS(ph)PPS(ph)PDELPANVK	MAES(0.001)PCS(0.008)PS(0.073)GQQPPS(0.922)PPS(0.995)PDELPANVK	null	null	0.168	Q14160	SCRIB	Protein scribble homolog	1630	S	1306	0.922
MAESPCSPSGQQPPS(ph)PPS(ph)PDELPANVK	MAES(0.001)PCS(0.008)PS(0.073)GQQPPS(0.922)PPS(0.995)PDELPANVK	null	null	0.168	Q14160	SCRIB	Protein scribble homolog	1630	S	1309	0.995
MAESPCSPSGQQPPS(ph)PPSPDELPANVK	MAES(0.001)PCS(0.002)PS(0.005)GQQPPS(0.497)PPS(0.497)PDELPANVK	null	null	-0.547	Q14160	SCRIB	Protein scribble homolog	1630	S	1306	0.497
MAPALSGANLTS(ph)PR	MAPALSGANLT(0.001)S(0.999)PR	null	null	0.594	Q9UQ35	SRRM2	Serine/arginine repetitive matrix protein 2	2752	S	2382	0.999
MAPPVDDLS(ph)PK	MAPPVDDLS(1)PK	null	null	0.477	Q92576	PHF3	PHD finger protein 3	2039	S	1133	1
M(ox)APTPIPT(ph)RSPS(ph)DSSTASTPVAEQIER	MAPT(0.007)PIPT(0.461)RS(0.461)PS(0.615)DS(0.075)S(0.09)T(0.112)AS(0.128)T(0.051)PVAEQIER	null	-0.314	null	Q16643	DBN1	Drebrin	649	T	335	0.461
M(ox)APTPIPT(ph)RSPS(ph)DSSTASTPVAEQIER	MAPT(0.007)PIPT(0.461)RS(0.461)PS(0.615)DS(0.075)S(0.09)T(0.112)AS(0.128)T(0.051)PVAEQIER	null	-0.314	null	Q16643	DBN1	Drebrin	649	S	339	0.615
MAPTPIPT(ph)RSPSDSST(ph)ASTPVAEQIER	MAPT(0.001)PIPT(0.387)RS(0.387)PS(0.075)DS(0.133)S(0.133)T(0.639)AS(0.183)T(0.061)PVAEQIER	null	null	-0.009	Q16643	DBN1	Drebrin	649	T	335	0.387
MAPTPIPT(ph)RSPSDSST(ph)ASTPVAEQIER	MAPT(0.001)PIPT(0.387)RS(0.387)PS(0.075)DS(0.133)S(0.133)T(0.639)AS(0.183)T(0.061)PVAEQIER	null	null	-0.009	Q16643	DBN1	Drebrin	649	T	343	0.639
MATPGNLGS(ph)SVLASKTK	MATPGNLGS(0.457)S(0.457)VLAS(0.081)KT(0.005)K	null	null	-3.347	P48426	PIP4K2A	Phosphatidylinositol 5-phosphate 4-kinase type-2 alpha	406	S	9	0.457
MDKT(ph)GASFK	MDKT(1)GASFK	null	null	null	Q969S9	GFM2	Ribosome-releasing factor 2, mitochondrial	779	T	200	1
MELPCGLTNLGNTCY(ph)MNATVQCIR	MELPCGLT(0.015)NLGNT(0.116)CY(0.868)MNAT(0.001)VQCIR	null	null	null	A6NJA2	USP14	Ubiquitin carboxyl-terminal hydrolase	448	Y	69	0.868
M(ox)EREDS(ph)S(ph)EEEEEEIDDEEIER	MEREDS(1)S(1)EEEEEEIDDEEIER	null	null	null	P55081	MFAP1	Microfibrillar-associated protein 1	439	S	132	1
M(ox)EREDS(ph)S(ph)EEEEEEIDDEEIER	MEREDS(1)S(1)EEEEEEIDDEEIER	null	null	null	P55081	MFAP1	Microfibrillar-associated protein 1	439	S	133	1
M(ox)ES(ph)PIPILPLPTPDAETEK	MES(1)PIPILPLPTPDAETEK	null	null	null	Q99719	SEPT5	Septin-5	369	S	327	1
MFGGPGTASRPSS(ph)SR	MFGGPGTASRPSS(0.998)S(0.002)R	null	null	0.406	P08670	VIM	Vimentin	466	S	26	0.998
MGAPESGLAEYLFDKHT(ph)LGDSDNES	MGAPESGLAEY(0.005)LFDKHT(0.385)LGDS(0.305)DNES(0.305)	null	null	null	P02794	FTH1	Ferritin;Ferritin heavy chain;Ferritin heavy chain, N-terminally processed	183	T	175	0.385
MGAQQDDGSDAPPGS(ph)PDWAGDVTR	MGAQQDDGSDAPPGS(1)PDWAGDVTR	null	null	-0.53	Q96PE2	ARHGEF17	Rho guanine nucleotide exchange factor 17	2063	S	619	1
M(ox)GGAGGEGS(ph)DDDTSLT	MGGAGGEGS(1)DDDTSLT	null	null	null	Q9Y365	STARD10	PCTP-like protein	291	S	284	1
MGNLQNS(ph)PVNMNPPPLSK	MGNLQNS(1)PVNMNPPPLSK	null	null	0.034	Q15596	NCOA2	Nuclear receptor coactivator 2	1464	S	565	1
M(ox)GQAGS(ph)TIS(ph)NSHAQPFDFPDDNQNSK	MGQAGS(0.839)T(0.28)IS(0.72)NS(0.161)HAQPFDFPDDNQNSK	null	null	0.517	P17302	GJA1	Gap junction protein;Gap junction alpha-1 protein	382	S	325	0.839
M(ox)GQAGS(ph)TIS(ph)NSHAQPFDFPDDNQNSK	MGQAGS(0.839)T(0.28)IS(0.72)NS(0.161)HAQPFDFPDDNQNSK	null	null	0.517	P17302	GJA1	Gap junction protein;Gap junction alpha-1 protein	382	S	328	0.72
M(ox)GVM(ox)S(ph)SPTENSFTLDADF	MGVMS(0.331)S(0.331)PT(0.331)ENS(0.008)FTLDADF	null	null	null	P31350	RRM2	Ribonucleoside-diphosphate reductase subunit M2	389	S	376	0.331
MKS(ph)LEQDALR	MKS(1)LEQDALR	null	null	-0.132	Q14160	SCRIB	Protein scribble homolog	1630	S	1508	1
M(ox)LEEKS(ph)PEK	MLEEKS(1)PEK	null	null	null	P78559	MAP1A	Microtubule-associated protein 1A;MAP1A heavy chain;MAP1 light chain LC2	2803	S	1600	1
MLEEKS(ph)PEK	MLEEKS(1)PEK	null	null	null	P78559	MAP1A	Microtubule-associated protein 1A;MAP1A heavy chain;MAP1 light chain LC2	2803	S	1600	1
MLPHAPGVQMQAIPEDAIPEES(ph)GDEDEDDPDKR	MLPHAPGVQMQAIPEDAIPEES(1)GDEDEDDPDKR	null	null	0.715	Q13547	HDAC1	Histone deacetylase;Histone deacetylase 1	482	S	393	1
MLPHAPGVQMQAIPEDAVHEDS(ph)GDEDGEDPDKR	MLPHAPGVQMQAIPEDAVHEDS(1)GDEDGEDPDKR	null	null	null	Q92769	HDAC2	Histone deacetylase;Histone deacetylase 2	488	S	394	1
M(ox)LQAIS(ph)PKQS(ph)PSSSPT(ph)R	MLQAIS(0.997)PKQS(0.958)PS(0.083)S(0.081)S(0.254)PT(0.627)R	null	null	0.25	P49585	PCYT1A	Choline-phosphate cytidylyltransferase A	367	S	315	0.997
M(ox)LQAIS(ph)PKQS(ph)PSSSPT(ph)R	MLQAIS(0.997)PKQS(0.958)PS(0.083)S(0.081)S(0.254)PT(0.627)R	null	null	0.25	P49585	PCYT1A	Choline-phosphate cytidylyltransferase A	367	S	319	0.958
M(ox)LQAIS(ph)PKQS(ph)PSSSPT(ph)R	MLQAIS(0.997)PKQS(0.958)PS(0.083)S(0.081)S(0.254)PT(0.627)R	null	null	0.25	P49585	PCYT1A	Choline-phosphate cytidylyltransferase A	367	T	325	0.627
MLVEVFESEHS(ph)R	MLVEVFESEHS(1)R	null	null	5.667	B7Z603	null	null	493	S	11	1
MMELS(ph)DEVM(ox)SPHGEPIK	MMELS(1)DEVMSPHGEPIK	null	-0.285	0.069	Q02108	GUCY1A3	Guanylate cyclase soluble subunit alpha-3	690	S	560	1
MNEEIS(ph)S(ph)DS(ph)ESESLAPR	MNEEIS(0.999)S(0.999)DS(0.933)ES(0.069)ESLAPR	null	null	null	O43818	RRP9	U3 small nucleolar RNA-interacting protein 2	475	S	50	0.999
MNEEIS(ph)S(ph)DS(ph)ESESLAPR	MNEEIS(0.999)S(0.999)DS(0.933)ES(0.069)ESLAPR	null	null	null	O43818	RRP9	U3 small nucleolar RNA-interacting protein 2	475	S	51	0.999
MNEEIS(ph)S(ph)DS(ph)ESESLAPR	MNEEIS(0.999)S(0.999)DS(0.933)ES(0.069)ESLAPR	null	null	null	O43818	RRP9	U3 small nucleolar RNA-interacting protein 2	475	S	53	0.933
M(ox)NEEIS(ph)S(ph)DS(ph)ESESLAPR	MNEEIS(1)S(0.999)DS(0.971)ES(0.029)ESLAPR	null	null	null	O43818	RRP9	U3 small nucleolar RNA-interacting protein 2	475	S	50	1
M(ox)NEEIS(ph)S(ph)DS(ph)ESESLAPR	MNEEIS(1)S(0.999)DS(0.971)ES(0.029)ESLAPR	null	null	null	O43818	RRP9	U3 small nucleolar RNA-interacting protein 2	475	S	51	0.999
M(ox)NEEIS(ph)S(ph)DS(ph)ESESLAPR	MNEEIS(1)S(0.999)DS(0.971)ES(0.029)ESLAPR	null	null	null	O43818	RRP9	U3 small nucleolar RNA-interacting protein 2	475	S	53	0.971
M(ox)NILGSQS(ph)PLHPSTLSTVIHR	MNILGS(0.231)QS(0.769)PLHPSTLSTVIHR	null	null	null	Q13322	GRB10	Growth factor receptor-bound protein 10	594	S	476	0.769
MNILGSQS(ph)PLHPSTLSTVIHR	MNILGS(0.133)QS(0.866)PLHPSTLSTVIHR	null	null	null	Q13322	GRB10	Growth factor receptor-bound protein 10	594	S	476	0.866
MPDEPEEPVVAVSS(ph)PAVPPPTK	MPDEPEEPVVAVS(0.139)S(0.861)PAVPPPTK	null	null	0.391	O60885	BRD4	Bromodomain-containing protein 4	1362	S	470	0.861
M(ox)PEKEPPPPY(ph)LPA	MPEKEPPPPY(1)LPA	null	-0.089	null	Q15012	LAPTM4A	Lysosomal-associated transmembrane protein 4A	233	Y	230	1
MPQDGS(ph)DDEDEEWPTLEK	MPQDGS(1)DDEDEEWPTLEK	null	null	-0.222	Q13895	BYSL	Bystin	437	S	98	1
MPS(ph)FGVSAPGK	MPS(1)FGVSAPGK	null	null	0.095	Q8IVF2	AHNAK2	Protein AHNAK2	5795	S	842	1
M(ox)QAS(ph)IEK	MQAS(1)IEK	null	null	-0.071	P06748	NPM1	Nucleophosmin	294	S	254	1
M(ox)QVS(ph)IACT(ph)EQNLRSR	MQVS(1)IACT(1)EQNLRSR	null	null	null	O43448	KCNAB3	Voltage-gated potassium channel subunit beta-3	404	S	4	1
M(ox)QVS(ph)IACT(ph)EQNLRSR	MQVS(1)IACT(1)EQNLRSR	null	null	null	O43448	KCNAB3	Voltage-gated potassium channel subunit beta-3	404	T	8	1
M(ox)QYAPNTQVEILPQGHES(ph)PIFK	MQYAPNTQVEILPQGHES(1)PIFK	null	null	null	P40121	CAPG	Macrophage-capping protein	348	S	337	1
MS(ph)AEVPEAASAEEQK	MS(0.995)AEVPEAAS(0.005)AEEQK	null	null	null	P56211	ARPP19	cAMP-regulated phosphoprotein 19	112	S	2	0.995
MSCFSRPS(ph)MS(ph)PTPLDR	MSCFS(0.002)RPS(0.996)MS(0.944)PT(0.058)PLDR	null	null	-0.071	Q9UQ35	SRRM2	Serine/arginine repetitive matrix protein 2	2752	S	2121	0.996
MSCFSRPS(ph)MS(ph)PTPLDR	MSCFS(0.002)RPS(0.996)MS(0.944)PT(0.058)PLDR	null	null	-0.071	Q9UQ35	SRRM2	Serine/arginine repetitive matrix protein 2	2752	S	2123	0.944
MSDTGS(ph)PGMQR	MSDT(0.011)GS(0.989)PGMQR	null	null	-0.293	O60333	KIF1B	Kinesin-like protein;Kinesin-like protein KIF1B	1816	S	1454	0.989
M(ox)SGSAS(ph)SENR	MSGS(0.029)AS(0.486)S(0.486)ENR	null	null	null	O43493	TGOLN2	Trans-Golgi network integral membrane protein 2	480	S	351	0.486
MSGSAS(ph)SENR	MSGS(0.01)AS(0.835)S(0.154)ENR	null	null	null	O43493	TGOLN2	Trans-Golgi network integral membrane protein 2	480	S	351	0.835
MS(ph)PMGTASGSNSPTSDSASVQR	MS(0.999)PMGT(0.001)ASGSNSPTSDSASVQR	null	null	null	O76080	ZFAND5	AN1-type zinc finger protein 5	213	S	48	0.999
M(ox)S(ph)QLIEKET(ph)EEYRK	MS(1)QLIEKET(1)EEYRK	null	null	-1.813	Q9Y4B6	DCAF1	Protein VPRBP	1507	S	39	1
M(ox)S(ph)QLIEKET(ph)EEYRK	MS(1)QLIEKET(1)EEYRK	null	null	-1.813	Q9Y4B6	DCAF1	Protein VPRBP	1507	T	46	1
MVIQGPSS(ph)PQGEAMVTDVLEDQKEGR	MVIQGPS(0.171)S(0.829)PQGEAMVTDVLEDQKEGR	null	null	-0.435	Q12888	TP53BP1	Tumor suppressor p53-binding protein 1	1972	S	1114	0.829
MVNS(ph)SLAS(ph)VEELK	MVNS(0.5)S(0.5)LAS(1)VEELK	null	0.144	null	Q53GE3	null	Pyruvate dehydrogenase E1 component subunit alpha	390	S	327	0.5
MVNS(ph)SLAS(ph)VEELK	MVNS(0.5)S(0.5)LAS(1)VEELK	null	0.144	null	Q53GE3	null	Pyruvate dehydrogenase E1 component subunit alpha	390	S	331	1
MVSQS(ph)QPGSR	MVS(0.027)QS(0.936)QPGS(0.037)R	null	null	0.131	O75122	CLASP2	CLIP-associating protein 2	1294	S	455	0.936
MVVS(ph)CVY(ph)PSSEK	MVVS(0.997)CVY(0.998)PS(0.005)SEK	null	null	null	D3DTC3	null	null	183	S	4	0.997
MVVS(ph)CVY(ph)PSSEK	MVVS(0.997)CVY(0.998)PS(0.005)SEK	null	null	null	D3DTC3	null	null	183	Y	7	0.998
M(ox)WVPES(ph)PVCR	MWVPES(1)PVCR	null	0.079	-0.336	Q9P266	KIAA1462	Junctional protein associated with coronary artery disease	1359	S	901	1
M(ox)YPVALVMLQEDELLS(ph)K	MYPVALVMLQEDELLS(1)K	null	null	null	B4DHY7	null	null	186	S	16	1
NAASFPLRSPQPVCS(ph)PAGS(ph)EGTPK	NAAS(0.026)FPLRS(0.295)PQPVCS(0.918)PAGS(0.639)EGT(0.122)PK	null	null	-0.079	Q6KC79	NIPBL	Nipped-B-like protein	2804	S	280	0.918
NAASFPLRSPQPVCS(ph)PAGS(ph)EGTPK	NAAS(0.026)FPLRS(0.295)PQPVCS(0.918)PAGS(0.639)EGT(0.122)PK	null	null	-0.079	Q6KC79	NIPBL	Nipped-B-like protein	2804	S	284	0.639
NAEEES(ph)ES(ph)EAEEGD	NAEEES(1)ES(1)EAEEGD	null	null	null	Q7L1Q6	BZW1	Basic leucine zipper and W2 domain-containing protein 1	419	S	411	1
NAEEES(ph)ES(ph)EAEEGD	NAEEES(1)ES(1)EAEEGD	null	null	null	Q7L1Q6	BZW1	Basic leucine zipper and W2 domain-containing protein 1	419	S	413	1
NAIS(ph)LPQLNQAAYDSLVVGK	NAIS(1)LPQLNQAAYDSLVVGK	null	-0.255	0.07	Q00587	CDC42EP1	Cdc42 effector protein 1	391	S	121	1
NAIS(ph)LPVIGGPQALTLPTAQAPPKPPR	NAIS(1)LPVIGGPQALTLPTAQAPPKPPR	null	0.609	0.176	O14613	CDC42EP2	Cdc42 effector protein 2	210	S	109	1
NAM(ox)S(ph)LPQLNEK	NAMS(1)LPQLNEK	null	null	null	Q9H3Q1	CDC42EP4	Cdc42 effector protein 4	356	S	118	1
NAMS(ph)LPQLNEK	NAMS(1)LPQLNEK	null	null	-0.255	Q9H3Q1	CDC42EP4	Cdc42 effector protein 4	356	S	118	1
NAS(ph)NLER	NAS(1)NLER	null	0.522	null	Q86V48	LUZP1	Leucine zipper protein 1	1076	S	233	1
NAVALS(ph)ASPQLK	NAVALS(0.532)AS(0.468)PQLK	null	-0.054	null	Q92547	TOPBP1	DNA topoisomerase 2-binding protein 1	1522	S	886	0.532
NCPPS(ph)PLPLISK	NCPPS(0.999)PLPLIS(0.001)K	null	0.119	-0.026	Q8IWC1	MAP7D3	MAP7 domain-containing protein 3	876	S	524	0.999
NDARS(ph)PGSISYLPSFFTK	NDARS(0.496)PGS(0.496)IS(0.008)YLPSFFTK	null	null	null	O75376	NCOR1	Nuclear receptor corepressor 1	2440	S	2184	0.496
NDLQDTEIS(ph)PR	NDLQDTEIS(1)PR	null	null	null	Q9NS91	RAD18	E3 ubiquitin-protein ligase RAD18	495	S	471	1
NDS(ph)LVTPSPQQAR	NDS(0.967)LVT(0.027)PS(0.005)PQQAR	null	0.183	null	A0A0A0MS29	MFF	null	221	S	96	0.967
NDSVIVADQT(ph)PT(ph)PTR	NDSVIVADQT(0.997)PT(0.976)PT(0.026)R	null	-0.001	0.092	P15336	ATF2	Cyclic AMP-dependent transcription factor ATF-2	505	T	69	0.997
NDSVIVADQT(ph)PT(ph)PTR	NDSVIVADQT(0.997)PT(0.976)PT(0.026)R	null	-0.001	0.092	P15336	ATF2	Cyclic AMP-dependent transcription factor ATF-2	505	T	71	0.976
NDSVIVADQTPTPT(ph)R	NDSVIVADQTPT(0.356)PT(0.644)R	null	null	0.031	P15336	ATF2	Cyclic AMP-dependent transcription factor ATF-2	505	T	73	0.644
NEIIQS(ph)PISQVPSVEK	NEIIQS(0.576)PIS(0.424)QVPSVEK	null	0.62	0.649	Q7Z3T8	ZFYVE16	Zinc finger FYVE domain-containing protein 16	1539	S	939	0.576
NEMGIPQQTTS(ph)PENAGPQNTK	NEMGIPQQTT(0.055)S(0.945)PENAGPQNTK	null	null	null	Q15398	DLGAP5	Disks large-associated protein 5	846	S	662	0.945
NENTEGS(ph)PQEDGVELEGLK	NENT(0.205)EGS(0.795)PQEDGVELEGLK	null	0.265	-0.009	P11388	TOP2A	DNA topoisomerase 2-alpha	1531	S	1247	0.795
NFELVDSS(ph)PCKK	NFELVDS(0.237)S(0.763)PCKK	null	-0.002	-0.273	Q96GX5	MASTL	Serine/threonine-protein kinase greatwall	879	S	453	0.763
NFS(ph)DNQLQEGK	NFS(1)DNQLQEGK	null	-0.084	0.243	P37802	TAGLN2	Transgelin-2	199	S	163	1
NFS(ph)GPVPDLPEGITVAYTIPK	NFS(1)GPVPDLPEGITVAYTIPK	null	null	null	Q9GZZ9	UBA5	Ubiquitin-like modifier-activating enzyme 5	404	S	358	1
NGAAGPHS(ph)PDPLLDEQAFGDLTDLPVVPK	NGAAGPHS(1)PDPLLDEQAFGDLTDLPVVPK	null	null	null	Q9H3Q1	CDC42EP4	Cdc42 effector protein 4	356	S	174	1
NGPLPIPS(ph)EGSGFTK	NGPLPIPS(0.39)EGS(0.257)GFT(0.353)K	null	0.134	-0.131	Q5VYK3	ECM29	Proteasome-associated protein ECM29 homolog	1845	S	830	0.39
NGSTAVAESVAS(ph)PQK	NGST(0.002)AVAES(0.029)VAS(0.968)PQK	null	null	1.205	Q12888	TP53BP1	Tumor suppressor p53-binding protein 1	1972	S	1028	0.968
NHLS(ph)PQQGGATPQVPS(ph)PCCR	NHLS(0.999)PQQGGAT(0.001)PQVPS(1)PCCR	null	null	-0.031	Q9H4L4	SENP3	Sentrin-specific protease 3	574	S	169	0.999
NHLS(ph)PQQGGATPQVPS(ph)PCCR	NHLS(0.999)PQQGGAT(0.001)PQVPS(1)PCCR	null	null	-0.031	Q9H4L4	SENP3	Sentrin-specific protease 3	574	S	181	1
NHSVNEEEQEEQGEGS(ph)EDEWEQVGPR	NHSVNEEEQEEQGEGS(1)EDEWEQVGPR	null	null	null	Q14694	USP10	Ubiquitin carboxyl-terminal hydrolase 10	798	S	576	1
NIQES(ph)LPQR	NIQES(1)LPQR	null	null	-0.02	Q02108	GUCY1A3	Guanylate cyclase soluble subunit alpha-3	690	S	58	1
NKDDLTLS(ph)R	NKDDLT(0.002)LS(0.998)R	null	null	null	P11137	MAP2	Microtubule-associated protein;Microtubule-associated protein 2	1827	S	684	0.998
NKNSDGGS(ph)DPETQKEK	NKNSDGGS(1)DPETQKEK	null	null	-0.232	O75554	WBP4	WW domain-binding protein 4	376	S	262	1
NLNNSNLFS(ph)PVNR	NLNNS(0.074)NLFS(0.926)PVNR	null	0.167	null	P52948	NUP98	Nuclear pore complex protein Nup98-Nup96;Nuclear pore complex protein Nup98;Nuclear pore complex protein Nup96	1817	S	612	0.926
NLTQDEM(ox)QRM(ox)S(ph)TR	NLTQDEMQRMS(0.857)T(0.143)R	null	null	-0.215	Q14152	EIF3A	Eukaryotic translation initiation factor 3 subunit A	1382	S	319	0.857
NLVPTTPGESTAPAQVSTLPQS(ph)PAALSSSNR	NLVPTTPGES(0.003)T(0.003)APAQVS(0.015)T(0.033)LPQS(0.703)PAALS(0.128)S(0.057)S(0.057)NR	null	null	-0.915	Q7Z2W4	ZC3HAV1	null	1024	S	572	0.703
NMAPGAVCS(ph)PGESK	NMAPGAVCS(0.999)PGES(0.001)K	null	null	null	Q9C0C2	TNKS1BP1	182 kDa tankyrase-1-binding protein	1729	S	1297	0.999
NMLAFSSPAAGGVCEPLKS(ph)PQR	NMLAFSS(0.002)PAAGGVCEPLKS(0.998)PQR	null	null	null	Q9UHF7	TRPS1	Zinc finger transcription factor Trps1	1281	S	127	0.998
NM(ox)TVEQLLTGS(ph)PTSPTVEPEKPTR	NMTVEQLLT(0.002)GS(0.324)PT(0.324)S(0.324)PT(0.023)VEPEKPT(0.002)R	null	null	0.223	Q9C0C9	UBE2O	E2/E3 hybrid ubiquitin-protein ligase UBE2O	1292	S	836	0.324
NNM(ox)TAS(ph)M(ox)FDLSM(ox)K	NNMT(0.276)AS(0.695)MFDLS(0.029)MK	null	0.262	null	Q7L804	RAB11FIP2	Rab11 family-interacting protein 1;Rab11 family-interacting protein 2	512	S	150	0.695
NNS(ph)NDIVNAIM(ox)ELT(ph)M(ox)	NNS(1)NDIVNAIMELT(1)M	null	null	null	E9PAV3	NACA	Nascent polypeptide-associated complex subunit alpha;Nascent polypeptide-associated complex subunit alpha, muscle-specific form	2078	S	2066	1
NNS(ph)NDIVNAIM(ox)ELT(ph)M(ox)	NNS(1)NDIVNAIMELT(1)M	null	null	null	E9PAV3	NACA	Nascent polypeptide-associated complex subunit alpha;Nascent polypeptide-associated complex subunit alpha, muscle-specific form	2078	T	2077	1
NNSQIASGQNQPQAAAGSHQLSM(ox)GQPHNAAGPS(ph)PHTLR	NNSQIAS(0.002)GQNQPQAAAGS(0.076)HQLS(0.18)MGQPHNAAGPS(0.528)PHT(0.214)LR	null	null	null	Q68EM7	ARHGAP17	Rho GTPase-activating protein 17	881	S	625	0.528
NPS(ph)PPPPGR	NPS(1)PPPPGR	null	null	null	Q96ER3	SAAL1	Protein SAAL1	474	S	6	1
NQGIEGS(ph)PGGR	NQGIEGS(1)PGGR	null	0.211	null	Q6ZUT6	C15orf52	Uncharacterized protein C15orf52	534	S	193	1
NQKNS(ph)LSDPNIDR	NQKNS(1)LSDPNIDR	null	null	0.164	Q9NRY4	ARHGAP35	Rho GTPase-activating protein 35	1499	S	589	1
NQS(ph)PVLEPVGR	NQS(1)PVLEPVGR	null	0.089	null	P51812	RPS6KA3	Ribosomal protein S6 kinase alpha-3	740	S	715	1
NSATCHSEDS(ph)DLEID	NSAT(0.018)CHS(0.037)EDS(0.945)DLEID	null	null	null	Q13371	PDCL	Phosducin-like protein	301	S	296	0.945
NSDLLTVLS(ph)R	NSDLLT(0.083)VLS(0.917)R	null	null	null	Q5TBA9	FRY	Protein furry homolog	3013	S	1936	0.917
NSESESNKVAAETQS(ph)PSLFGSTK	NSES(0.002)ES(0.001)NKVAAET(0.042)QS(0.668)PS(0.262)LFGS(0.017)T(0.007)K	null	null	0.06	Q9UKX7	NUP50	Nuclear pore complex protein Nup50	468	S	221	0.668
NSNSPPS(ph)PSSMNQR	NSNSPPS(0.811)PS(0.187)S(0.001)MNQR	null	null	null	Q7Z5L9	IRF2BP2	Interferon regulatory factor 2-binding protein 2	587	S	460	0.811
NSPLDCGSAS(ph)PNK	NSPLDCGS(0.142)AS(0.858)PNK	null	null	null	O75179	ANKRD17	Ankyrin repeat domain-containing protein 17	2603	S	2067	0.858
NS(ph)PVTKT(ph)PPR	NS(1)PVT(0.018)KT(0.982)PPR	null	null	0.288	Q13541	EIF4EBP1	Eukaryotic translation initiation factor 4E-binding protein 1	118	S	65	1
NS(ph)PVTKT(ph)PPR	NS(1)PVT(0.018)KT(0.982)PPR	null	null	0.288	Q13541	EIF4EBP1	Eukaryotic translation initiation factor 4E-binding protein 1	118	T	70	0.982
NSSS(ph)PVS(ph)PASVPGQR	NS(0.036)S(0.051)S(0.912)PVS(1)PASVPGQR	null	null	null	Q9H1B7	IRF2BPL	Interferon regulatory factor 2-binding protein-like	796	S	659	0.912
NSSS(ph)PVS(ph)PASVPGQR	NS(0.036)S(0.051)S(0.912)PVS(1)PASVPGQR	null	null	null	Q9H1B7	IRF2BPL	Interferon regulatory factor 2-binding protein-like	796	S	662	1
NSSS(ph)PVSPASVPGQR	NS(0.084)S(0.084)S(0.832)PVSPASVPGQR	null	null	null	Q9H1B7	IRF2BPL	Interferon regulatory factor 2-binding protein-like	796	S	659	0.832
NSTT(ph)LPR	NST(0.077)T(0.923)LPR	null	null	null	P50552	VASP	Vasodilator-stimulated phosphoprotein	380	T	316	0.923
NT(ph)ASQEDKDDSVVLPLGADTLTHNLGIPVLVVCTK	NT(0.577)AS(0.191)QEDKDDS(0.229)VVLPLGADT(0.003)LT(0.001)HNLGIPVLVVCTK	null	null	null	Q9Y6G9	DYNC1LI1	Cytoplasmic dynein 1 light intermediate chain 1	523	T	213	0.577
NTDVAQS(ph)PEAPK	NTDVAQS(1)PEAPK	null	null	null	Q9P2E9	RRBP1	Ribosome-binding protein 1	1410	S	615	1
NTETSKS(ph)PEKDVPMVEK	NTET(0.034)S(0.202)KS(0.763)PEKDVPMVEK	null	null	null	O14617	AP3D1	AP-3 complex subunit delta-1	1153	S	829	0.763
NTPASAS(ph)LEGLAQTAGR	NTPAS(0.362)AS(0.618)LEGLAQT(0.02)AGR	null	-0.498	null	Q96Q45	TMEM237	Transmembrane protein 237	408	S	49	0.618
NVM(ox)SAFGLTDDQVSGPPS(ph)APAEDR	NVMSAFGLTDDQVSGPPS(1)APAEDR	null	null	null	Q92734	TFG	Tyrosine-protein kinase receptor;Protein TFG	400	S	197	1
NVMSAFGLTDDQVSGPPS(ph)APAEDR	NVMSAFGLTDDQVS(0.007)GPPS(0.993)APAEDR	null	null	null	Q92734	TFG	Tyrosine-protein kinase receptor;Protein TFG	400	S	197	0.993
NVSES(ph)PNRK	NVS(0.001)ES(0.999)PNRK	null	null	null	Q13427	PPIG	Peptidyl-prolyl cis-trans isomerase G	754	S	415	0.999
NVSTGS(ph)AENEEK	NVS(0.099)T(0.366)GS(0.536)AENEEK	null	null	null	O60271	SPAG9	C-Jun-amino-terminal kinase-interacting protein 4	1321	S	332	0.536
NWTEDMEGGIS(ph)SPVKK	NWTEDMEGGIS(0.5)S(0.5)PVKK	null	null	0.407	P08651	NFIC	Nuclear factor 1;Nuclear factor 1 C-type	508	S	322	0.5
PGPTPSGTNVGS(ph)SGR	PGPTPS(0.02)GT(0.006)NVGS(0.873)S(0.101)GR	null	null	null	P60468	SEC61B	Protein transport protein Sec61 subunit beta	96	S	13	0.873
QALDS(ph)EEEEEDVAAK	QALDS(1)EEEEEDVAAK	null	null	-0.227	Q8NC44	RETREG2	Protein FAM134A	543	S	385	1
QAPPHIELS(ph)NSSPDPMAEAER	QAPPHIELS(0.421)NS(0.326)S(0.254)PDPMAEAER	null	null	null	Q9Y2D5	AKAP2	A-kinase anchor protein 2	859	S	118	0.421
QAQAQES(ph)EEEEESR	QAQAQES(1)EEEEESR	null	null	-0.606	Q9NVM6	DNAJC17	DnaJ homolog subfamily C member 17	304	S	112	1
QAS(ph)VHDSGEEGEA	QAS(0.832)VHDS(0.168)GEEGEA	null	null	null	Q8TE77	SSH3	Protein phosphatase Slingshot homolog 3	659	S	649	0.832
QATPGVPAQQS(ph)PSM(ox)	QATPGVPAQQS(0.99)PS(0.01)M	null	null	null	O60341	KDM1A	Lysine-specific histone demethylase 1A	852	S	849	0.99
QDDS(ph)PPRPIIGPALPPGFIK	QDDS(1)PPRPIIGPALPPGFIK	null	null	-0.08	Q8IXQ4	GPALPP1	GPALPP motifs-containing protein 1	340	S	105	1
QDT(ph)EENILLGVDFSS(ph)K	QDT(1)EENILLGVDFS(0.383)S(0.617)K	null	null	null	Q8WYL5	SSH1	Protein phosphatase Slingshot homolog 1	1049	T	119	1
QDT(ph)EENILLGVDFSS(ph)K	QDT(1)EENILLGVDFS(0.383)S(0.617)K	null	null	null	Q8WYL5	SSH1	Protein phosphatase Slingshot homolog 1	1049	S	131	0.617
QEAIPDLEDS(ph)PPVSDS(ph)EEQQESAR	QEAIPDLEDS(0.999)PPVS(0.379)DS(0.466)EEQQES(0.155)AR	null	0.221	null	Q9BTC0	DIDO1	Death-inducer obliterator 1	2240	S	805	0.999
QEAIPDLEDS(ph)PPVSDS(ph)EEQQESAR	QEAIPDLEDS(0.999)PPVS(0.379)DS(0.466)EEQQES(0.155)AR	null	0.221	null	Q9BTC0	DIDO1	Death-inducer obliterator 1	2240	S	811	0.466
QEDPGPIQS(ph)QMEK	QEDPGPIQS(1)QMEK	null	null	0.003	Q8IVW4	CDKL3	Cyclin-dependent kinase-like 3	592	S	487	1
QEFGES(ph)KEIT(ph)SAIK	QEFGES(1)KEIT(0.582)S(0.418)AIK	null	null	null	P22033	MUT	Methylmalonyl-CoA mutase, mitochondrial	750	S	594	1
QEFGES(ph)KEIT(ph)SAIK	QEFGES(1)KEIT(0.582)S(0.418)AIK	null	null	null	P22033	MUT	Methylmalonyl-CoA mutase, mitochondrial	750	T	598	0.582
QEGPATQVDSAVGTLPATS(ph)PQSTSVQAK	QEGPATQVDSAVGT(0.002)LPAT(0.172)S(0.407)PQS(0.172)T(0.172)S(0.074)VQAK	null	null	-0.728	Q13428	TCOF1	null	1488	S	1110	0.407
QEIDEQRT(ph)K	QEIDEQRT(1)K	null	null	null	Q01850	CDR2	Cerebellar degeneration-related protein 2	454	T	445	1
QENCGAQQVPAGPGTST(ph)PPS(ph)SPVR	QENCGAQQVPAGPGT(0.157)S(0.316)T(0.526)PPS(0.5)S(0.5)PVR	null	0.521	0.23	Q96G46	DUS3L	tRNA-dihydrouridine(47) synthase [NAD(P)(+)];tRNA-dihydrouridine(47) synthase [NAD(P)(+)]-like	650	T	273	0.526
QENCGAQQVPAGPGTST(ph)PPS(ph)SPVR	QENCGAQQVPAGPGT(0.157)S(0.316)T(0.526)PPS(0.5)S(0.5)PVR	null	0.521	0.23	Q96G46	DUS3L	tRNA-dihydrouridine(47) synthase [NAD(P)(+)];tRNA-dihydrouridine(47) synthase [NAD(P)(+)]-like	650	S	276	0.5
QFCQEGQPHVLEALS(ph)PPQTSGLS(ph)PSR	QFCQEGQPHVLEALS(0.995)PPQT(0.275)S(0.288)GLS(0.339)PS(0.103)R	null	null	0.182	Q9H063	MAF1	Repressor of RNA polymerase III transcription MAF1 homolog	256	S	60	0.995
QFCQEGQPHVLEALS(ph)PPQTSGLS(ph)PSR	QFCQEGQPHVLEALS(0.995)PPQT(0.275)S(0.288)GLS(0.339)PS(0.103)R	null	null	0.182	Q9H063	MAF1	Repressor of RNA polymerase III transcription MAF1 homolog	256	S	68	0.339
QFIAAQNLGPASGHGTPASSPSSSSLPSPM(ox)S(ph)PTPR	QFIAAQNLGPASGHGTPASSPSSSS(0.001)LPS(0.018)PMS(0.756)PT(0.225)PR	null	null	0.142	Q8WX93	PALLD	Palladin	1383	S	766	0.756
QFPPS(ph)PSAPK	QFPPS(0.531)PS(0.469)APK	null	-0.829	null	O75381	PEX14	Peroxisomal membrane protein PEX14	377	S	232	0.531
QGLAETAS(ph)PVAVSLR	QGLAET(0.011)AS(0.527)PVAVS(0.462)LR	null	null	0.387	Q15154	PCM1	Pericentriolar material 1 protein	2024	S	861	0.527
QGSPDQVS(ph)PVS(ph)EMTSTSLYQDK	QGS(0.271)PDQVS(0.868)PVS(0.824)EMT(0.023)S(0.007)T(0.005)S(0.002)LYQDK	null	null	null	P46821	MAP1B	Microtubule-associated protein 1B;MAP1B heavy chain;MAP1 light chain LC1	2468	S	1443	0.868
QGSPDQVS(ph)PVS(ph)EMTSTSLYQDK	QGS(0.271)PDQVS(0.868)PVS(0.824)EMT(0.023)S(0.007)T(0.005)S(0.002)LYQDK	null	null	null	P46821	MAP1B	Microtubule-associated protein 1B;MAP1B heavy chain;MAP1 light chain LC1	2468	S	1446	0.824
QGS(ph)PTPALPEK	QGS(1)PTPALPEK	null	-0.363	null	Q9HBL0	TNS1	Tensin-1	1735	S	1381	1
QIDS(ph)SPVGGETDETTVSQNYR	QIDS(0.467)S(0.467)PVGGET(0.024)DET(0.03)T(0.011)VS(0.002)QNYR	null	null	0.234	O15027	SEC16A	Protein transport protein Sec16A	2179	S	390	0.467
QISLAPETLDSSGDVS(ph)PGPR	QISLAPET(0.008)LDS(0.083)S(0.284)GDVS(0.625)PGPR	null	-0.521	-0.113	Q8TER5	ARHGEF40	Rho guanine nucleotide exchange factor 40	1519	S	1474	0.625
QIS(ph)QDVKLEPDILLR	QIS(1)QDVKLEPDILLR	null	0.205	0.046	Q01433	AMPD2	AMP deaminase 2	879	S	168	1
QKSDAEEDGGT(ph)VSQEEEDR	QKS(0.392)DAEEDGGT(0.608)VSQEEEDR	null	null	-0.307	P27824	CANX	Calnexin	592	T	562	0.608
QKS(ph)PEIHRR	QKS(1)PEIHRR	null	null	-0.291	Q9NYF8	BCLAF1	Bcl-2-associated transcription factor 1	920	S	648	1
QLDENANVQLS(ph)DEK	QLDENANVQLS(1)DEK	null	null	null	P04798	CYP1A1	Cytochrome P450;Cytochrome P450 1A1	512	S	303	1
QLLS(ph)RAY(ph)PLDSLEK	QLLS(1)RAY(1)PLDSLEK	null	null	0.088	Q9H5N1	RABEP2	Rab GTPase-binding effector protein 2	569	S	130	1
QLLS(ph)RAY(ph)PLDSLEK	QLLS(1)RAY(1)PLDSLEK	null	null	0.088	Q9H5N1	RABEP2	Rab GTPase-binding effector protein 2	569	Y	133	1
QLPALDGSLMGPES(ph)PPAQEEEAPVSPHK	QLPALDGS(0.059)LMGPES(0.79)PPAQEEEAPVS(0.151)PHK	null	null	null	Q8N9T8	KRI1	Protein KRI1 homolog	703	S	628	0.79
QLQAINAM(ox)IDPDGTLEALNNM(ox)GFPSAM(ox)LPS(ph)PPK	QLQAINAMIDPDGTLEALNNMGFPS(0.017)AMLPS(0.983)PPK	null	null	null	Q5SW79	CEP170	Centrosomal protein of 170 kDa;Cep170-like protein	1584	S	1515	0.983
QLS(ph)PESLGTLQFGELNLGK	QLS(0.787)PES(0.213)LGTLQFGELNLGK	null	null	null	P78559	MAP1A	Microtubule-associated protein 1A;MAP1A heavy chain;MAP1 light chain LC2	2803	S	1218	0.787
QLTACPELPHNVQEILGLAPPAEPHS(ph)PSPTASPLPLSPTR	QLTACPELPHNVQEILGLAPPAEPHS(0.595)PS(0.104)PT(0.068)AS(0.068)PLPLS(0.082)PT(0.082)R	null	null	null	Q9HA65	TBC1D17	TBC1 domain family member 17	648	S	602	0.595
QLVAGNS(ph)PK	QLVAGNS(1)PK	null	null	null	Q96EU6	RRP36	Ribosomal RNA processing protein 36 homolog	259	S	73	1
QM(ox)LATTSPALM(ox)NGS(ph)GQSPSVLK	QMLATTSPALMNGS(0.508)GQS(0.385)PS(0.107)VLK	null	0.165	null	Q9BZ29	DOCK9	Dedicator of cytokinesis protein 9	2069	S	440	0.508
QMNMS(ph)PPPGNAGPVIMSIEEK	QMNMS(1)PPPGNAGPVIMSIEEK	null	null	null	Q86U42	PABPN1	Polyadenylate-binding protein 2	306	S	150	1
QM(ox)NMS(ph)PPPGNAGPVIMSIEEK	QMNMS(1)PPPGNAGPVIMSIEEK	null	null	0.082	Q86U42	PABPN1	Polyadenylate-binding protein 2	306	S	150	1
QNSPVT(ph)SPGSS(ph)PLAQR	QNSPVT(0.554)S(0.444)PGS(0.211)S(0.791)PLAQR	null	null	0.789	Q13191	CBLB	E3 ubiquitin-protein ligase CBL-B	982	T	479	0.554
QNSPVT(ph)SPGSS(ph)PLAQR	QNSPVT(0.554)S(0.444)PGS(0.211)S(0.791)PLAQR	null	null	0.789	Q13191	CBLB	E3 ubiquitin-protein ligase CBL-B	982	S	484	0.791
QPPGVPNGPS(ph)SPTNESAPELPQR	QPPGVPNGPS(0.483)S(0.483)PT(0.033)NES(0.001)APELPQR	null	null	null	Q8TF74	WIPF2	WAS/WASL-interacting protein family member 2	440	S	266	0.483
QQAAYYAQT(ph)SPQGM(ox)PQHPPAPQGQ	QQAAYYAQT(0.5)S(0.5)PQGMPQHPPAPQGQ	null	null	null	Q96AE4	FUBP1	Far upstream element-binding protein 1	644	T	629	0.5
QQAAYY(ph)AQTSPQGMPQHPPAPQGQ	QQAAY(0.024)Y(0.771)AQT(0.102)S(0.102)PQGMPQHPPAPQGQ	null	null	null	Q96AE4	FUBP1	Far upstream element-binding protein 1	644	Y	626	0.771
QQDS(ph)QPEEVMDVLEMVENVK	QQDS(1)QPEEVMDVLEMVENVK	null	null	null	Q9H307	PNN	Pinin	717	S	381	1
QQPPLGPS(ph)SSLLSLPGLK	QQPPLGPS(0.609)S(0.109)S(0.109)LLS(0.174)LPGLK	null	0.019	0.208	Q4KMP7	TBC1D10B	TBC1 domain family member 10B	808	S	656	0.609
QQQLEEEAAKPPEPEKPVS(ph)PPPVEQK	QQQLEEEAAKPPEPEKPVS(1)PPPVEQK	null	null	null	O75376	NCOR1	Nuclear receptor corepressor 1	2440	S	224	1
QQS(ph)LPLRPIIPLVAR	QQS(1)LPLRPIIPLVAR	null	null	0.063	Q9NU19	TBC1D22B	TBC1 domain family member 22B	505	S	154	1
QRPDLGS(ph)AQK	QRPDLGS(1)AQK	null	null	-0.01	P33991	MCM4	DNA replication licensing factor MCM4	863	S	120	1
QS(ph)M(ox)GLSAAQK	QS(0.998)MGLS(0.002)AAQK	null	null	0.051	Q9UNW8	GPR132	Probable G-protein coupled receptor 132	380	S	229	0.998
QS(ph)SFEIPDDVPLPAGWEM(ox)AK	QS(0.5)S(0.5)FEIPDDVPLPAGWEMAK	null	null	null	P46937	YAP1	Transcriptional coactivator YAP1	504	S	163	0.5
QSS(ph)PSGSEQLVR	QS(0.286)S(0.714)PSGSEQLVR	null	null	null	O15231	ZNF185	Zinc finger protein 185	689	S	453	0.714
QVGETSAPGDTLDGT(ph)PR	QVGET(0.06)S(0.014)APGDT(0.356)LDGT(0.57)PR	null	null	0.156	Q9NZN5	ARHGEF12	Rho guanine nucleotide exchange factor 12	1544	T	703	0.57
QVQS(ph)LTCEVDALK	QVQS(0.983)LT(0.017)CEVDALK	null	null	0.289	P08670	VIM	Vimentin	466	S	325	0.983
QVSS(ph)VNEEDFVR	QVS(0.089)S(0.911)VNEEDFVR	null	null	null	P40189	IL6ST	Interleukin-6 receptor subunit beta	918	S	839	0.911
QVVPPFKPNISGEFGLDNFDSQFTNEPVQLT(ph)PDDDDIVR	QVVPPFKPNISGEFGLDNFDSQFTNEPVQLT(1)PDDDDIVR	null	null	null	P41743	PRKCI	Protein kinase C;Protein kinase C iota type	596	T	564	1
QVVSVVQDEEVGLPFEASPES(ph)PPPASPDGVTEIR	QVVSVVQDEEVGLPFEAS(0.02)PES(0.422)PPPAS(0.422)PDGVT(0.135)EIR	null	null	null	Q96TA1	FAM129B	Niban-like protein 1	746	S	641	0.422
RADS(ph)GEEENTKNGGEK	RADS(1)GEEENTKNGGEK	null	null	null	Q9BVG4	PBDC1	Protein PBDC1	233	S	181	1
RAGDLLEDS(ph)PK	RAGDLLEDS(1)PK	null	-0.089	null	P51858	HDGF	Hepatoma-derived growth factor	240	S	165	1
RAS(ph)AGPAPGPVVTAEGLHPSLPSPTGNSTPLGSSK	RAS(0.999)AGPAPGPVVT(0.001)AEGLHPSLPSPTGNSTPLGSSK	null	null	null	Q4KMP7	TBC1D10B	TBC1 domain family member 10B	808	S	687	0.999
RAS(ph)DGGANIQLHAQQLLK	RAS(1)DGGANIQLHAQQLLK	null	null	-0.093	Q9Y2K2	SIK3	Serine/threonine-protein kinase SIK3	1263	S	493	1
RAS(ph)GQAFELILSPR	RAS(1)GQAFELILSPR	null	0.448	0.193	P16949	STMN1	Stathmin	149	S	16	1
RAS(ph)IS(ph)EPS(ph)DTDPEPR	RAS(1)IS(0.672)EPS(0.719)DT(0.61)DPEPR	null	0.292	0.381	Q8N1F8	STK11IP	Serine/threonine-protein kinase 11-interacting protein	1099	S	398	1
RAS(ph)IS(ph)EPS(ph)DTDPEPR	RAS(1)IS(0.672)EPS(0.719)DT(0.61)DPEPR	null	0.292	0.381	Q8N1F8	STK11IP	Serine/threonine-protein kinase 11-interacting protein	1099	S	400	0.672
RAS(ph)IS(ph)EPS(ph)DTDPEPR	RAS(1)IS(0.672)EPS(0.719)DT(0.61)DPEPR	null	0.292	0.381	Q8N1F8	STK11IP	Serine/threonine-protein kinase 11-interacting protein	1099	S	403	0.719
RDS(ph)ASYRDR	RDS(1)ASYRDR	null	null	0.101	Q92841	DDX17	Probable ATP-dependent RNA helicase DDX17	729	S	599	1
RDS(ph)FDDR	RDS(1)FDDR	null	null	-0.122	P43243	MATR3	Matrin-3	847	S	188	1
RDS(ph)FSGVKDSNNNSDGK	RDS(0.998)FS(0.002)GVKDSNNNSDGK	null	null	0.408	Q14865	ARID5B	AT-rich interactive domain-containing protein 5B	1188	S	264	0.998
RDS(ph)GDNSAPSGQER	RDS(0.997)GDNS(0.003)APSGQER	null	null	null	Q8IXQ3	C9orf40	Uncharacterized protein C9orf40	194	S	76	0.997
REESPM(ox)DVDQPS(ph)PSAQDTQSIASDGTPQGEK	REESPMDVDQPS(0.73)PS(0.27)AQDTQSIASDGTPQGEK	null	null	null	Q7Z6Z7	HUWE1	E3 ubiquitin-protein ligase HUWE1	4374	S	3816	0.73
RES(ph)PSEERLEPK	RES(0.86)PS(0.14)EERLEPK	null	null	null	Q6PJG2	ELMSAN1	ELM2 and SANT domain-containing protein 1	1045	S	923	0.86
RES(ph)QNGEHR	RES(1)QNGEHR	null	null	null	Q8WVS4	WDR60	WD repeat-containing protein 60	1066	S	292	1
RFS(ph)S(ph)GGEEDDFDR	RFS(1)S(1)GGEEDDFDR	null	null	null	O94929	ABLIM3	Actin-binding LIM protein 3	683	S	503	1
RFS(ph)S(ph)GGEEDDFDR	RFS(1)S(1)GGEEDDFDR	null	null	null	O94929	ABLIM3	Actin-binding LIM protein 3	683	S	504	1
RGDSQECS(ph)PR	RGDSQECS(1)PR	null	null	0.594	Q13111	CHAF1A	Chromatin assembly factor 1 subunit A	956	S	203	1
RGGS(ph)GYHS(ph)RS(ph)PAR	RGGS(0.983)GY(0.017)HS(1)RS(1)PAR	null	null	0.285	Q9UQ35	SRRM2	Serine/arginine repetitive matrix protein 2	2752	S	1818	0.983
RGGS(ph)GYHS(ph)RS(ph)PAR	RGGS(0.983)GY(0.017)HS(1)RS(1)PAR	null	null	0.285	Q9UQ35	SRRM2	Serine/arginine repetitive matrix protein 2	2752	S	1822	1
RGGS(ph)GYHS(ph)RS(ph)PAR	RGGS(0.983)GY(0.017)HS(1)RS(1)PAR	null	null	0.285	Q9UQ35	SRRM2	Serine/arginine repetitive matrix protein 2	2752	S	1824	1
RGNIFLTSYQY(ph)PFYDCR	RGNIFLT(0.002)S(0.001)Y(0.042)QY(0.913)PFY(0.042)DCR	null	null	null	O15031	PLXNB2	Plexin-B2	1838	Y	610	0.913
RGRS(ph)PS(ph)PKPR	RGRS(1)PS(1)PKPR	null	null	-0.231	Q9UQ35	SRRM2	Serine/arginine repetitive matrix protein 2	2752	S	1762	1
RGRS(ph)PS(ph)PKPR	RGRS(1)PS(1)PKPR	null	null	-0.231	Q9UQ35	SRRM2	Serine/arginine repetitive matrix protein 2	2752	S	1764	1
RGSGDTSS(ph)LIDPDTSLSELR	RGS(0.161)GDT(0.161)S(0.161)S(0.516)LIDPDTSLSELR	null	null	null	Q9Y608	LRRFIP2	Leucine-rich repeat flightless-interacting protein 2	721	S	333	0.516
RGS(ph)S(ph)GSVDETLFALPAASEPVIR	RGS(0.85)S(0.543)GS(0.543)VDET(0.064)LFALPAASEPVIR	null	null	null	Q9NQC3	RTN4	Reticulon-4	1192	S	181	0.85
RGS(ph)S(ph)GSVDETLFALPAASEPVIR	RGS(0.85)S(0.543)GS(0.543)VDET(0.064)LFALPAASEPVIR	null	null	null	Q9NQC3	RTN4	Reticulon-4	1192	S	182	0.543
RGS(ph)SGSVDETLFALPAASEPVIR	RGS(0.724)S(0.267)GS(0.009)VDETLFALPAASEPVIR	null	null	null	Q9NQC3	RTN4	Reticulon-4	1192	S	181	0.724
RHS(ph)HSHS(ph)PM(ox)S(ph)TR	RHS(1)HS(0.396)HS(0.611)PMS(0.958)T(0.035)R	null	null	null	P62995	TRA2B	Transformer-2 protein homolog beta	288	S	95	1
RHS(ph)HSHS(ph)PM(ox)S(ph)TR	RHS(1)HS(0.396)HS(0.611)PMS(0.958)T(0.035)R	null	null	null	P62995	TRA2B	Transformer-2 protein homolog beta	288	S	99	0.611
RHS(ph)HSHS(ph)PM(ox)S(ph)TR	RHS(1)HS(0.396)HS(0.611)PMS(0.958)T(0.035)R	null	null	null	P62995	TRA2B	Transformer-2 protein homolog beta	288	S	102	0.958
RIDFIPVS(ph)PAPS(ph)PTR	RIDFIPVS(0.989)PAPS(0.968)PT(0.043)R	null	null	0.07	Q96E09	FAM122A	Protein FAM122A	287	S	143	0.989
RIDFIPVS(ph)PAPS(ph)PTR	RIDFIPVS(0.989)PAPS(0.968)PT(0.043)R	null	null	0.07	Q96E09	FAM122A	Protein FAM122A	287	S	147	0.968
RIDFTPVS(ph)PAPS(ph)PTR	RIDFT(0.167)PVS(0.834)PAPS(0.987)PT(0.012)R	null	-0.331	-0.123	Q7Z309	FAM122B	Protein FAM122B	247	S	115	0.834
RIDFTPVS(ph)PAPS(ph)PTR	RIDFT(0.167)PVS(0.834)PAPS(0.987)PT(0.012)R	null	-0.331	-0.123	Q7Z309	FAM122B	Protein FAM122B	247	S	119	0.987
RKDS(ph)AQDDQAK	RKDS(1)AQDDQAK	null	null	null	Q13045	FLII	Protein flightless-1 homolog	1269	S	436	1
RKPVLPALTINPTIAEGPS(ph)PTSEGASEANLVDLQK	RKPVLPALTINPTIAEGPS(0.759)PT(0.213)S(0.026)EGAS(0.002)EANLVDLQK	null	null	null	P36507	MAP2K2	Dual specificity mitogen-activated protein kinase kinase 2	400	S	23	0.759
RKS(ph)EPAVGPPR	RKS(1)EPAVGPPR	null	-0.111	null	O94875	SORBS2	Sorbin and SH3 domain-containing protein 2	1100	S	259	1
RLAS(ph)TSDIEEKENR	RLAS(1)TSDIEEKENR	null	null	0.414	O14974	PPP1R12A	Protein phosphatase 1 regulatory subunit;Protein phosphatase 1 regulatory subunit 12A	1030	S	507	1
RLDS(ph)SGER	RLDS(0.927)S(0.073)GER	null	null	null	Q9ULT8	HECTD1	E3 ubiquitin-protein ligase HECTD1	2610	S	357	0.927
RLS(ph)AQFENLMAESR	RLS(1)AQFENLMAESR	null	null	0.328	Q9H7C4	SYNC	Syncoilin	482	S	325	1
RLS(ph)NLPTVDPIAVCHELYNTIR	RLS(0.997)NLPT(0.003)VDPIAVCHELYNTIR	null	null	null	Q86U86	PBRM1	Protein polybromo-1	1689	S	39	0.997
RLS(ph)NT(ph)DGLPR	RLS(1)NT(1)DGLPR	null	-0.017	-0.134	Q9NTJ4	MAN2C1	Alpha-mannosidase 2C1	1040	S	480	1
RLS(ph)NT(ph)DGLPR	RLS(1)NT(1)DGLPR	null	-0.017	-0.134	Q9NTJ4	MAN2C1	Alpha-mannosidase 2C1	1040	T	482	1
RLS(ph)VELTSSLFR	RLS(1)VELTSSLFR	null	null	null	P35222	CTNNB1	Catenin beta-1	781	S	675	1
RM(ox)NS(ph)TGGQTPR	RMNS(0.938)T(0.06)GGQT(0.002)PR	null	null	null	Q96ST2	IWS1	Protein IWS1 homolog	819	S	720	0.938
RMNS(ph)TGGQTPR	RMNS(0.909)T(0.045)GGQT(0.045)PR	null	null	0.373	Q96ST2	IWS1	Protein IWS1 homolog	819	S	720	0.909
RM(ox)S(ph)VGDR	RMS(1)VGDR	null	null	null	Q9HBL0	TNS1	Tensin-1	1735	S	1393	1
RMS(ph)VGDR	RMS(1)VGDR	null	null	null	Q9HBL0	TNS1	Tensin-1	1735	S	1393	1
RPDDVPLSLS(ph)PSKR	RPDDVPLS(0.001)LS(0.841)PS(0.159)KR	null	null	null	Q9UFC0	LRWD1	Leucine-rich repeat and WD repeat-containing protein 1	647	S	243	0.841
RPGGS(ph)SPLNAVPCEGPPGSEPPR	RPGGS(0.5)S(0.5)PLNAVPCEGPPGSEPPR	null	null	null	P48634	PRRC2A	Protein PRRC2A	2157	S	1690	0.5
RPGQSFHVNSEVNSVLS(ph)PR	RPGQSFHVNSEVNS(0.042)VLS(0.958)PR	null	null	null	Q14671	PUM1	Pumilio homolog 1	1186	S	209	0.958
RPNTS(ph)PDR	RPNT(0.328)S(0.672)PDR	null	-0.233	null	Q86VM9	ZC3H18	Zinc finger CCCH domain-containing protein 18	953	S	852	0.672
RPQS(ph)PGAS(ph)PSQAER	RPQS(1)PGAS(0.986)PS(0.014)QAER	null	null	null	Q96T58	SPEN	Msx2-interacting protein	3664	S	736	1
RPQS(ph)PGAS(ph)PSQAER	RPQS(1)PGAS(0.986)PS(0.014)QAER	null	null	null	Q96T58	SPEN	Msx2-interacting protein	3664	S	740	0.986
RPQS(ph)PSPR	RPQS(0.94)PS(0.06)PR	null	null	null	Q99590	SCAF11	Protein SCAF11	1463	S	816	0.94
RPS(ph)PQPSPR	RPS(0.991)PQPS(0.009)PR	null	null	null	Q9UQ35	SRRM2	Serine/arginine repetitive matrix protein 2	2752	S	2702	0.991
RPS(ph)SVGELASLGQELQAITTATTPSLDSEGQEPALR	RPS(0.434)S(0.434)VGELAS(0.13)LGQELQAIT(0.001)TATTPSLDSEGQEPALR	null	null	null	O43379	WDR62	WD repeat-containing protein 62	1518	S	1248	0.434
RPTETNPVTSNS(ph)DEECNETVKEK	RPTETNPVT(0.005)S(0.122)NS(0.849)DEECNET(0.024)VKEK	null	null	-0.308	P46100	ATRX	Transcriptional regulator ATRX	2492	S	677	0.849
RPTPNDDTLDEGVGLVHSNIATEHIPS(ph)PAK	RPTPNDDTLDEGVGLVHS(0.003)NIAT(0.002)EHIPS(0.995)PAK	null	null	0.02	Q01581	HMGCS1	Hydroxymethylglutaryl-CoA synthase, cytoplasmic	520	S	495	0.995
RPTPNDDTLDEGVGLVHSNIATEHIPS(ph)PAKK	RPTPNDDTLDEGVGLVHS(0.033)NIAT(0.001)EHIPS(0.967)PAKK	null	null	null	Q01581	HMGCS1	Hydroxymethylglutaryl-CoA synthase, cytoplasmic	520	S	495	0.967
RQT(ph)IEER	RQT(1)IEER	null	null	null	Q14152	EIF3A	Eukaryotic translation initiation factor 3 subunit A	1382	T	574	1
RRAS(ph)PS(ph)PPPK	RRAS(1)PS(1)PPPK	null	null	-0.337	Q8IYB3	SRRM1	Serine/arginine repetitive matrix protein 1	904	S	626	1
RRAS(ph)PS(ph)PPPK	RRAS(1)PS(1)PPPK	null	null	-0.337	Q8IYB3	SRRM1	Serine/arginine repetitive matrix protein 1	904	S	628	1
RRGS(ph)S(ph)GSVDETLFALPAASEPVIR	RRGS(0.577)S(0.577)GS(0.577)VDET(0.269)LFALPAASEPVIR	null	null	null	Q9NQC3	RTN4	Reticulon-4	1192	S	181	0.577
RRGS(ph)S(ph)GSVDETLFALPAASEPVIR	RRGS(0.577)S(0.577)GS(0.577)VDET(0.269)LFALPAASEPVIR	null	null	null	Q9NQC3	RTN4	Reticulon-4	1192	S	182	0.577
RRS(ph)PSPPPT(ph)R	RRS(0.994)PS(0.086)PPPT(0.921)R	null	null	0.201	Q8IYB3	SRRM1	Serine/arginine repetitive matrix protein 1	904	S	549	0.994
RRS(ph)PSPPPT(ph)R	RRS(0.994)PS(0.086)PPPT(0.921)R	null	null	0.201	Q8IYB3	SRRM1	Serine/arginine repetitive matrix protein 1	904	T	555	0.921
RSAS(ph)ASHQADIK	RSAS(1)ASHQADIK	null	-0.332	-0.045	Q14739	LBR	Lamin-B receptor	615	S	99	1
RS(ph)AS(ph)PERM(ox)D	RS(1)AS(1)PERMD	null	0.841	null	Q16629	SRSF7	Serine/arginine-rich splicing factor 7	238	S	231	1
RS(ph)AS(ph)PERM(ox)D	RS(1)AS(1)PERMD	null	0.841	null	Q16629	SRSF7	Serine/arginine-rich splicing factor 7	238	S	233	1
RSDSM(ox)T(ph)FLGCIPPNPFEVPLAEAIPLADQPHLLQPNAR	RS(0.133)DS(0.133)MT(0.734)FLGCIPPNPFEVPLAEAIPLADQPHLLQPNAR	null	null	null	O95071	UBR5	E3 ubiquitin-protein ligase UBR5	2799	T	2030	0.734
RS(ph)DSPEIPFQAAAGPSDGLDASSPGNSFVGLR	RS(0.5)DS(0.5)PEIPFQAAAGPSDGLDASSPGNSFVGLR	null	null	null	Q12888	TP53BP1	Tumor suppressor p53-binding protein 1	1972	S	1460	0.5
RSDS(ph)QQAVK	RS(0.001)DS(0.999)QQAVK	null	null	null	Q15036	SNX17	Sorting nexin-17	470	S	409	0.999
RSDS(ph)VSASER	RS(0.001)DS(0.918)VS(0.079)AS(0.002)ER	null	null	-1.278	O43719	HTATSF1	HIV Tat-specific factor 1	755	S	387	0.918
RS(ph)EEKEAGEI	RS(1)EEKEAGEI	null	null	null	Q9NQ29	LUC7L	Putative RNA-binding protein Luc7-like 1	371	S	363	1
RSNS(ph)PDKFK	RS(0.014)NS(0.986)PDKFK	null	null	-0.71	Q16204	CCDC6	Coiled-coil domain-containing protein 6	474	S	419	0.986
RS(ph)PSLSSK	RS(0.987)PS(0.013)LSSK	null	null	null	Q8IYB3	SRRM1	Serine/arginine repetitive matrix protein 1	904	S	653	0.987
RS(ph)PTSS(ph)PTPQR	RS(1)PTS(0.004)S(0.894)PT(0.101)PQR	null	null	null	Q05193	DNM1	Dynamin-1	864	S	774	1
RS(ph)PTSS(ph)PTPQR	RS(1)PTS(0.004)S(0.894)PT(0.101)PQR	null	null	null	Q05193	DNM1	Dynamin-1	864	S	778	0.894
RSS(ph)DGSLS(ph)HEEDLAK	RS(0.088)S(0.912)DGS(0.232)LS(0.769)HEEDLAK	null	null	0.168	Q13136	PPFIA1	Liprin-alpha-1	1202	S	239	0.912
RSS(ph)DGSLS(ph)HEEDLAK	RS(0.088)S(0.912)DGS(0.232)LS(0.769)HEEDLAK	null	null	0.168	Q13136	PPFIA1	Liprin-alpha-1	1202	S	244	0.769
RSS(ph)EEMKR	RS(0.009)S(0.991)EEMKR	null	null	0.305	B2RMV2	CYTSA	null	1117	S	948	0.991
RSSISKQNLFQT(ph)GSNVS(ph)FS(ph)CGGET(ph)R	RS(0.007)S(0.026)IS(0.015)KQNLFQT(0.939)GS(0.333)NVS(0.844)FS(0.844)CGGET(0.991)R	null	null	null	Q9H4L5	OSBPL3	Oxysterol-binding protein-related protein 3	887	T	195	0.939
RSSISKQNLFQT(ph)GSNVS(ph)FS(ph)CGGET(ph)R	RS(0.007)S(0.026)IS(0.015)KQNLFQT(0.939)GS(0.333)NVS(0.844)FS(0.844)CGGET(0.991)R	null	null	null	Q9H4L5	OSBPL3	Oxysterol-binding protein-related protein 3	887	S	200	0.844
RSSISKQNLFQT(ph)GSNVS(ph)FS(ph)CGGET(ph)R	RS(0.007)S(0.026)IS(0.015)KQNLFQT(0.939)GS(0.333)NVS(0.844)FS(0.844)CGGET(0.991)R	null	null	null	Q9H4L5	OSBPL3	Oxysterol-binding protein-related protein 3	887	S	202	0.844
RSSISKQNLFQT(ph)GSNVS(ph)FS(ph)CGGET(ph)R	RS(0.007)S(0.026)IS(0.015)KQNLFQT(0.939)GS(0.333)NVS(0.844)FS(0.844)CGGET(0.991)R	null	null	null	Q9H4L5	OSBPL3	Oxysterol-binding protein-related protein 3	887	T	207	0.991
RS(ph)SPSARPPDVPGQQPQAAKS(ph)PS(ph)PVQGK	RS(0.717)S(0.26)PS(0.03)ARPPDVPGQQPQAAKS(0.995)PS(0.999)PVQGK	null	null	0.09	Q96JP5	ZFP91	E3 ubiquitin-protein ligase ZFP91	570	S	82	0.717
RS(ph)SPSARPPDVPGQQPQAAKS(ph)PS(ph)PVQGK	RS(0.717)S(0.26)PS(0.03)ARPPDVPGQQPQAAKS(0.995)PS(0.999)PVQGK	null	null	0.09	Q96JP5	ZFP91	E3 ubiquitin-protein ligase ZFP91	570	S	101	0.995
RS(ph)SPSARPPDVPGQQPQAAKS(ph)PS(ph)PVQGK	RS(0.717)S(0.26)PS(0.03)ARPPDVPGQQPQAAKS(0.995)PS(0.999)PVQGK	null	null	0.09	Q96JP5	ZFP91	E3 ubiquitin-protein ligase ZFP91	570	S	103	0.999
RSSS(ph)LKER	RSS(0.001)S(0.999)LKER	null	null	null	Q9UHB6	LIMA1	LIM domain and actin-binding protein 1	759	S	583	0.999
RST(ph)TKPMFT(ph)FK	RS(0.006)T(0.879)T(0.116)KPMFT(0.999)FK	null	null	null	Q9UMS6	SYNPO2	Synaptopodin-2	1093	T	692	0.879
RST(ph)TKPMFT(ph)FK	RS(0.006)T(0.879)T(0.116)KPMFT(0.999)FK	null	null	null	Q9UMS6	SYNPO2	Synaptopodin-2	1093	T	698	0.999
RTDALTSS(ph)PGR	RTDALT(0.003)S(0.006)S(0.991)PGR	null	-0.135	-0.043	P49736	MCM2	DNA helicase;DNA replication licensing factor MCM2	904	S	41	0.991
RTPS(ph)EADR	RTPS(1)EADR	null	-0.268	null	P49757	NUMB	Protein numb homolog	651	S	438	1
RTPS(ph)EADRWLEEVSK	RT(0.001)PS(0.999)EADRWLEEVSK	null	null	null	P49757	NUMB	Protein numb homolog	651	S	438	0.999
RVES(ph)EES(ph)GDEEGKK	RVES(1)EES(1)GDEEGKK	null	null	-0.326	Q15435	PPP1R7	Protein phosphatase 1 regulatory subunit 7	360	S	24	1
RVES(ph)EES(ph)GDEEGKK	RVES(1)EES(1)GDEEGKK	null	null	-0.326	Q15435	PPP1R7	Protein phosphatase 1 regulatory subunit 7	360	S	27	1
RVGDPPQPLPEEPM(ox)EVQGAERAS(ph)PEPQR	RVGDPPQPLPEEPMEVQGAERAS(1)PEPQR	null	null	null	P46379	BAG6	Large proline-rich protein BAG6	1132	S	964	1
RVQS(ph)LPSVPLSCAAYR	RVQS(0.992)LPS(0.007)VPLS(0.001)CAAYR	null	null	0.414	Q96AD5	PNPLA2	Patatin-like phospholipase domain-containing protein 2	504	S	404	0.992
RVS(ph)HS(ph)PPPKQR	RVS(1)HS(1)PPPKQR	null	null	-0.043	Q8IYB3	SRRM1	Serine/arginine repetitive matrix protein 1	904	S	636	1
RVS(ph)HS(ph)PPPKQR	RVS(1)HS(1)PPPKQR	null	null	-0.043	Q8IYB3	SRRM1	Serine/arginine repetitive matrix protein 1	904	S	638	1
RVSS(ph)SS(ph)ELDLPSGDHCEAGLLQLDVPLLR	RVS(0.024)S(0.774)S(0.402)S(0.77)ELDLPS(0.031)GDHCEAGLLQLDVPLLR	null	null	null	Q92614	MYO18A	Unconventional myosin-XVIIIa	2054	S	1068	0.774
RVSS(ph)SS(ph)ELDLPSGDHCEAGLLQLDVPLLR	RVS(0.024)S(0.774)S(0.402)S(0.77)ELDLPS(0.031)GDHCEAGLLQLDVPLLR	null	null	null	Q92614	MYO18A	Unconventional myosin-XVIIIa	2054	S	1070	0.77
RVVLGDGVQLPPGDYSTTPGGTLFSTT(ph)PGGTR	RVVLGDGVQLPPGDYSTT(0.001)PGGT(0.011)LFS(0.163)T(0.163)T(0.497)PGGT(0.163)R	null	null	null	Q13541	EIF4EBP1	Eukaryotic translation initiation factor 4E-binding protein 1	118	T	46	0.497
SAIFS(ph)ITYPSQDVFLVIK	S(0.451)AIFS(0.549)ITYPSQDVFLVIK	null	null	-1.955	Q96N67	DOCK7	Dedicator of cytokinesis protein 7	2140	S	332	0.549
SAMDSPVPASMFAPEPSS(ph)PGAAR	SAMDSPVPASMFAPEPS(0.178)S(0.822)PGAAR	null	null	0.005	O00178	GTPBP1	GTP-binding protein 1	669	S	25	0.822
S(ph)AMLCILTVPAAM(ox)T(ph)SHDLM(ox)K	S(0.999)AMLCILT(0.002)VPAAMT(0.724)S(0.274)HDLMK	null	null	null	Q7Z569	BRAP	BRCA1-associated protein	592	S	160	0.999
S(ph)AMLCILTVPAAM(ox)T(ph)SHDLM(ox)K	S(0.999)AMLCILT(0.002)VPAAMT(0.724)S(0.274)HDLMK	null	null	null	Q7Z569	BRAP	BRCA1-associated protein	592	T	173	0.724
S(ph)APASPT(ph)HPGLM(ox)S(ph)PR	S(0.989)APAS(0.374)PT(0.882)HPGLMS(0.755)PR	null	null	-0.189	P85037	FOXK1	Forkhead box protein K1	733	S	416	0.989
S(ph)APASPT(ph)HPGLM(ox)S(ph)PR	S(0.989)APAS(0.374)PT(0.882)HPGLMS(0.755)PR	null	null	-0.189	P85037	FOXK1	Forkhead box protein K1	733	T	422	0.882
S(ph)APASPT(ph)HPGLM(ox)S(ph)PR	S(0.989)APAS(0.374)PT(0.882)HPGLMS(0.755)PR	null	null	-0.189	P85037	FOXK1	Forkhead box protein K1	733	S	428	0.755
S(ph)APTS(ph)PTATNISSK	S(0.989)APT(0.406)S(0.592)PT(0.011)AT(0.003)NISSK	null	null	null	Q9H792	PEAK1	Pseudopodium-enriched atypical kinase 1	1746	S	568	0.989
S(ph)APTS(ph)PTATNISSK	S(0.989)APT(0.406)S(0.592)PT(0.011)AT(0.003)NISSK	null	null	null	Q9H792	PEAK1	Pseudopodium-enriched atypical kinase 1	1746	S	572	0.592
S(ph)ARLS(ph)AKPAPPKPEPKPK	S(1)ARLS(1)AKPAPPKPEPKPK	null	null	-0.27	P05204	HMGN2	Non-histone chromosomal protein HMG-17	90	S	25	1
S(ph)ARLS(ph)AKPAPPKPEPKPK	S(1)ARLS(1)AKPAPPKPEPKPK	null	null	-0.27	P05204	HMGN2	Non-histone chromosomal protein HMG-17	90	S	29	1
SAS(ph)QSS(ph)LDKLDQELK	S(0.477)AS(0.51)QS(0.127)S(0.886)LDKLDQELK	null	-0.178	-0.234	O60271	SPAG9	C-Jun-amino-terminal kinase-interacting protein 4	1321	S	730	0.51
SAS(ph)QSS(ph)LDKLDQELK	S(0.477)AS(0.51)QS(0.127)S(0.886)LDKLDQELK	null	-0.178	-0.234	O60271	SPAG9	C-Jun-amino-terminal kinase-interacting protein 4	1321	S	733	0.886
S(ph)ATPVNCEQPDILVSSTPINEGQTVLDK	S(0.5)AT(0.5)PVNCEQPDILVSSTPINEGQTVLDK	null	null	null	P82094	TMF1	TATA element modulatory factor	1093	S	399	0.5
S(ph)CHDLDLLGQSPGWGQTQAVETNIVCK	S(1)CHDLDLLGQSPGWGQTQAVETNIVCK	null	null	null	Q9P0V3	SH3BP4	SH3 domain-binding protein 4	963	S	296	1
S(ph)CHDLSVL	S(0.983)CHDLS(0.017)VL	null	null	null	P55040	GEM	GTP-binding protein GEM;GTP-binding protein RAD;GTP-binding protein REM 2	296	S	289	0.983
SCTKPS(ph)PSK	SCT(0.062)KPS(0.894)PS(0.044)K	null	null	null	Q9NQW6	ANLN	Actin-binding protein anillin	1124	S	65	0.894
SDEGQLS(ph)PATR	S(0.001)DEGQLS(0.999)PATR	null	null	null	Q15149	PLEC	Plectin	4684	S	720	0.999
S(ph)DSPEIPFQAAAGPSDGLDASSPGNSFVGLR	S(0.5)DS(0.5)PEIPFQAAAGPSDGLDASSPGNSFVGLR	null	null	null	Q12888	TP53BP1	Tumor suppressor p53-binding protein 1	1972	S	1460	0.5
SEAAAPHTDAGGGLS(ph)S(ph)DEEEGTSSQAEAAR	SEAAAPHT(0.026)DAGGGLS(0.987)S(0.987)DEEEGTSSQAEAAR	null	null	null	Q01831	XPC	DNA repair protein complementing XP-C cells	940	S	883	0.987
SEAAAPHTDAGGGLS(ph)S(ph)DEEEGTSSQAEAAR	SEAAAPHT(0.026)DAGGGLS(0.987)S(0.987)DEEEGTSSQAEAAR	null	null	null	Q01831	XPC	DNA repair protein complementing XP-C cells	940	S	884	0.987
SEEET(ph)SPLVTHQNPAGPVASAPELESK	S(0.011)EEET(0.44)S(0.44)PLVT(0.109)HQNPAGPVASAPELESK	null	-0.069	0.002	P43007	SLC1A4	Amino acid transporter;Neutral amino acid transporter A	532	T	506	0.44
SES(ph)PPAELPSLR	S(0.001)ES(0.999)PPAELPSLR	null	-0.16	-0.024	Q14669	TRIP12	E3 ubiquitin-protein ligase TRIP12	1992	S	312	0.999
SETAPAAPAAPAPAEKT(ph)PVK	SETAPAAPAAPAPAEKT(1)PVK	null	null	-0.429	P10412	HIST1H1E	Histone H1.4	219	T	18	1
SFKLS(ph)GFSFK	SFKLS(0.67)GFS(0.33)FK	null	null	-0.329	P29966	MARCKS	Myristoylated alanine-rich C-kinase substrate	332	S	167	0.67
SFLQS(ph)LECLR	SFLQS(1)LECLR	null	null	0.136	Q7Z7L8	C11orf96	Uncharacterized protein C11orf96	435	S	399	1
SFS(ph)EGGER	SFS(1)EGGER	null	null	0.62	Q07352	ZFP36L1	Zinc finger protein 36, C3H1 type-like 1	338	S	92	1
S(ph)FSPLQPGQAPTGR	S(0.5)FS(0.5)PLQPGQAPTGR	null	-0.137	-0.065	Q7Z3C6	ATG9A	Autophagy-related protein 9A	839	S	654	0.5
S(ph)GAS(ph)LKLT(ph)LLNPK	S(1)GAS(1)LKLT(1)LLNPK	null	-0.009	null	P53396	ACLY	ATP-citrate synthase	1101	S	260	1
S(ph)GAS(ph)LKLT(ph)LLNPK	S(1)GAS(1)LKLT(1)LLNPK	null	-0.009	null	P53396	ACLY	ATP-citrate synthase	1101	S	263	1
S(ph)GAS(ph)LKLT(ph)LLNPK	S(1)GAS(1)LKLT(1)LLNPK	null	-0.009	null	P53396	ACLY	ATP-citrate synthase	1101	T	267	1
SGAS(ph)PLR	SGAS(1)PLR	null	null	null	B4DSX0	null	null	416	S	413	1
S(ph)GDETPGSEVPGDK	S(1)GDETPGSEVPGDK	null	0.007	null	Q1KMD3	HNRNPUL2	Heterogeneous nuclear ribonucleoprotein U-like protein 2	747	S	161	1
SGGLQTPECLS(ph)R	SGGLQT(0.001)PECLS(0.999)R	null	null	0.259	P85037	FOXK1	Forkhead box protein K1	733	S	441	0.999
S(ph)GKFNVLLTTYEY(ph)IIK	S(0.984)GKFNVLLT(0.013)T(0.014)Y(0.324)EY(0.665)IIK	null	null	null	P51532	SMARCA4	Transcription activator BRG1;Probable global transcription activator SNF2L2	1647	S	850	0.984
S(ph)GKFNVLLTTYEY(ph)IIK	S(0.984)GKFNVLLT(0.013)T(0.014)Y(0.324)EY(0.665)IIK	null	null	null	P51532	SMARCA4	Transcription activator BRG1;Probable global transcription activator SNF2L2	1647	Y	862	0.665
SGKNS(ph)QEDS(ph)EDS(ph)EDKDVK	S(0.026)GKNS(0.974)QEDS(1)EDS(1)EDKDVK	null	null	null	Q9H1E3	NUCKS1	Nuclear ubiquitous casein and cyclin-dependent kinase substrate 1	243	S	54	0.974
SGKNS(ph)QEDS(ph)EDS(ph)EDKDVK	S(0.026)GKNS(0.974)QEDS(1)EDS(1)EDKDVK	null	null	null	Q9H1E3	NUCKS1	Nuclear ubiquitous casein and cyclin-dependent kinase substrate 1	243	S	58	1
SGKNS(ph)QEDS(ph)EDS(ph)EDKDVK	S(0.026)GKNS(0.974)QEDS(1)EDS(1)EDKDVK	null	null	null	Q9H1E3	NUCKS1	Nuclear ubiquitous casein and cyclin-dependent kinase substrate 1	243	S	61	1
SGMS(ph)PEQSR	SGMS(1)PEQSR	null	-0.109	-0.015	Q9UQ35	SRRM2	Serine/arginine repetitive matrix protein 2	2752	S	1132	1
SGPKPFSAPKPQT(ph)SPS(ph)PKR	SGPKPFSAPKPQT(0.966)S(0.096)PS(0.938)PKR	null	null	-0.167	Q01518	CAP1	Adenylyl cyclase-associated protein;Adenylyl cyclase-associated protein 1	475	T	307	0.966
SGPKPFSAPKPQT(ph)SPS(ph)PKR	SGPKPFSAPKPQT(0.966)S(0.096)PS(0.938)PKR	null	null	-0.167	Q01518	CAP1	Adenylyl cyclase-associated protein;Adenylyl cyclase-associated protein 1	475	S	310	0.938
SGS(ph)AAQAEGLCK	S(0.06)GS(0.94)AAQAEGLCK	null	0.4	0.297	Q92685	ALG3	Dol-P-Man:Man(5)GlcNAc(2)-PP-Dol alpha-1,3-mannosyltransferase	438	S	13	0.94
SGSLGQPS(ph)PSAQR	SGSLGQPS(0.815)PS(0.185)AQR	null	null	0.098	Q9HBL0	TNS1	Tensin-1	1735	S	1124	0.815
S(ph)GSPS(ph)DNS(ph)GAEEM(ox)EVSLAKPK	S(0.521)GS(0.521)PS(0.957)DNS(0.917)GAEEMEVS(0.085)LAKPK	null	null	null	P31749	AKT1	RAC-alpha serine/threonine-protein kinase	480	S	122	0.521
S(ph)GSPS(ph)DNS(ph)GAEEM(ox)EVSLAKPK	S(0.521)GS(0.521)PS(0.957)DNS(0.917)GAEEMEVS(0.085)LAKPK	null	null	null	P31749	AKT1	RAC-alpha serine/threonine-protein kinase	480	S	126	0.957
S(ph)GSPS(ph)DNS(ph)GAEEM(ox)EVSLAKPK	S(0.521)GS(0.521)PS(0.957)DNS(0.917)GAEEMEVS(0.085)LAKPK	null	null	null	P31749	AKT1	RAC-alpha serine/threonine-protein kinase	480	S	129	0.917
SGS(ph)PSDNSGAEEM(ox)EVSLAKPK	S(0.145)GS(0.707)PS(0.145)DNS(0.003)GAEEMEVSLAKPK	null	null	-0.071	P31749	AKT1	RAC-alpha serine/threonine-protein kinase	480	S	124	0.707
SGSS(ph)PGLR	SGS(0.012)S(0.988)PGLR	null	null	null	Q9UQ35	SRRM2	Serine/arginine repetitive matrix protein 2	2752	S	1444	0.988
SGTAETEPVEQDS(ph)SQPSLPLVR	SGTAETEPVEQDS(0.48)S(0.48)QPS(0.04)LPLVR	null	-0.055	-0.19	Q12888	TP53BP1	Tumor suppressor p53-binding protein 1	1972	S	830	0.48
SHHAPM(ox)S(ph)PGSSGGGGQPLAR	S(0.001)HHAPMS(0.995)PGS(0.004)SGGGGQPLAR	null	null	-0.402	O14497	ARID1A	AT-rich interactive domain-containing protein 1A	2285	S	363	0.995
SHSESASPSALSSS(ph)PNNLSPTGWSQPK	SHSESASPSALS(0.001)S(0.034)S(0.961)PNNLS(0.003)PTGWSQPK	null	null	0.55	P04049	RAF1	RAF proto-oncogene serine/threonine-protein kinase	648	S	296	0.961
SHSESASPSALSS(ph)SPNNLS(ph)PTGWSQPK	SHSESASPSALS(0.04)S(0.479)S(0.479)PNNLS(0.645)PT(0.232)GWS(0.123)QPK	null	-0.399	-0.024	P04049	RAF1	RAF proto-oncogene serine/threonine-protein kinase	648	S	295	0.479
SHSESASPSALSS(ph)SPNNLS(ph)PTGWSQPK	SHSESASPSALS(0.04)S(0.479)S(0.479)PNNLS(0.645)PT(0.232)GWS(0.123)QPK	null	-0.399	-0.024	P04049	RAF1	RAF proto-oncogene serine/threonine-protein kinase	648	S	301	0.645
S(ph)HSLDDLQVEPGAEQDVPTEVTEPPPQIVPEVPQK	S(0.692)HS(0.308)LDDLQVEPGAEQDVPTEVTEPPPQIVPEVPQK	null	null	null	O94885	SASH1	SAM and SH3 domain-containing protein 1	1247	S	837	0.692
S(ph)IGS(ph)AVDQGNESIVAK	S(1)IGS(1)AVDQGNESIVAK	null	-0.39	0.2	Q9H0H5	RACGAP1	Rac GTPase-activating protein 1	632	S	203	1
S(ph)IGS(ph)AVDQGNESIVAK	S(1)IGS(1)AVDQGNESIVAK	null	-0.39	0.2	Q9H0H5	RACGAP1	Rac GTPase-activating protein 1	632	S	206	1
SILNKLT(ph)PQM(ox)FQQLM(ox)K	SILNKLT(1)PQMFQQLMK	null	null	null	Q04637	EIF4G1	Eukaryotic translation initiation factor 4 gamma 1	1599	T	772	1
S(ph)IQFVDWCPTGFK	S(1)IQFVDWCPTGFK	null	null	0.128	P68363	TUBA1B	Tubulin alpha-1B chain;Tubulin alpha-4A chain	451	S	340	1
SIS(ph)ADDDLQESSR	S(0.014)IS(0.986)ADDDLQESSR	null	null	0.377	P18615	NELFE	Negative elongation factor E	380	S	115	0.986
SIS(ph)LGDSEGPIVATLAQPLR	S(0.155)IS(0.709)LGDS(0.137)EGPIVATLAQPLR	null	null	0.014	O43379	WDR62	WD repeat-containing protein 62	1518	S	1228	0.709
S(ph)ITSPPSTSTTK	S(0.994)IT(0.006)SPPSTSTTK	null	null	0.154	Q14938	NFIX	Nuclear factor 1;Nuclear factor 1 X-type	502	S	265	0.994
SKETSSPGTDDVFTPAPSDS(ph)PSSQR	SKETSSPGTDDVFTPAPS(0.128)DS(0.519)PS(0.176)S(0.176)QR	null	null	-0.391	P19634	SLC9A1	Sodium/hydrogen exchanger;Sodium/hydrogen exchanger 1	815	S	785	0.519
S(ph)KM(ox)RFT(ph)FTSR	S(0.849)KMRFT(1)FT(0.151)SR	null	null	null	P30988	CALCR	Calcitonin receptor	508	S	17	0.849
S(ph)KM(ox)RFT(ph)FTSR	S(0.849)KMRFT(1)FT(0.151)SR	null	null	null	P30988	CALCR	Calcitonin receptor	508	T	22	1
S(ph)KS(ph)PPKSPEEEGAVSS	S(1)KS(0.999)PPKS(0.001)PEEEGAVSS	null	null	null	Q01130	SRSF2	Serine/arginine-rich splicing factor 2	221	S	206	1
S(ph)KS(ph)PPKSPEEEGAVSS	S(1)KS(0.999)PPKS(0.001)PEEEGAVSS	null	null	null	Q01130	SRSF2	Serine/arginine-rich splicing factor 2	221	S	208	0.999
S(ph)KS(ph)PPKS(ph)PEEEGAVSS	S(1)KS(1)PPKS(1)PEEEGAVSS	null	null	null	Q01130	SRSF2	Serine/arginine-rich splicing factor 2	221	S	206	1
S(ph)KS(ph)PPKS(ph)PEEEGAVSS	S(1)KS(1)PPKS(1)PEEEGAVSS	null	null	null	Q01130	SRSF2	Serine/arginine-rich splicing factor 2	221	S	208	1
S(ph)KS(ph)PPKS(ph)PEEEGAVSS	S(1)KS(1)PPKS(1)PEEEGAVSS	null	null	null	Q01130	SRSF2	Serine/arginine-rich splicing factor 2	221	S	212	1
S(ph)LDQPFLSK	S(1)LDQPFLSK	null	null	-0.116	Q8WWN8	ARAP3	Arf-GAP with Rho-GAP domain, ANK repeat and PH domain-containing protein 3	1544	S	1444	1
S(ph)LEGLNQELEEVFVK	S(1)LEGLNQELEEVFVK	null	null	null	Q9C073	FAM117A	Protein FAM117A	453	S	213	1
S(ph)LGPSLATDKS	S(1)LGPSLATDKS	null	-0.19	null	Q9H3N1	TMX1	Thioredoxin-related transmembrane protein 1	280	S	270	1
SLGVLPFTLNSGS(ph)PEK	SLGVLPFT(0.033)LNS(0.01)GS(0.957)PEK	null	null	null	P42695	NCAPD3	Condensin-2 complex subunit D3	1498	S	1384	0.957
S(ph)LLQSEQQPSWTDDLPLCHLSGVGSASNR	S(0.907)LLQS(0.075)EQQPS(0.014)WT(0.003)DDLPLCHLSGVGSASNR	null	null	0.076	Q15750	TAB1	TGF-beta-activated kinase 1 and MAP3K7-binding protein 1	504	S	7	0.907
SLMS(ph)S(ph)PEDLTK	SLMS(1)S(1)PEDLTK	null	null	0.625	P46821	MAP1B	Microtubule-associated protein 1B;MAP1B heavy chain;MAP1 light chain LC1	2468	S	831	1
SLMS(ph)S(ph)PEDLTK	SLMS(1)S(1)PEDLTK	null	null	0.625	P46821	MAP1B	Microtubule-associated protein 1B;MAP1B heavy chain;MAP1 light chain LC1	2468	S	832	1
S(ph)LPAGDALYLSFNPPQPSR	S(1)LPAGDALYLSFNPPQPSR	null	null	null	Q92974	ARHGEF2	Rho guanine nucleotide exchange factor 2	986	S	886	1
SLPSSSQLKGS(ph)PQAISR	SLPSS(0.004)S(0.058)QLKGS(0.938)PQAISR	null	null	-0.31	Q8WYP5	AHCTF1	Protein ELYS	2266	S	1160	0.938
S(ph)LPVHTSPQNM(ox)LM(ox)FQQPEFQLPVTEPDINNR	S(0.333)LPVHT(0.333)S(0.333)PQNMLMFQQPEFQLPVTEPDINNR	null	null	null	Q9UPU9	SAMD4A	Protein Smaug homolog 1	718	S	665	0.333
S(ph)LPVHTSPQNMLMFQQPEFQLPVTEPDINNR	S(0.644)LPVHT(0.178)S(0.178)PQNMLMFQQPEFQLPVTEPDINNR	null	null	null	Q9UPU9	SAMD4A	Protein Smaug homolog 1	718	S	665	0.644
S(ph)LQENEEEEIGNLELAWDM(ox)LDLAK	S(1)LQENEEEEIGNLELAWDMLDLAK	null	null	null	P49321	NASP	Nuclear autoantigenic sperm protein	788	S	503	1
S(ph)LQENEEEEIGNLELAWDMLDLAK	S(1)LQENEEEEIGNLELAWDMLDLAK	null	null	null	P49321	NASP	Nuclear autoantigenic sperm protein	788	S	503	1
S(ph)LRLS(ph)AQKDLEQK	S(1)LRLS(1)AQKDLEQK	null	-0.013	null	Q9ULW0	TPX2	Targeting protein for Xklp2	747	S	121	1
S(ph)LRLS(ph)AQKDLEQK	S(1)LRLS(1)AQKDLEQK	null	-0.013	null	Q9ULW0	TPX2	Targeting protein for Xklp2	747	S	125	1
SLS(ph)DPIPQR	SLS(1)DPIPQR	null	-0.195	null	Q96PE2	ARHGEF17	Rho guanine nucleotide exchange factor 17	2063	S	735	1
SLS(ph)EQPVMDTATATEQAK	S(0.084)LS(0.916)EQPVMDTATATEQAK	null	null	-0.084	P18615	NELFE	Negative elongation factor E	380	S	51	0.916
SLS(ph)LQPQLTQR	SLS(1)LQPQLTQR	null	0.736	0.385	P21731	TBXA2R	Thromboxane A2 receptor	343	S	331	1
SLS(ph)PEDAESLSVLSVPSPDTANQEPTPK	S(0.066)LS(0.854)PEDAES(0.073)LS(0.007)VLSVPSPDTANQEPTPK	null	null	-0.133	P78559	MAP1A	Microtubule-associated protein 1A;MAP1A heavy chain;MAP1 light chain LC2	2803	S	1146	0.854
S(ph)LSTSGESLYHVLGLDK	S(0.988)LS(0.012)TSGESLYHVLGLDK	null	null	-0.142	Q9H3Z4	DNAJC5	DnaJ homolog subfamily C member 5	198	S	8	0.988
S(ph)LT(ph)ECLT(ph)VDPLSAS(ph)VWR	S(1)LT(1)ECLT(0.996)VDPLS(0.273)AS(0.731)VWR	null	null	null	B4DKI3	null	null	328	S	110	1
S(ph)LT(ph)ECLT(ph)VDPLSAS(ph)VWR	S(1)LT(1)ECLT(0.996)VDPLS(0.273)AS(0.731)VWR	null	null	null	B4DKI3	null	null	328	T	112	1
S(ph)LT(ph)ECLT(ph)VDPLSAS(ph)VWR	S(1)LT(1)ECLT(0.996)VDPLS(0.273)AS(0.731)VWR	null	null	null	B4DKI3	null	null	328	T	116	0.996
S(ph)LT(ph)ECLT(ph)VDPLSAS(ph)VWR	S(1)LT(1)ECLT(0.996)VDPLS(0.273)AS(0.731)VWR	null	null	null	B4DKI3	null	null	328	S	123	0.731
S(ph)LTNLSFLTDSEK	S(1)LTNLSFLTDSEK	null	null	null	Q8NEY1	NAV1	Neuron navigator 1	1877	S	90	1
SLTSS(ph)LENIFSR	SLTS(0.231)S(0.768)LENIFSR	null	null	-0.033	O60343	TBC1D4	TBC1 domain family member 4	1298	S	570	0.768
S(ph)LVGTPYWM(ox)APELISR	S(1)LVGTPYWMAPELISR	null	null	null	O96013	PAK4	Non-specific serine/threonine protein kinase;Serine/threonine-protein kinase PAK 4	591	S	474	1
S(ph)MDSLCSVPVEGK	S(0.999)MDS(0.001)LCSVPVEGK	null	null	null	Q2M1Z3	ARHGAP31	Rho GTPase-activating protein 31	1444	S	346	0.999
SMS(ph)AAFCSLLAPER	S(0.027)MS(0.973)AAFCSLLAPER	null	null	-0.367	Q13671	RIN1	Ras and Rab interactor 1	783	S	351	0.973
S(ph)MSDVSAEDVQNLR	S(0.798)MS(0.202)DVSAEDVQNLR	null	-0.671	-0.204	Q8WWI1	LMO7	LIM domain only protein 7	1683	S	704	0.798
SM(ox)SETGT(ph)AAAPGVSSELLSVAAQTLLSSDTK	S(0.239)MS(0.239)ET(0.239)GT(0.28)AAAPGVS(0.001)S(0.001)ELLSVAAQTLLSSDTK	null	null	null	Q96RK0	CIC	Protein capicua homolog	1608	T	305	0.28
S(ph)NPSIQATLNK	S(1)NPSIQATLNK	null	-0.114	null	Q6UUV7	CRTC3	CREB-regulated transcription coactivator 3	619	S	329	1
S(ph)NQIPTEVR	S(1)NQIPTEVR	null	0.508	-0.015	Q9BWH2	FUNDC2	FUN14 domain-containing protein 2	189	S	151	1
SNSAPLIHGLS(ph)DTSPVFQAEAPSAR	S(0.001)NS(0.023)APLIHGLS(0.609)DT(0.292)S(0.075)PVFQAEAPSAR	null	null	null	Q96E09	FAM122A	Protein FAM122A	287	S	45	0.609
S(ph)NSFSDEREFSGPSTPTGTLEFEGGEVSLEGGK	S(0.706)NS(0.147)FS(0.147)DEREFSGPSTPTGTLEFEGGEVSLEGGK	null	null	null	Q09666	AHNAK	Neuroblast differentiation-associated protein AHNAK	5890	S	5780	0.706
S(ph)NSGRELTDEEILASVMIK	S(0.816)NS(0.142)GRELT(0.043)DEEILASVMIK	null	null	0.088	Q5JSH3	WDR44	WD repeat-containing protein 44	913	S	342	0.816
S(ph)NSIDGSNVTVTPGPGEQTVDVEPR	S(0.289)NS(0.231)IDGS(0.231)NVT(0.111)VT(0.138)PGPGEQTVDVEPR	null	null	-0.397	Q96PN7	TRERF1	Transcriptional-regulating factor 1	1200	S	756	0.289
S(ph)NSLPHSAVSNAGSK	S(0.5)NS(0.5)LPHSAVSNAGSK	null	null	-0.304	Q8TBZ3	WDR20	WD repeat-containing protein 20	569	S	432	0.5
S(ph)NSSSEAVLGQEELSAQAK	S(0.474)NS(0.474)S(0.045)S(0.007)EAVLGQEELSAQAK	null	0.211	0.21	Q9BXF6	RAB11FIP5	Rab11 family-interacting protein 5	653	S	393	0.474
S(ph)PAAGSSQSSGWPNDVDAGPASLKK	S(0.919)PAAGS(0.065)S(0.015)QS(0.002)S(0.001)GWPNDVDAGPASLKK	null	null	-0.479	Q14938	NFIX	Nuclear factor 1;Nuclear factor 1 X-type	502	S	301	0.919
S(ph)PDLEASLDTLENNCHVGSDIDFRPK	S(1)PDLEASLDTLENNCHVGSDIDFRPK	null	null	null	Q13111	CHAF1A	Chromatin assembly factor 1 subunit A	956	S	65	1
S(ph)PDPFGAVAAQK	S(1)PDPFGAVAAQK	null	null	null	Q9Y3Q8	TSC22D4	TSC22 domain family protein 4	395	S	279	1
S(ph)PDVISSASTALSQDIPEIASEALSR	S(0.89)PDVIS(0.065)S(0.015)AS(0.015)T(0.015)ALS(0.001)QDIPEIASEALSR	null	null	null	Q6P2E9	EDC4	Enhancer of mRNA-decapping protein 4	1401	S	729	0.89
S(ph)PEPGQTWTR	S(1)PEPGQTWTR	null	-0.074	null	Q09666	AHNAK	Neuroblast differentiation-associated protein AHNAK	5890	S	93	1
SPFNSPS(ph)PQDSPR	SPFNS(0.001)PS(0.989)PQDS(0.011)PR	null	null	null	P08651	NFIC	Nuclear factor 1;Nuclear factor 1 C-type	508	S	339	0.989
S(ph)PGAFDM(ox)SGVR	S(1)PGAFDMSGVR	null	0.184	0.494	Q9Y6I3	EPN1	Epsin-1	576	S	435	1
S(ph)PGEPGGAAPER	S(1)PGEPGGAAPER	null	null	0.08	Q96EB6	SIRT1	NAD-dependent protein deacetylase sirtuin-1;SirtT1 75 kDa fragment	747	S	47	1
S(ph)PGGPGSHVR	S(1)PGGPGSHVR	null	-0.09	0.172	O75382	TRIM3	Tripartite motif-containing protein 3	744	S	437	1
S(ph)PGHM(ox)VILDQTK	S(1)PGHMVILDQTK	null	null	null	Q9NWH9	SLTM	SAFB-like transcription modulator	1034	S	553	1
SPGKAEAES(ph)DALPDDTVIESEALPSDIAAEAR	S(0.062)PGKAEAES(0.795)DALPDDT(0.143)VIESEALPSDIAAEAR	null	null	null	Q9GZR7	DDX24	ATP-dependent RNA helicase DDX24	859	S	295	0.795
S(ph)PGMLEPLGSSR	S(1)PGMLEPLGSSR	null	null	-0.049	Q9UQ35	SRRM2	Serine/arginine repetitive matrix protein 2	2752	S	2132	1
S(ph)PGPPALK	S(1)PGPPALK	null	-0.022	0.024	Q8IU81	IRF2BP1	Interferon regulatory factor 2-binding protein 1	584	S	66	1
S(ph)PGSISYLPSFFTK	S(1)PGSISYLPSFFTK	null	null	-0.185	O75376	NCOR1	Nuclear receptor corepressor 1	2440	S	2184	1
S(ph)PIRQDR	S(1)PIRQDR	null	-0.005	-0.169	Q9UQ35	SRRM2	Serine/arginine repetitive matrix protein 2	2752	S	1112	1
S(ph)PKPAAPAAPPFSSSSGVLGTGLCELDR	S(1)PKPAAPAAPPFSSSSGVLGTGLCELDR	null	null	null	O43294	TGFB1I1	Transforming growth factor beta-1-induced transcript 1 protein	461	S	68	1
S(ph)PLDPDSGLLSCTLPNGFGGQSGPEGER	S(0.938)PLDPDS(0.06)GLLS(0.001)CTLPNGFGGQSGPEGER	null	null	null	Q9H4L4	SENP3	Sentrin-specific protease 3	574	S	232	0.938
S(ph)PNELVDDLFK	S(1)PNELVDDLFK	null	null	null	Q9UNZ2	NSFL1C	NSFL1 cofactor p47	370	S	114	1
S(ph)PPKVPIVIQDDSLPAGPPPQIR	S(1)PPKVPIVIQDDSLPAGPPPQIR	null	null	null	Q7Z422	SZRD1	SUZ domain-containing protein 1	152	S	39	1
SPPMELQPPVS(ph)PQQSECNPVGALQELVVQK	S(0.001)PPMELQPPVS(0.931)PQQS(0.068)ECNPVGALQELVVQK	null	null	null	Q15633	TARBP2	RISC-loading complex subunit TARBP2	366	S	152	0.931
S(ph)PPPGPDGHAK	S(1)PPPGPDGHAK	null	null	null	P57081	WDR4	tRNA (guanine-N(7)-)-methyltransferase non-catalytic subunit WDR4	412	S	391	1
SPPRAS(ph)YVAPLTAQPATYR	S(0.09)PPRAS(0.87)Y(0.04)VAPLTAQPATYR	null	-0.191	-0.035	Q96PK6	RBM14	RNA-binding protein 14	669	S	225	0.87
SPPS(ph)PVER	SPPS(1)PVER	null	null	0.005	Q02952	AKAP12	A-kinase anchor protein 12	1782	S	1331	1
S(ph)PPTQVAISSDSAR	S(0.997)PPT(0.003)QVAISSDSAR	null	null	null	Q6ZUT6	C15orf52	Uncharacterized protein C15orf52	534	S	201	0.997
S(ph)PPVQPHTPVTISLGTAPSLQNNQPVEFNHAINYVNK	S(0.432)PPVQPHT(0.432)PVT(0.019)IS(0.049)LGT(0.049)APS(0.019)LQNNQPVEFNHAINYVNK	null	null	null	Q96ST3	SIN3A	Paired amphipathic helix protein Sin3a	1273	S	277	0.432
S(ph)PQAQEAPVNIDEGLTGCTIQLLPAQDK	S(1)PQAQEAPVNIDEGLTGCTIQLLPAQDK	null	null	null	P78559	MAP1A	Microtubule-associated protein 1A;MAP1A heavy chain;MAP1 light chain LC2	2803	S	1069	1
S(ph)PQMVSAIVR	S(1)PQMVSAIVR	null	null	-0.241	P35222	CTNNB1	Catenin beta-1	781	S	191	1
S(ph)PQTLAPVGEDAM(ox)K	S(0.999)PQT(0.001)LAPVGEDAMK	null	null	null	Q92797	SYMPK	Symplekin	1274	S	1243	0.999
SPRPTGS(ph)DLLPGAPILSLR	S(0.107)PRPT(0.377)GS(0.516)DLLPGAPILSLR	null	null	null	Q8N1F8	STK11IP	Serine/threonine-protein kinase 11-interacting protein	1099	S	616	0.516
S(ph)PSASITDEDSNV	S(0.866)PS(0.134)ASITDEDSNV	null	null	null	Q86W92	PPFIBP1	Liprin-beta-1	1011	S	999	0.866
S(ph)PSLGSDLTFATR	S(0.991)PS(0.009)LGSDLTFATR	null	null	null	Q13425	SNTB2	Beta-2-syntrophin	540	S	393	0.991
SPS(ph)LNLLQNK	S(0.001)PS(0.999)LNLLQNK	null	null	0.187	O43353	RIPK2	Receptor-interacting serine/threonine-protein kinase 2	540	S	531	0.999
SPS(ph)PAHLPDDPK	S(0.039)PS(0.961)PAHLPDDPK	null	null	null	Q92615	LARP4B	La-related protein 4B	738	S	601	0.961
S(ph)PS(ph)PAPAPAPAAAAGPPTR	S(1)PS(1)PAPAPAPAAAAGPPTR	null	null	null	Q9H7N4	SCAF1	Splicing factor, arginine/serine-rich 19	1312	S	498	1
S(ph)PS(ph)PAPAPAPAAAAGPPTR	S(1)PS(1)PAPAPAPAAAAGPPTR	null	null	null	Q9H7N4	SCAF1	Splicing factor, arginine/serine-rich 19	1312	S	500	1
SPS(ph)PPDGSPAATPEIR	S(0.002)PS(0.994)PPDGS(0.003)PAATPEIR	null	null	0.058	O00499	BIN1	Myc box-dependent-interacting protein 1	593	S	298	0.994
SPSPS(ph)FR	SPS(0.238)PS(0.762)FR	null	null	0.258	P49585	PCYT1A	Choline-phosphate cytidylyltransferase A	367	S	333	0.762
SPSVPKS(ph)PTPK	SPSVPKS(0.997)PT(0.003)PK	null	null	-0.091	Q9NVD7	PARVA	Alpha-parvin	372	S	14	0.997
SPSVPKS(ph)PTPKS(ph)PPSR	SPSVPKS(0.502)PT(0.498)PKS(1)PPSR	null	null	-0.178	Q9NVD7	PARVA	Alpha-parvin	372	S	14	0.502
SPSVPKS(ph)PTPKS(ph)PPSR	SPSVPKS(0.502)PT(0.498)PKS(1)PPSR	null	null	-0.178	Q9NVD7	PARVA	Alpha-parvin	372	S	19	1
SPSWQRPNQGVPS(ph)TGR	SPS(0.197)WQRPNQGVPS(0.788)T(0.014)GR	null	null	-0.256	Q96HC4	PDLIM5	PDZ and LIM domain protein 5	596	S	372	0.788
SPS(ph)WTAPPVIALQNGLSEDEALQR	S(0.134)PS(0.433)WT(0.433)APPVIALQNGLSEDEALQR	null	null	0.561	Q8WV99	ZFAND2B	AN1-type zinc finger protein 2B	257	S	183	0.433
S(ph)PTAALNESLVECPK	S(0.996)PT(0.004)AALNESLVECPK	null	null	null	Q53EZ4	CEP55	Centrosomal protein of 55 kDa	464	S	428	0.996
SPTPKS(ph)PPSR	SPTPKS(0.787)PPS(0.213)R	null	null	null	Q9NVD7	PARVA	Alpha-parvin	372	S	19	0.787
S(ph)PVIGSEVFLPNSNHVASGAGEAEER	S(1)PVIGSEVFLPNSNHVASGAGEAEER	null	null	null	P29590	PML	Protein PML	882	S	530	1
S(ph)PVPSAFSDQSR	S(1)PVPSAFSDQSR	null	null	null	Q9UQ35	SRRM2	Serine/arginine repetitive matrix protein 2	2752	S	2449	1
S(ph)PVPTTLPGLR	S(1)PVPTTLPGLR	null	null	null	Q63HR2	TNS2	Tensin-2	1409	S	1003	1
S(ph)QEEPKDTFEHDPSESIDEFNK	S(0.978)QEEPKDT(0.022)FEHDPSESIDEFNK	null	null	null	Q9NYF8	BCLAF1	Bcl-2-associated transcription factor 1	920	S	183	0.978
S(ph)QEMVHLVNK	S(1)QEMVHLVNK	null	null	-0.073	P16070	CD44	CD44 antigen	742	S	706	1
SQLPTLEQDGGTQNPVSS(ph)PGMSQELR	SQLPTLEQDGGTQNPVS(0.367)S(0.629)PGMS(0.004)QELR	null	null	-0.059	P46937	YAP1	Transcriptional coactivator YAP1	504	S	367	0.629
SQS(ph)IEQESQEK	S(0.015)QS(0.985)IEQESQEK	null	null	0.604	Q5VTL8	PRPF38B	Pre-mRNA-splicing factor 38B	546	S	529	0.985
SQS(ph)LPNSLDYTQTSDPGR	S(0.046)QS(0.953)LPNSLDYTQTSDPGR	null	null	0.116	Q96TC7	RMDN3	Regulator of microtubule dynamics protein 3	470	S	46	0.953
S(ph)QSPAASDCSSSSSSASLPSSGR	S(0.5)QS(0.5)PAAS(0.001)DCSSSSSSASLPSSGR	null	null	0.326	O95817	BAG3	BAG family molecular chaperone regulator 3	575	S	171	0.5
SQS(ph)TTFNPDDMSEPEFK	S(0.042)QS(0.934)T(0.024)T(0.001)FNPDDMSEPEFK	null	null	-0.164	Q86W92	PPFIBP1	Liprin-beta-1	1011	S	601	0.934
SQS(ph)WEERGDR	SQS(1)WEERGDR	null	null	-0.193	Q6Y7W6	GIGYF2	PERQ amino acid-rich with GYF domain-containing protein 2	1299	S	160	1
S(ph)RERPSQPEGLRK	S(1)RERPSQPEGLRK	null	null	-0.261	Q04637	EIF4G1	Eukaryotic translation initiation factor 4 gamma 1	1599	S	1194	1
S(ph)RGPT(ph)PPAM(ox)GPR	S(1)RGPT(1)PPAMGPR	null	null	null	Q3KQU3	MAP7D1	MAP7 domain-containing protein 1	841	S	93	1
S(ph)RGPT(ph)PPAM(ox)GPR	S(1)RGPT(1)PPAMGPR	null	null	null	Q3KQU3	MAP7D1	MAP7 domain-containing protein 1	841	T	97	1
SRGS(ph)PRYS(ph)PR	S(0.008)RGS(0.989)PRY(0.026)S(0.978)PR	null	null	0.059	Q07955	SRSF1	Serine/arginine-rich splicing factor 1	248	S	234	0.989
SRGS(ph)PRYS(ph)PR	S(0.008)RGS(0.989)PRY(0.026)S(0.978)PR	null	null	0.059	Q07955	SRSF1	Serine/arginine-rich splicing factor 1	248	S	238	0.978
S(ph)RS(ph)HS(ph)PM(ox)SNR	S(1)RS(1)HS(0.997)PMS(0.003)NR	null	null	null	Q13595	TRA2A	Transformer-2 protein homolog alpha	282	S	96	1
S(ph)RS(ph)HS(ph)PM(ox)SNR	S(1)RS(1)HS(0.997)PMS(0.003)NR	null	null	null	Q13595	TRA2A	Transformer-2 protein homolog alpha	282	S	98	1
S(ph)RS(ph)HS(ph)PM(ox)SNR	S(1)RS(1)HS(0.997)PMS(0.003)NR	null	null	null	Q13595	TRA2A	Transformer-2 protein homolog alpha	282	S	100	0.997
S(ph)RS(ph)IDRGLER	S(1)RS(1)IDRGLER	null	null	0.239	Q5VTL8	PRPF38B	Pre-mRNA-splicing factor 38B	546	S	318	1
S(ph)RS(ph)IDRGLER	S(1)RS(1)IDRGLER	null	null	0.239	Q5VTL8	PRPF38B	Pre-mRNA-splicing factor 38B	546	S	320	1
S(ph)RS(ph)PLLNDR	S(1)RS(1)PLLNDR	null	null	null	Q13523	PRPF4B	Serine/threonine-protein kinase PRP4 homolog	1007	S	366	1
S(ph)RS(ph)PLLNDR	S(1)RS(1)PLLNDR	null	null	null	Q13523	PRPF4B	Serine/threonine-protein kinase PRP4 homolog	1007	S	368	1
S(ph)RS(ph)PPPVSK	S(1)RS(1)PPPVSK	null	null	null	Q01130	SRSF2	Serine/arginine-rich splicing factor 2	221	S	189	1
S(ph)RS(ph)PPPVSK	S(1)RS(1)PPPVSK	null	null	null	Q01130	SRSF2	Serine/arginine-rich splicing factor 2	221	S	191	1
S(ph)RS(ph)RAS(ph)PATHR	S(1)RS(0.999)RAS(0.997)PAT(0.004)HR	null	null	null	Q9UQ35	SRRM2	Serine/arginine repetitive matrix protein 2	2752	S	1864	1
S(ph)RS(ph)RAS(ph)PATHR	S(1)RS(0.999)RAS(0.997)PAT(0.004)HR	null	null	null	Q9UQ35	SRRM2	Serine/arginine repetitive matrix protein 2	2752	S	1866	0.999
S(ph)RS(ph)RAS(ph)PATHR	S(1)RS(0.999)RAS(0.997)PAT(0.004)HR	null	null	null	Q9UQ35	SRRM2	Serine/arginine repetitive matrix protein 2	2752	S	1869	0.997
S(ph)RS(ph)RDS(ph)GDENEPIQER	S(1)RS(1)RDS(1)GDENEPIQER	null	null	null	Q8WX93	PALLD	Palladin	1383	S	1116	1
S(ph)RS(ph)RDS(ph)GDENEPIQER	S(1)RS(1)RDS(1)GDENEPIQER	null	null	null	Q8WX93	PALLD	Palladin	1383	S	1118	1
S(ph)RS(ph)RDS(ph)GDENEPIQER	S(1)RS(1)RDS(1)GDENEPIQER	null	null	null	Q8WX93	PALLD	Palladin	1383	S	1121	1
S(ph)RS(ph)RS(ph)PLAIR	S(1)RS(1)RS(1)PLAIR	null	null	0.123	Q9UQ35	SRRM2	Serine/arginine repetitive matrix protein 2	2752	S	2042	1
S(ph)RS(ph)RS(ph)PLAIR	S(1)RS(1)RS(1)PLAIR	null	null	0.123	Q9UQ35	SRRM2	Serine/arginine repetitive matrix protein 2	2752	S	2044	1
S(ph)RS(ph)RS(ph)PLAIR	S(1)RS(1)RS(1)PLAIR	null	null	0.123	Q9UQ35	SRRM2	Serine/arginine repetitive matrix protein 2	2752	S	2046	1
S(ph)RS(ph)RS(ph)PPPVSK	S(1)RS(1)RS(1)PPPVSK	null	null	null	Q01130	SRSF2	Serine/arginine-rich splicing factor 2	221	S	187	1
S(ph)RS(ph)RS(ph)PPPVSK	S(1)RS(1)RS(1)PPPVSK	null	null	null	Q01130	SRSF2	Serine/arginine-rich splicing factor 2	221	S	189	1
S(ph)RS(ph)RS(ph)PPPVSK	S(1)RS(1)RS(1)PPPVSK	null	null	null	Q01130	SRSF2	Serine/arginine-rich splicing factor 2	221	S	191	1
S(ph)RS(ph)RTS(ph)PVTR	S(0.989)RS(0.948)RT(0.224)S(0.838)PVTR	null	-0.388	null	Q9UQ35	SRRM2	Serine/arginine repetitive matrix protein 2	2752	S	1982	0.989
S(ph)RS(ph)RTS(ph)PVTR	S(0.989)RS(0.948)RT(0.224)S(0.838)PVTR	null	-0.388	null	Q9UQ35	SRRM2	Serine/arginine repetitive matrix protein 2	2752	S	1984	0.948
S(ph)RS(ph)RTS(ph)PVTR	S(0.989)RS(0.948)RT(0.224)S(0.838)PVTR	null	-0.388	null	Q9UQ35	SRRM2	Serine/arginine repetitive matrix protein 2	2752	S	1987	0.838
S(ph)RS(ph)SS(ph)PVTELASR	S(0.999)RS(0.965)S(0.176)S(0.86)PVTELASR	null	null	null	Q9UQ35	SRRM2	Serine/arginine repetitive matrix protein 2	2752	S	1099	0.999
S(ph)RS(ph)SS(ph)PVTELASR	S(0.999)RS(0.965)S(0.176)S(0.86)PVTELASR	null	null	null	Q9UQ35	SRRM2	Serine/arginine repetitive matrix protein 2	2752	S	1101	0.965
S(ph)RS(ph)SS(ph)PVTELASR	S(0.999)RS(0.965)S(0.176)S(0.86)PVTELASR	null	null	null	Q9UQ35	SRRM2	Serine/arginine repetitive matrix protein 2	2752	S	1103	0.86
SRS(ph)T(ph)PVRDR	S(0.127)RS(0.885)T(0.988)PVRDR	null	null	null	Q9UKV3	ACIN1	Apoptotic chromatin condensation inducer in the nucleus	1341	S	1331	0.885
SRS(ph)T(ph)PVRDR	S(0.127)RS(0.885)T(0.988)PVRDR	null	null	null	Q9UKV3	ACIN1	Apoptotic chromatin condensation inducer in the nucleus	1341	T	1332	0.988
S(ph)RS(ph)Y(ph)SPAHNR	S(0.993)RS(0.966)Y(0.621)S(0.419)PAHNR	null	null	null	Q9Y2W1	THRAP3	Thyroid hormone receptor-associated protein 3	955	S	51	0.993
S(ph)RS(ph)Y(ph)SPAHNR	S(0.993)RS(0.966)Y(0.621)S(0.419)PAHNR	null	null	null	Q9Y2W1	THRAP3	Thyroid hormone receptor-associated protein 3	955	S	53	0.966
S(ph)RS(ph)Y(ph)SPAHNR	S(0.993)RS(0.966)Y(0.621)S(0.419)PAHNR	null	null	null	Q9Y2W1	THRAP3	Thyroid hormone receptor-associated protein 3	955	Y	54	0.621
S(ph)RT(ph)PLLPR	S(1)RT(1)PLLPR	null	0.067	null	Q9UQ35	SRRM2	Serine/arginine repetitive matrix protein 2	2752	S	2032	1
S(ph)RT(ph)PLLPR	S(1)RT(1)PLLPR	null	0.067	null	Q9UQ35	SRRM2	Serine/arginine repetitive matrix protein 2	2752	T	2034	1
S(ph)RTPPSAPS(ph)QSR	S(0.999)RT(0.254)PPS(0.32)APS(0.424)QS(0.004)R	null	null	-0.18	Q9UQ35	SRRM2	Serine/arginine repetitive matrix protein 2	2752	S	2407	0.999
S(ph)RTPPSAPS(ph)QSR	S(0.999)RT(0.254)PPS(0.32)APS(0.424)QS(0.004)R	null	null	-0.18	Q9UQ35	SRRM2	Serine/arginine repetitive matrix protein 2	2752	S	2415	0.424
S(ph)RT(ph)PPVTR	S(1)RT(1)PPVTR	null	-0.138	null	Q9UQ35	SRRM2	Serine/arginine repetitive matrix protein 2	2752	S	1925	1
S(ph)RT(ph)PPVTR	S(1)RT(1)PPVTR	null	-0.138	null	Q9UQ35	SRRM2	Serine/arginine repetitive matrix protein 2	2752	T	1927	1
S(ph)RTS(ph)PITR	S(0.94)RT(0.27)S(0.79)PITR	null	-0.038	null	Q9UQ35	SRRM2	Serine/arginine repetitive matrix protein 2	2752	S	1972	0.94
S(ph)RTS(ph)PITR	S(0.94)RT(0.27)S(0.79)PITR	null	-0.038	null	Q9UQ35	SRRM2	Serine/arginine repetitive matrix protein 2	2752	S	1975	0.79
SRTS(ph)PVTR	SRT(0.018)S(0.982)PVTR	null	-0.113	null	Q9UQ35	SRRM2	Serine/arginine repetitive matrix protein 2	2752	S	1987	0.982
S(ph)RTS(ph)PVTR	S(0.998)RT(0.055)S(0.946)PVTR	null	null	null	Q9UQ35	SRRM2	Serine/arginine repetitive matrix protein 2	2752	S	1984	0.998
S(ph)RTS(ph)PVTR	S(0.998)RT(0.055)S(0.946)PVTR	null	null	null	Q9UQ35	SRRM2	Serine/arginine repetitive matrix protein 2	2752	S	1987	0.946
SRVS(ph)VS(ph)PGRTSVTK	SRVS(0.965)VS(0.965)PGRT(0.07)SVTK	null	null	-0.199	B7Z7U0	null	null	916	S	429	0.965
SRVS(ph)VS(ph)PGRTSVTK	SRVS(0.965)VS(0.965)PGRT(0.07)SVTK	null	null	-0.199	B7Z7U0	null	null	916	S	431	0.965
SS(ph)DEENGPPS(ph)SPDLDR	S(0.397)S(0.603)DEENGPPS(0.603)S(0.397)PDLDR	null	null	null	Q96B36	AKT1S1	Proline-rich AKT1 substrate 1	256	S	203	0.603
SS(ph)DEENGPPS(ph)SPDLDR	S(0.397)S(0.603)DEENGPPS(0.603)S(0.397)PDLDR	null	null	null	Q96B36	AKT1S1	Proline-rich AKT1 substrate 1	256	S	211	0.603
SSDS(ph)Y(ph)PLAPVR	S(0.004)S(0.004)DS(0.994)Y(0.998)PLAPVR	null	null	null	Q52LW3	ARHGAP29	Rho GTPase-activating protein 29	1261	S	1146	0.994
SSDS(ph)Y(ph)PLAPVR	S(0.004)S(0.004)DS(0.994)Y(0.998)PLAPVR	null	null	null	Q52LW3	ARHGAP29	Rho GTPase-activating protein 29	1261	Y	1147	0.998
SS(ph)FSQHAR	S(0.231)S(0.768)FS(0.001)QHAR	null	-0.003	null	P02545	LMNA	Prelamin-A/C;Lamin-A/C	664	S	429	0.768
SSGHS(ph)SSELS(ph)PDAVEK	S(0.011)S(0.037)GHS(0.37)S(0.303)S(0.312)ELS(0.968)PDAVEK	null	null	-0.038	Q9UQ35	SRRM2	Serine/arginine repetitive matrix protein 2	2752	S	1382	0.37
SSGHS(ph)SSELS(ph)PDAVEK	S(0.011)S(0.037)GHS(0.37)S(0.303)S(0.312)ELS(0.968)PDAVEK	null	null	-0.038	Q9UQ35	SRRM2	Serine/arginine repetitive matrix protein 2	2752	S	1387	0.968
S(ph)SPGGQDEGGFM(ox)AQGK	S(0.5)S(0.5)PGGQDEGGFMAQGK	null	null	null	P49023	PXN	Paxillin	591	S	302	0.5
S(ph)SPGQPEAGPEGAQERPSQAAPAVEAEGPGSSQAPR	S(0.5)S(0.5)PGQPEAGPEGAQERPSQAAPAVEAEGPGSSQAPR	null	null	0.043	P40222	TXLNA	Alpha-taxilin	546	S	18	0.5
SSPNPFVGS(ph)PPKGLSIQNGVK	SSPNPFVGS(0.861)PPKGLS(0.138)IQNGVK	null	null	-0.152	P98082	DAB2	Disabled homolog 2	770	S	401	0.861
S(ph)SRGQEEISGALPVASPASSR	S(0.469)S(0.469)RGQEEIS(0.062)GALPVASPASSR	null	null	0.077	Q9UBK8	MTRR	Methionine synthase reductase	725	S	183	0.469
S(ph)SSAPNVHINTIEPVNIDDLIR	S(0.285)S(0.285)S(0.285)APNVHINT(0.145)IEPVNIDDLIR	null	null	null	P15056	BRAF	Serine/threonine-protein kinase B-raf	766	S	363	0.285
S(ph)SSHSPPR	S(0.499)S(0.499)S(0.002)HSPPR	null	null	null	Q9NXE8	CWC25	Pre-mRNA-splicing factor CWC25 homolog	425	S	262	0.499
SSSISEEKGDS(ph)DDEKPR	S(0.001)S(0.001)S(0.008)IS(0.008)EEKGDS(0.982)DDEKPR	null	null	-0.204	Q9UKV3	ACIN1	Apoptotic chromatin condensation inducer in the nucleus	1341	S	216	0.982
S(ph)SSKESLVR	S(0.492)S(0.492)S(0.016)KESLVR	null	null	null	Q13439	GOLGA4	Golgin subfamily A member 4	2230	S	87	0.492
SSSPLPTVQLHPQS(ph)PTAGK	SSSPLPTVQLHPQS(0.803)PT(0.197)AGK	null	null	-0.252	O60245	PCDH7	Protocadherin-7	1069	S	1011	0.803
SS(ph)S(ph)PVTELASR	S(0.393)S(0.658)S(0.949)PVTELASR	null	null	null	Q9UQ35	SRRM2	Serine/arginine repetitive matrix protein 2	2752	S	1102	0.658
SS(ph)S(ph)PVTELASR	S(0.393)S(0.658)S(0.949)PVTELASR	null	null	null	Q9UQ35	SRRM2	Serine/arginine repetitive matrix protein 2	2752	S	1103	0.949
S(ph)SSPVTELASR	S(0.481)S(0.481)S(0.038)PVTELASR	null	null	-0.324	Q9UQ35	SRRM2	Serine/arginine repetitive matrix protein 2	2752	S	1101	0.481
SSS(ph)PVTELASRS(ph)PIRQDR	S(0.148)S(0.167)S(0.682)PVT(0.049)ELAS(0.261)RS(0.693)PIRQDR	null	null	-0.215	Q9UQ35	SRRM2	Serine/arginine repetitive matrix protein 2	2752	S	1103	0.682
SSS(ph)PVTELASRS(ph)PIRQDR	S(0.148)S(0.167)S(0.682)PVT(0.049)ELAS(0.261)RS(0.693)PIRQDR	null	null	-0.215	Q9UQ35	SRRM2	Serine/arginine repetitive matrix protein 2	2752	S	1112	0.693
SSS(ph)QENLLDEVM(ox)K	S(0.083)S(0.083)S(0.834)QENLLDEVMK	null	null	null	Q3V6T2	CCDC88A	Girdin	1871	S	1702	0.834
SSS(ph)SQPVTPVSPVWSPGVAPTQPPAFPTSNPSK	S(0.082)S(0.082)S(0.229)S(0.229)QPVT(0.181)PVS(0.181)PVWS(0.016)PGVAPTQPPAFPTSNPSK	null	null	-0.071	Q9UMS6	SYNPO2	Synaptopodin-2	1093	S	769	0.229
SSS(ph)SQPVTPVSPVWS(ph)PGVAPTQPPAFPTSNPSK	S(0.264)S(0.283)S(0.303)S(0.146)QPVT(0.124)PVS(0.286)PVWS(0.59)PGVAPT(0.004)QPPAFPTSNPSK	null	null	-0.574	Q9UMS6	SYNPO2	Synaptopodin-2	1093	S	769	0.303
SSS(ph)SQPVTPVSPVWS(ph)PGVAPTQPPAFPTSNPSK	S(0.264)S(0.283)S(0.303)S(0.146)QPVT(0.124)PVS(0.286)PVWS(0.59)PGVAPT(0.004)QPPAFPTSNPSK	null	null	-0.574	Q9UMS6	SYNPO2	Synaptopodin-2	1093	S	781	0.59
SS(ph)TPLHS(ph)PSPIR	S(0.394)S(0.531)T(0.075)PLHS(0.899)PS(0.101)PIR	null	null	null	O95817	BAG3	BAG family molecular chaperone regulator 3	575	S	284	0.531
SS(ph)TPLHS(ph)PSPIR	S(0.394)S(0.531)T(0.075)PLHS(0.899)PS(0.101)PIR	null	null	null	O95817	BAG3	BAG family molecular chaperone regulator 3	575	S	289	0.899
SSTS(ph)FANIQENSN	S(0.127)S(0.127)T(0.095)S(0.65)FANIQENSN	null	null	null	Q86WC4	OSTM1	Osteopetrosis-associated transmembrane protein 1	334	S	325	0.65
S(ph)TAALEEDAQILK	S(0.5)T(0.5)AALEEDAQILK	null	0.867	null	Q14155	ARHGEF7	Rho guanine nucleotide exchange factor 7;Rho guanine nucleotide exchange factor 6	803	S	703	0.5
STAPSAAASASASAAAS(ph)SPAGGGAEALELLEHCGVCR	STAPSAAASASAS(0.001)AAAS(0.499)S(0.499)PAGGGAEALELLEHCGVCR	null	null	null	Q13263	TRIM28	Transcription intermediary factor 1-beta	835	S	49	0.499
S(ph)TELVLSPDMPR	S(0.5)T(0.5)ELVLSPDMPR	null	-0.503	-0.273	Q8TDY2	RB1CC1	RB1-inducible coiled-coil protein 1	1594	S	237	0.5
S(ph)TKVPIY(ph)LKR	S(0.5)T(0.5)KVPIY(1)LKR	null	null	null	O14613	CDC42EP2	Cdc42 effector protein 2	210	S	2	0.5
S(ph)TKVPIY(ph)LKR	S(0.5)T(0.5)KVPIY(1)LKR	null	null	null	O14613	CDC42EP2	Cdc42 effector protein 2	210	Y	8	1
STSAPQMS(ph)PGSSDNQSSSPQPAQQK	S(0.001)T(0.001)S(0.001)APQMS(0.332)PGS(0.332)S(0.332)DNQSSSPQPAQQK	null	null	0.278	Q14157	UBAP2L	Ubiquitin-associated protein 2-like	1087	S	467	0.332
STSAPQM(ox)S(ph)PGSSDNQSSSPQPAQQK	STSAPQMS(0.46)PGS(0.46)S(0.081)DNQSSSPQPAQQK	null	null	-0.363	Q14157	UBAP2L	Ubiquitin-associated protein 2-like	1087	S	467	0.46
STS(ph)LSALVR	STS(0.999)LS(0.001)ALVR	null	-0.076	-0.518	Q5VZ89	DENND4C	DENN domain-containing protein 4C	1909	S	1325	0.999
STS(ph)TPTS(ph)PGPR	S(0.005)T(0.005)S(0.986)T(0.004)PT(0.193)S(0.807)PGPR	null	null	null	Q8WWM7	ATXN2L	Ataxin-2-like protein	1075	S	680	0.986
STS(ph)TPTS(ph)PGPR	S(0.005)T(0.005)S(0.986)T(0.004)PT(0.193)S(0.807)PGPR	null	null	null	Q8WWM7	ATXN2L	Ataxin-2-like protein	1075	S	684	0.807
S(ph)T(ph)YSNT(ph)ENCTLCHTEK	S(0.936)T(0.943)Y(0.039)S(0.083)NT(1)ENCTLCHTEK	null	null	null	A0A1B0GUS7	UNC13B	null	4340	S	295	0.936
S(ph)T(ph)YSNT(ph)ENCTLCHTEK	S(0.936)T(0.943)Y(0.039)S(0.083)NT(1)ENCTLCHTEK	null	null	null	A0A1B0GUS7	UNC13B	null	4340	T	296	0.943
S(ph)T(ph)YSNT(ph)ENCTLCHTEK	S(0.936)T(0.943)Y(0.039)S(0.083)NT(1)ENCTLCHTEK	null	null	null	A0A1B0GUS7	UNC13B	null	4340	T	300	1
SVAAEGALLPQT(ph)PPS(ph)PR	SVAAEGALLPQT(1)PPS(1)PR	null	0.55	-0.199	Q86X27	RALGPS2	Ras-specific guanine nucleotide-releasing factor RalGPS2	583	T	326	1
SVAAEGALLPQT(ph)PPS(ph)PR	SVAAEGALLPQT(1)PPS(1)PR	null	0.55	-0.199	Q86X27	RALGPS2	Ras-specific guanine nucleotide-releasing factor RalGPS2	583	S	329	1
S(ph)VAS(ph)SQPAKPTK	S(1)VAS(0.883)S(0.117)QPAKPTK	null	null	null	Q07157	TJP1	Tight junction protein ZO-1	1748	S	175	1
S(ph)VAS(ph)SQPAKPTK	S(1)VAS(0.883)S(0.117)QPAKPTK	null	null	null	Q07157	TJP1	Tight junction protein ZO-1	1748	S	178	0.883
SVDQGGGGS(ph)PR	SVDQGGGGS(1)PR	null	null	null	Q9UPU5	USP24	Ubiquitin carboxyl-terminal hydrolase 24	2620	S	1943	1
S(ph)VPNTPLRPNQQSVVNSSFSELFVK	S(0.954)VPNT(0.046)PLRPNQQSVVNSSFSELFVK	null	null	null	Q15643	TRIP11	Thyroid receptor-interacting protein 11	1979	S	1842	0.954
S(ph)VS(ph)RS(ph)PVPEK	S(1)VS(1)RS(1)PVPEK	null	null	null	Q13243	SRSF5	Serine/arginine-rich splicing factor 5	272	S	229	1
S(ph)VS(ph)RS(ph)PVPEK	S(1)VS(1)RS(1)PVPEK	null	null	null	Q13243	SRSF5	Serine/arginine-rich splicing factor 5	272	S	231	1
S(ph)VS(ph)RS(ph)PVPEK	S(1)VS(1)RS(1)PVPEK	null	null	null	Q13243	SRSF5	Serine/arginine-rich splicing factor 5	272	S	233	1
SVS(ph)TTNIAGHFNDESPLGLRR	S(0.011)VS(0.92)T(0.062)T(0.007)NIAGHFNDESPLGLRR	null	null	-0.348	Q92974	ARHGEF2	Rho guanine nucleotide exchange factor 2	986	S	151	0.92
SVS(ph)VDSGEQR	SVS(0.993)VDS(0.007)GEQR	null	null	null	Q86UU0	BCL9L	B-cell CLL/lymphoma 9-like protein	1499	S	118	0.993
SVVSDLEADDVKGSVPLS(ph)SSPPATHFPDETEITNPVPK	SVVS(0.001)DLEADDVKGS(0.005)VPLS(0.31)S(0.31)S(0.31)PPAT(0.016)HFPDET(0.024)EIT(0.024)NPVPK	null	null	0.001	P11388	TOP2A	DNA topoisomerase 2-alpha	1531	S	1391	0.31
SY(ph)IYQLIK	S(0.013)Y(0.987)IYQLIK	null	-1.319	-0.213	O76039	CDKL5	Cyclin-dependent kinase-like 5	1030	Y	115	0.987
SYSS(ph)PDITQAIQEEEK	S(0.002)YS(0.147)S(0.851)PDITQAIQEEEK	null	-0.239	-0.326	P40818	USP8	Ubiquitin carboxyl-terminal hydrolase;Ubiquitin carboxyl-terminal hydrolase 8	1118	S	719	0.851
TAKPFPGSVNQPAT(ph)PFSPTR	TAKPFPGSVNQPAT(0.897)PFS(0.075)PT(0.028)R	null	null	0.127	Q9UMS6	SYNPO2	Synaptopodin-2	1093	T	601	0.897
TAQVPS(ph)PPRGK	TAQVPS(1)PPRGK	null	null	-0.072	Q9UKV3	ACIN1	Apoptotic chromatin condensation inducer in the nucleus	1341	S	1004	1
TAS(ph)FSESRADEVAPAK	T(0.154)AS(0.725)FS(0.061)ES(0.061)RADEVAPAK	null	null	0.298	P53396	ACLY	ATP-citrate synthase	1101	S	455	0.725
T(ph)AS(ph)PPPPPKR	T(1)AS(1)PPPPPKR	null	null	null	Q8IYB3	SRRM1	Serine/arginine repetitive matrix protein 1	904	T	614	1
T(ph)AS(ph)PPPPPKR	T(1)AS(1)PPPPPKR	null	null	null	Q8IYB3	SRRM1	Serine/arginine repetitive matrix protein 1	904	S	616	1
T(ph)ATAGPGTTKT(ph)T(ph)K	T(0.897)AT(0.105)AGPGT(0.031)T(0.522)KT(0.863)T(0.582)K	null	null	null	P46821	MAP1B	Microtubule-associated protein 1B;MAP1B heavy chain;MAP1 light chain LC1	2468	T	2334	0.897
T(ph)ATAGPGTTKT(ph)T(ph)K	T(0.897)AT(0.105)AGPGT(0.031)T(0.522)KT(0.863)T(0.582)K	null	null	null	P46821	MAP1B	Microtubule-associated protein 1B;MAP1B heavy chain;MAP1 light chain LC1	2468	T	2344	0.863
T(ph)ATAGPGTTKT(ph)T(ph)K	T(0.897)AT(0.105)AGPGT(0.031)T(0.522)KT(0.863)T(0.582)K	null	null	null	P46821	MAP1B	Microtubule-associated protein 1B;MAP1B heavy chain;MAP1 light chain LC1	2468	T	2345	0.582
T(ph)CPVM(ox)SGGPKYEY(ph)RWQDDLK	T(0.532)CPVMS(0.532)GGPKY(0.092)EY(0.843)RWQDDLK	null	null	-0.043	Q86TA1	MOB3B	MOB kinase activator 3B	216	T	86	0.532
T(ph)CPVM(ox)SGGPKYEY(ph)RWQDDLK	T(0.532)CPVMS(0.532)GGPKY(0.092)EY(0.843)RWQDDLK	null	null	-0.043	Q86TA1	MOB3B	MOB kinase activator 3B	216	Y	98	0.843
TDPKS(ph)LITHVCDLM(ox)SGAR	T(0.055)DPKS(0.941)LIT(0.004)HVCDLMSGAR	null	null	0.192	Q12879	GRIN2A	Glutamate receptor ionotropic, NMDA 2A	1464	S	81	0.941
TDS(ph)PDM(ox)HEDT	TDS(1)PDMHEDT	null	null	null	Q9BW61	DDA1	DET1- and DDB1-associated protein 1	102	S	95	1
TDSQS(ph)VRHSPIAPSS(ph)PSPQVLAQK	T(0.202)DS(0.262)QS(0.342)VRHS(0.194)PIAPS(0.093)S(0.722)PS(0.185)PQVLAQK	null	null	0.119	Q9NQS7	INCENP	Inner centromere protein	918	S	302	0.342
TDSQS(ph)VRHSPIAPSS(ph)PSPQVLAQK	T(0.202)DS(0.262)QS(0.342)VRHS(0.194)PIAPS(0.093)S(0.722)PS(0.185)PQVLAQK	null	null	0.119	Q9NQS7	INCENP	Inner centromere protein	918	S	312	0.722
TEAPAPASSTPQEPWPGPTAPS(ph)PTSRPPWAVDPAFAER	TEAPAPASSTPQEPWPGPT(0.011)APS(0.668)PT(0.161)S(0.161)RPPWAVDPAFAER	null	null	null	Q9NR12	PDLIM7	PDZ and LIM domain protein 7	457	S	217	0.668
T(ph)EAS(ph)KLVM(ox)S(ph)YVAAVCGK	T(1)EAS(0.998)KLVMS(0.501)Y(0.501)VAAVCGK	null	null	null	O43795	MYO1B	Unconventional myosin-Ib;Unconventional myosin-Ia	1136	T	115	1
T(ph)EAS(ph)KLVM(ox)S(ph)YVAAVCGK	T(1)EAS(0.998)KLVMS(0.501)Y(0.501)VAAVCGK	null	null	null	O43795	MYO1B	Unconventional myosin-Ib;Unconventional myosin-Ia	1136	S	118	0.998
T(ph)EAS(ph)KLVM(ox)S(ph)YVAAVCGK	T(1)EAS(0.998)KLVMS(0.501)Y(0.501)VAAVCGK	null	null	null	O43795	MYO1B	Unconventional myosin-Ib;Unconventional myosin-Ia	1136	S	123	0.501
TEPAAEAEAAS(ph)GPSESPSPPAAEELPGSHAEPPVPAQGEAPGEQAR	TEPAAEAEAAS(0.72)GPS(0.195)ES(0.064)PS(0.021)PPAAEELPGSHAEPPVPAQGEAPGEQAR	null	1.041	-0.276	P55884	EIF3B	Eukaryotic translation initiation factor 3 subunit B	814	S	78	0.72
TFLEGDWTS(ph)PSK	TFLEGDWT(0.426)S(0.446)PS(0.128)K	null	null	-0.337	Q8NDT2	RBM15B	Putative RNA-binding protein 15B	890	S	552	0.446
TFS(ph)LTEVR	TFS(0.996)LT(0.004)EVR	null	0.228	0.389	O95239	KIF4A	Kinesin-like protein;Chromosome-associated kinesin KIF4A	1232	S	801	0.996
T(ph)GGLM(ox)ALS(ph)LALKVNHSLLR	T(1)GGLMALS(1)LALKVNHSLLR	null	null	null	O75864	PPP1R37	Protein phosphatase 1 regulatory subunit 37	691	T	403	1
T(ph)GGLM(ox)ALS(ph)LALKVNHSLLR	T(1)GGLMALS(1)LALKVNHSLLR	null	null	null	O75864	PPP1R37	Protein phosphatase 1 regulatory subunit 37	691	S	410	1
TGQAGSLS(ph)GSPKPFSPQLSAPITTK	T(0.002)GQAGS(0.042)LS(0.396)GS(0.396)PKPFS(0.099)PQLS(0.027)APIT(0.027)T(0.012)K	null	null	0.018	Q9ULU4	ZMYND8	Protein kinase C-binding protein 1	1186	S	488	0.396
TGS(ph)ESSQTGTSTTSSR	T(0.064)GS(0.934)ES(0.002)SQTGTSTTSSR	null	null	0.322	P23588	EIF4B	Eukaryotic translation initiation factor 4B	611	S	422	0.934
TGSS(ph)SPPGGPPKPGSQLDSM(ox)LGSLQSDLNK	T(0.102)GS(0.102)S(0.397)S(0.397)PPGGPPKPGS(0.001)QLDSMLGSLQSDLNK	null	null	null	P49023	PXN	Paxillin	591	S	321	0.397
TGSS(ph)SPPGGPPKPGSQLDSMLGSLQSDLNK	T(0.234)GS(0.234)S(0.266)S(0.266)PPGGPPKPGSQLDSMLGSLQSDLNK	null	null	0.591	P49023	PXN	Paxillin	591	S	321	0.266
TGVTS(ph)T(ph)SDS(ph)EEEGDDQEGEKKR	TGVT(0.053)S(0.748)T(0.748)S(0.702)DS(0.749)EEEGDDQEGEKKR	null	null	null	O75475	PSIP1	PC4 and SFRS1-interacting protein	530	S	271	0.748
TGVTS(ph)T(ph)SDS(ph)EEEGDDQEGEKKR	TGVT(0.053)S(0.748)T(0.748)S(0.702)DS(0.749)EEEGDDQEGEKKR	null	null	null	O75475	PSIP1	PC4 and SFRS1-interacting protein	530	T	272	0.748
TGVTS(ph)T(ph)SDS(ph)EEEGDDQEGEKKR	TGVT(0.053)S(0.748)T(0.748)S(0.702)DS(0.749)EEEGDDQEGEKKR	null	null	null	O75475	PSIP1	PC4 and SFRS1-interacting protein	530	S	275	0.749
THS(ph)EGSLLQEPR	T(0.051)HS(0.949)EGSLLQEPR	null	null	0.119	P49796	RGS3	Regulator of G-protein signaling 3	1198	S	943	0.949
TIGGGDDS(ph)FNTFFSETGAGK	TIGGGDDS(0.962)FNT(0.038)FFSETGAGK	null	null	0.272	P68363	TUBA1B	Tubulin alpha-1B chain;Tubulin alpha-1A chain;Tubulin alpha-3C/D chain;Tubulin alpha-3E chain	451	S	48	0.962
TLDQS(ph)PELR	T(0.19)LDQS(0.81)PELR	null	0.111	null	P42345	MTOR	Serine/threonine-protein kinase mTOR	2549	S	1166	0.81
TLEVVS(ph)PSQSVTGSAGHTPYYQS(ph)PTDEK	T(0.003)LEVVS(0.72)PS(0.188)QS(0.054)VT(0.018)GS(0.018)AGHT(0.012)PY(0.308)Y(0.308)QS(0.34)PT(0.031)DEK	null	null	0.63	P46821	MAP1B	Microtubule-associated protein 1B;MAP1B heavy chain;MAP1 light chain LC1	2468	S	1322	0.72
TLEVVS(ph)PSQSVTGSAGHTPYYQS(ph)PTDEK	T(0.003)LEVVS(0.72)PS(0.188)QS(0.054)VT(0.018)GS(0.018)AGHT(0.012)PY(0.308)Y(0.308)QS(0.34)PT(0.031)DEK	null	null	0.63	P46821	MAP1B	Microtubule-associated protein 1B;MAP1B heavy chain;MAP1 light chain LC1	2468	S	1339	0.34
TLS(ph)DESIYNSQR	T(0.001)LS(0.995)DES(0.001)IY(0.004)NSQR	null	null	0.286	O43166	SIPA1L1	Signal-induced proliferation-associated 1-like protein 1	1804	S	1585	0.995
TLS(ph)DPPS(ph)PLPHGPPNK	TLS(1)DPPS(1)PLPHGPPNK	null	null	-0.168	Q9ULH1	ASAP1	Arf-GAP with SH3 domain, ANK repeat and PH domain-containing protein 1	1129	S	839	1
TLS(ph)DPPS(ph)PLPHGPPNK	TLS(1)DPPS(1)PLPHGPPNK	null	null	-0.168	Q9ULH1	ASAP1	Arf-GAP with SH3 domain, ANK repeat and PH domain-containing protein 1	1129	S	843	1
TLS(ph)PEFNER	TLS(1)PEFNER	null	null	0.499	Q9BSJ8	ESYT1	Extended synaptotagmin-1	1104	S	1034	1
TLS(ph)S(ph)KVEDLS(ph)TCNDLIAK	T(0.588)LS(0.706)S(0.706)KVEDLS(0.782)T(0.218)CNDLIAK	null	null	null	P22059	OSBP	Oxysterol-binding protein 1	807	S	215	0.706
TLS(ph)S(ph)KVEDLS(ph)TCNDLIAK	T(0.588)LS(0.706)S(0.706)KVEDLS(0.782)T(0.218)CNDLIAK	null	null	null	P22059	OSBP	Oxysterol-binding protein 1	807	S	216	0.706
TLS(ph)S(ph)KVEDLS(ph)TCNDLIAK	T(0.588)LS(0.706)S(0.706)KVEDLS(0.782)T(0.218)CNDLIAK	null	null	null	P22059	OSBP	Oxysterol-binding protein 1	807	S	222	0.782
TLSSSS(ph)M(ox)DLSR	TLSS(0.011)S(0.021)S(0.948)MDLS(0.021)R	null	null	-0.287	Q9H0B6	KLC2	Kinesin light chain 2	622	S	611	0.948
T(ph)M(ox)VQLFEK	T(1)MVQLFEK	null	null	null	P08240	SRPRA	Signal recognition particle receptor subunit alpha	638	T	485	1
TNGHS(ph)PSQPR	TNGHS(0.802)PS(0.198)QPR	null	null	null	Q9Y2D5	AKAP2	A-kinase anchor protein 2	859	S	135	0.802
TPAAAAAM(ox)NLAS(ph)PR	TPAAAAAMNLAS(1)PR	null	-0.323	0.325	Q9UQ35	SRRM2	Serine/arginine repetitive matrix protein 2	2752	S	2272	1
TPAAAAAMNLAS(ph)PR	TPAAAAAMNLAS(1)PR	null	null	0.057	Q9UQ35	SRRM2	Serine/arginine repetitive matrix protein 2	2752	S	2272	1
T(ph)PESFLGPNAALVDLDSLVSRPGPTPPGAK	T(0.995)PES(0.005)FLGPNAALVDLDSLVSRPGPTPPGAK	null	null	null	Q9Y6I3	EPN1	Epsin-1	576	T	470	0.995
T(ph)PETLLPFAEAEAFLK	T(1)PETLLPFAEAEAFLK	null	null	null	Q3KQU3	MAP7D1	MAP7 domain-containing protein 1	841	T	813	1
TPHVQAVQGPLGS(ph)PPK	T(0.003)PHVQAVQGPLGS(0.997)PPK	null	-0.147	-0.339	Q15149	PLEC	Plectin	4684	S	125	0.997
T(ph)PPRDLPTIPGVTSPSSDEPPMEASQSHLR	T(0.925)PPRDLPT(0.074)IPGVTS(0.001)PSSDEPPMEASQSHLR	null	null	null	Q13541	EIF4EBP1	Eukaryotic translation initiation factor 4E-binding protein 1	118	T	70	0.925
TPPS(ph)AASSRY(ph)S(ph)M(ox)RNR	T(0.004)PPS(0.866)AAS(0.158)S(0.106)RY(0.929)S(0.937)MRNR	null	null	null	Q5SYE7	NHSL1	NHS-like protein 1	1610	S	1509	0.866
TPPS(ph)AASSRY(ph)S(ph)M(ox)RNR	T(0.004)PPS(0.866)AAS(0.158)S(0.106)RY(0.929)S(0.937)MRNR	null	null	null	Q5SYE7	NHSL1	NHS-like protein 1	1610	Y	1515	0.929
TPPS(ph)AASSRY(ph)S(ph)M(ox)RNR	T(0.004)PPS(0.866)AAS(0.158)S(0.106)RY(0.929)S(0.937)MRNR	null	null	null	Q5SYE7	NHSL1	NHS-like protein 1	1610	S	1516	0.937
T(ph)PPS(ph)APSQSRM(ox)T(ph)SER	T(1)PPS(0.998)APS(0.007)QS(0.024)RMT(0.485)S(0.485)ER	null	null	null	Q9UQ35	SRRM2	Serine/arginine repetitive matrix protein 2	2752	T	2409	1
T(ph)PPS(ph)APSQSRM(ox)T(ph)SER	T(1)PPS(0.998)APS(0.007)QS(0.024)RMT(0.485)S(0.485)ER	null	null	null	Q9UQ35	SRRM2	Serine/arginine repetitive matrix protein 2	2752	S	2412	0.998
T(ph)PPS(ph)APSQSRM(ox)T(ph)SER	T(1)PPS(0.998)APS(0.007)QS(0.024)RMT(0.485)S(0.485)ER	null	null	null	Q9UQ35	SRRM2	Serine/arginine repetitive matrix protein 2	2752	T	2420	0.485
T(ph)PPVALNSSR	T(1)PPVALNSSR	null	null	null	Q9UQ35	SRRM2	Serine/arginine repetitive matrix protein 2	2752	T	2104	1
TPSAS(ph)NDDQQE	T(0.012)PS(0.071)AS(0.917)NDDQQE	null	null	null	O43765	SGTA	Small glutamine-rich tetratricopeptide repeat-containing protein alpha	313	S	307	0.917
T(ph)PS(ph)PPPPIPEDIALGK	T(1)PS(1)PPPPIPEDIALGK	null	null	null	Q5T200	ZC3H13	Zinc finger CCCH domain-containing protein 13	1668	T	263	1
T(ph)PS(ph)PPPPIPEDIALGK	T(1)PS(1)PPPPIPEDIALGK	null	null	null	Q5T200	ZC3H13	Zinc finger CCCH domain-containing protein 13	1668	S	265	1
T(ph)PS(ph)PPPPIPEDIALGKK	T(1)PS(1)PPPPIPEDIALGKK	null	null	null	Q5T200	ZC3H13	Zinc finger CCCH domain-containing protein 13	1668	T	263	1
T(ph)PS(ph)PPPPIPEDIALGKK	T(1)PS(1)PPPPIPEDIALGKK	null	null	null	Q5T200	ZC3H13	Zinc finger CCCH domain-containing protein 13	1668	S	265	1
TPS(ph)PSQPK	T(0.001)PS(0.999)PSQPK	null	null	null	Q9NTI5	PDS5B	Sister chromatid cohesion protein PDS5 homolog B	1447	S	1383	0.999
TPVQYSQQQNS(ph)PQK	TPVQYSQQQNS(1)PQK	null	null	0.004	P46013	MKI67	Antigen KI-67	3256	S	357	1
TQLWASEPGT(ph)PPLPTSLPSQNPILK	TQLWASEPGT(1)PPLPTSLPSQNPILK	null	null	null	Q9BXP5	SRRT	Serrate RNA effector molecule homolog	876	T	544	1
TQT(ph)PPVSPAPQPTEER	TQT(1)PPVSPAPQPTEER	null	-0.254	-0.024	Q14247	CTTN	Src substrate cortactin	550	T	401	1
TQT(ph)PPVS(ph)PAPQPTEERLPSSPVY(ph)EDAASFK	T(0.297)QT(0.699)PPVS(0.993)PAPQPT(0.387)EERLPS(0.186)S(0.167)PVY(0.27)EDAAS(0.001)FK	null	-0.146	-0.104	Q14247	CTTN	Src substrate cortactin	550	T	401	0.699
TQT(ph)PPVS(ph)PAPQPTEERLPSSPVY(ph)EDAASFK	T(0.297)QT(0.699)PPVS(0.993)PAPQPT(0.387)EERLPS(0.186)S(0.167)PVY(0.27)EDAAS(0.001)FK	null	-0.146	-0.104	Q14247	CTTN	Src substrate cortactin	550	S	405	0.993
TQT(ph)PPVS(ph)PAPQPTEERLPSSPVY(ph)EDAASFK	T(0.297)QT(0.699)PPVS(0.993)PAPQPT(0.387)EERLPS(0.186)S(0.167)PVY(0.27)EDAAS(0.001)FK	null	-0.146	-0.104	Q14247	CTTN	Src substrate cortactin	550	Y	421	0.27
TQTPPVSPAPQPTEERLPS(ph)SPVYEDAASFK	TQTPPVSPAPQPT(0.164)EERLPS(0.467)S(0.34)PVY(0.028)EDAAS(0.001)FK	null	null	-0.169	Q14247	CTTN	Src substrate cortactin	550	S	417	0.467
TRHS(ph)PT(ph)PQQSNR	T(0.038)RHS(0.972)PT(0.989)PQQS(0.001)NR	null	null	null	Q8IYB3	SRRM1	Serine/arginine repetitive matrix protein 1	904	S	414	0.972
TRHS(ph)PT(ph)PQQSNR	T(0.038)RHS(0.972)PT(0.989)PQQS(0.001)NR	null	null	null	Q8IYB3	SRRM1	Serine/arginine repetitive matrix protein 1	904	T	416	0.989
T(ph)RSPDVISSASTALSQDIPEIASEALSR	T(0.497)RS(0.497)PDVIS(0.002)S(0.002)AS(0.003)T(0.001)ALSQDIPEIASEALSR	null	null	null	Q6P2E9	EDC4	Enhancer of mRNA-decapping protein 4	1401	T	727	0.497
TRSYDNLT(ph)TACDNTVPLASR	T(0.069)RS(0.256)Y(0.226)DNLT(0.434)T(0.014)ACDNT(0.001)VPLASR	null	-0.123	0.336	Q13615	MTMR3	Myotubularin-related protein 3	1198	T	618	0.434
T(ph)SDSDQQAYLVQR	T(0.456)S(0.456)DS(0.088)DQQAYLVQR	null	null	0.245	Q96CV9	OPTN	Optineurin	577	T	525	0.456
T(ph)SMGGTQQQFVEGVR	T(0.5)S(0.5)MGGTQQQFVEGVR	null	null	0.389	P35222	CTNNB1	Catenin beta-1	781	T	551	0.5
T(ph)SPTPPESATTVK	T(0.498)S(0.498)PT(0.004)PPESATTVK	null	null	null	Q5M775	SPECC1	Cytospin-B	1068	T	809	0.498
TSPTPPESAT(ph)T(ph)VKS(ph)LIK	T(0.116)S(0.121)PT(0.166)PPES(0.601)AT(0.711)T(0.684)VKS(0.602)LIK	null	null	-1.748	Q5M775	SPECC1	Cytospin-B	1068	T	818	0.711
TSPTPPESAT(ph)T(ph)VKS(ph)LIK	T(0.116)S(0.121)PT(0.166)PPES(0.601)AT(0.711)T(0.684)VKS(0.602)LIK	null	null	-1.748	Q5M775	SPECC1	Cytospin-B	1068	T	819	0.684
TSPTPPESAT(ph)T(ph)VKS(ph)LIK	T(0.116)S(0.121)PT(0.166)PPES(0.601)AT(0.711)T(0.684)VKS(0.602)LIK	null	null	-1.748	Q5M775	SPECC1	Cytospin-B	1068	S	822	0.602
TSS(ph)EDNLYLAVLR	T(0.076)S(0.076)S(0.849)EDNLYLAVLR	null	0.095	0.119	Q8WXV6	PLEC1	null	37	S	21	0.849
T(ph)SSLTQFPPSQSEER	T(0.331)S(0.331)S(0.331)LT(0.008)QFPPSQSEER	null	0.32	null	Q9H6Z4	RANBP3	Ran-binding protein 3	567	T	124	0.331
T(ph)SVALEKNFM(ox)K	T(0.5)S(0.5)VALEKNFMK	null	null	null	Q9NXE8	CWC25	Pre-mRNA-splicing factor CWC25 homolog	425	T	414	0.5
TTGKM(ox)ENY(ph)ELIHS(ph)SR	T(0.002)T(0.002)GKMENY(0.997)ELIHS(0.499)S(0.499)R	null	null	null	Q9Y2I1	NISCH	Nischarin	1504	Y	1307	0.997
TTGKM(ox)ENY(ph)ELIHS(ph)SR	T(0.002)T(0.002)GKMENY(0.997)ELIHS(0.499)S(0.499)R	null	null	null	Q9Y2I1	NISCH	Nischarin	1504	S	1312	0.499
TTS(ph)FAESCKPVQQPSAFGSMK	T(0.045)T(0.045)S(0.775)FAES(0.134)CKPVQQPSAFGSMK	null	null	0.14	P49841	GSK3B	Glycogen synthase kinase-3 beta	420	S	9	0.775
TTS(ph)PEPR	TT(0.005)S(0.995)PEPR	null	null	null	Q96JM3	CHAMP1	Chromosome alignment-maintaining phosphoprotein 1	812	S	275	0.995
TVAS(ph)DLQK	TVAS(1)DLQK	null	null	null	Q7L8J4	SH3BP5L	SH3 domain-binding protein 5-like	393	S	343	1
TVGTNT(ph)PPS(ph)PGFGR	TVGT(0.003)NT(0.997)PPS(1)PGFGR	null	null	null	A1L0S7	TNS1	null	1768	T	1222	0.997
TVGTNT(ph)PPS(ph)PGFGR	TVGT(0.003)NT(0.997)PPS(1)PGFGR	null	null	null	A1L0S7	TNS1	null	1768	S	1225	1
TVS(ph)DNSLSNSR	TVS(1)DNSLSNSR	null	null	null	Q96RU3	FNBP1	Formin-binding protein 1	617	S	296	1
TVSS(ph)PPT(ph)SPRPGSAATVSASTSNIIPPR	T(0.001)VS(0.17)S(0.817)PPT(0.504)S(0.504)PRPGS(0.004)AATVSASTSNIIPPR	null	0.209	0.197	O76094	SRP72	Signal recognition particle subunit SRP72	671	S	621	0.817
TVSS(ph)PPT(ph)SPRPGSAATVSASTSNIIPPR	T(0.001)VS(0.17)S(0.817)PPT(0.504)S(0.504)PRPGS(0.004)AATVSASTSNIIPPR	null	0.209	0.197	O76094	SRP72	Signal recognition particle subunit SRP72	671	T	624	0.504
TVTPASS(ph)AKTSPAK	TVTPAS(0.22)S(0.717)AKT(0.046)S(0.018)PAK	null	null	0.034	Q16555	DPYSL2	Dihydropyrimidinase-related protein 2	572	S	518	0.717
VAAAAGSGPS(ph)PPGS(ph)PGHDR	VAAAAGSGPS(1)PPGS(1)PGHDR	null	null	null	Q9BTU6	PI4K2A	Phosphatidylinositol 4-kinase type 2-alpha	479	S	47	1
VAAAAGSGPS(ph)PPGS(ph)PGHDR	VAAAAGSGPS(1)PPGS(1)PGHDR	null	null	null	Q9BTU6	PI4K2A	Phosphatidylinositol 4-kinase type 2-alpha	479	S	51	1
VAAETQS(ph)PSLFGSTK	VAAETQS(0.962)PS(0.038)LFGSTK	null	null	0.124	Q9UKX7	NUP50	Nuclear pore complex protein Nup50	468	S	221	0.962
VAASPKSPT(ph)AALNESLVECPK	VAAS(0.022)PKS(0.261)PT(0.717)AALNESLVECPK	null	0.14	0.37	Q53EZ4	CEP55	Centrosomal protein of 55 kDa	464	T	430	0.717
VAASPKS(ph)PT(ph)AALNESLVECPK	VAAS(0.41)PKS(0.71)PT(0.88)AALNESLVECPK	null	null	0.046	Q53EZ4	CEP55	Centrosomal protein of 55 kDa	464	S	428	0.71
VAASPKS(ph)PT(ph)AALNESLVECPK	VAAS(0.41)PKS(0.71)PT(0.88)AALNESLVECPK	null	null	0.046	Q53EZ4	CEP55	Centrosomal protein of 55 kDa	464	T	430	0.88
VADNS(ph)FDAKR	VADNS(1)FDAKR	null	null	0.162	Q14978	NOLC1	Nucleolar and coiled-body phosphoprotein 1	699	S	643	1
VDGETAS(ph)DSESR	VDGET(0.024)AS(0.897)DS(0.079)ESR	null	null	null	O95674	CDS2	Phosphatidate cytidylyltransferase;Phosphatidate cytidylyltransferase 2	445	S	33	0.897
VDGPRS(ph)PSYGRS(ph)R	VDGPRS(0.96)PS(0.038)Y(0.002)GRS(1)R	null	null	0.493	Q07955	SRSF1	Serine/arginine-rich splicing factor 1	248	S	199	0.96
VDGPRS(ph)PSYGRS(ph)R	VDGPRS(0.96)PS(0.038)Y(0.002)GRS(1)R	null	null	0.493	Q07955	SRSF1	Serine/arginine-rich splicing factor 1	248	S	205	1
VDS(ph)PSHGLVTSSLCIPSPAR	VDS(0.497)PS(0.497)HGLVT(0.004)S(0.001)SLCIPSPAR	null	null	null	Q9UER7	DAXX	Death domain-associated protein 6	740	S	688	0.497
VDS(ph)PTVTTTLK	VDS(1)PTVTTTLK	null	null	0.828	Q07866	KLC1	Kinesin light chain 1	573	S	460	1
VEAKEES(ph)EES(ph)DEDMGFGLFD	VEAKEES(1)EES(1)DEDMGFGLFD	null	null	null	Q8NHW5	RPLP0P6	60S acidic ribosomal protein P0;60S acidic ribosomal protein P0-like	317	S	304	1
VEAKEES(ph)EES(ph)DEDMGFGLFD	VEAKEES(1)EES(1)DEDMGFGLFD	null	null	null	Q8NHW5	RPLP0P6	60S acidic ribosomal protein P0;60S acidic ribosomal protein P0-like	317	S	307	1
VEAKEES(ph)EES(ph)DEDM(ox)GFGLFD	VEAKEES(1)EES(1)DEDMGFGLFD	null	null	null	Q8NHW5	RPLP0P6	60S acidic ribosomal protein P0;60S acidic ribosomal protein P0-like	317	S	304	1
VEAKEES(ph)EES(ph)DEDM(ox)GFGLFD	VEAKEES(1)EES(1)DEDMGFGLFD	null	null	null	Q8NHW5	RPLP0P6	60S acidic ribosomal protein P0;60S acidic ribosomal protein P0-like	317	S	307	1
VEEESTGDPFGFDS(ph)DDESLPVSSK	VEEES(0.012)T(0.024)GDPFGFDS(0.913)DDES(0.05)LPVS(0.002)SK	null	null	0.022	Q7Z5K2	WAPL	Wings apart-like protein homolog	1190	S	77	0.913
VEEKS(ph)HDLIQK	VEEKS(1)HDLIQK	null	null	null	Q9Y5K3	PCYT1B	Choline-phosphate cytidylyltransferase B	369	S	271	1
VEHPNGTGVLGPHS(ph)PPAQPTPGPPDNTLQETGTFPSS	VEHPNGT(0.015)GVLGPHS(0.943)PPAQPT(0.037)PGPPDNT(0.003)LQET(0.001)GT(0.001)FPSS	null	null	null	Q8IZ69	TRMT2A	tRNA (uracil-5-)-methyltransferase homolog A	625	S	602	0.943
VEMGTSSQNDVDMSWIPQETLNQINKAS(ph)PR	VEMGTSSQNDVDMSWIPQET(0.208)LNQINKAS(0.792)PR	null	null	null	P43307	SSR1	Translocon-associated protein subunit alpha	286	S	268	0.792
VEM(ox)YS(ph)GS(ph)DDDDDFNKLPK	VEMYS(1)GS(1)DDDDDFNKLPK	null	null	null	O60841	EIF5B	Eukaryotic translation initiation factor 5B	1220	S	135	1
VEM(ox)YS(ph)GS(ph)DDDDDFNKLPK	VEMYS(1)GS(1)DDDDDFNKLPK	null	null	null	O60841	EIF5B	Eukaryotic translation initiation factor 5B	1220	S	137	1
VENM(ox)SSNQDGNDS(ph)DEFM(ox)	VENMSSNQDGNDS(1)DEFM	null	null	null	Q86WR0	CCDC25	Coiled-coil domain-containing protein 25	208	S	204	1
VENSPQVDGS(ph)PPGLEGLLGGIGEK	VENSPQVDGS(1)PPGLEGLLGGIGEK	null	null	null	Q8WVB6	CHTF18	Chromosome transmission fidelity protein 18 homolog	975	S	871	1
VETHPNIWS(ph)HR	VETHPNIWS(1)HR	null	null	1.889	Q8N6C5	IGSF1	Immunoglobulin superfamily member 1	1336	S	496	1
VEVKVPPAPVPCPPPS(ph)PGPSAVPS(ph)SPK	VEVKVPPAPVPCPPPS(0.979)PGPS(0.175)AVPS(0.423)S(0.423)PK	null	-0.463	-0.401	O95817	BAG3	BAG family molecular chaperone regulator 3	575	S	377	0.979
VEVKVPPAPVPCPPPS(ph)PGPSAVPS(ph)SPK	VEVKVPPAPVPCPPPS(0.979)PGPS(0.175)AVPS(0.423)S(0.423)PK	null	-0.463	-0.401	O95817	BAG3	BAG family molecular chaperone regulator 3	575	S	385	0.423
VFPEPTES(ph)GDEGEELGLPLLSTR	VFPEPT(0.028)ES(0.972)GDEGEELGLPLLSTR	null	null	null	Q9BUR4	WRAP53	Telomerase Cajal body protein 1	548	S	491	0.972
VGEDEDGS(ph)DEEVVHNEDIHFEPIVSLPEVEVK	VGEDEDGS(1)DEEVVHNEDIHFEPIVSLPEVEVK	null	null	null	P49792	RANBP2	E3 SUMO-protein ligase RanBP2	3224	S	2900	1
VGSGQGGS(ph)PCWK	VGSGQGGS(1)PCWK	null	null	0.468	Q9UMN6	KMT2B	Histone-lysine N-methyltransferase 2B	2715	S	351	1
VGTHQS(ph)L	VGT(0.002)HQS(0.998)L	null	null	null	Q7KYR7	BTN2A1	Butyrophilin subfamily 2 member A2;Butyrophilin subfamily 2 member A1	527	S	526	0.998
VHNNS(ph)PDTSR	VHNNS(0.974)PDT(0.026)SR	null	null	null	Q9BRD0	BUD13	BUD13 homolog	619	S	248	0.974
VIFWSALAGAIPLNGDS(ph)EEEANRDDR	VIFWSALAGAIPLNGDS(1)EEEANRDDR	null	null	null	Q9H089	LSG1	Large subunit GTPase 1 homolog	658	S	252	1
VIVGSLS(ph)VQDLQASQSACYWLK	VIVGS(0.046)LS(0.954)VQDLQASQSACYWLK	null	null	0.558	Q15043	SLC39A14	Zinc transporter ZIP14	492	S	311	0.954
VIY(ph)DFIEK	VIY(1)DFIEK	null	null	0.074	O00401	WASL	Neural Wiskott-Aldrich syndrome protein	505	Y	256	1
VKEEAS(ph)SPLK	VKEEAS(0.5)S(0.5)PLK	null	-0.343	-0.072	Q9P2R6	RERE	Arginine-glutamic acid dipeptide repeats protein	1566	S	641	0.5
VKKYCLM(ox)S(ph)VK	VKKYCLMS(1)VK	null	null	null	Q8NHM5	KDM2B	Lysine-specific demethylase 2B	1336	S	233	1
VKLIEYY(ph)LT(ph)K	VKLIEY(0.137)Y(0.884)LT(0.979)K	null	null	-0.276	Q8NI08	NCOA7	Nuclear receptor coactivator 7	942	Y	526	0.884
VKLIEYY(ph)LT(ph)K	VKLIEY(0.137)Y(0.884)LT(0.979)K	null	null	-0.276	Q8NI08	NCOA7	Nuclear receptor coactivator 7	942	T	528	0.979
VLAPILPDNFST(ph)PTGSR	VLAPILPDNFS(0.087)T(0.651)PT(0.027)GS(0.235)R	null	null	null	Q9NQS7	INCENP	Inner centromere protein	918	T	292	0.651
VLGS(ph)EGEEEDEALS(ph)PAK	VLGS(1)EGEEEDEALS(1)PAK	null	null	null	P18858	LIG1	DNA ligase 1;DNA ligase	919	S	66	1
VLGS(ph)EGEEEDEALS(ph)PAK	VLGS(1)EGEEEDEALS(1)PAK	null	null	null	P18858	LIG1	DNA ligase 1;DNA ligase	919	S	76	1
VLLS(ph)PIRS(ph)PTQTVSPGLLCGELAENTWVTPEGVTLR	VLLS(0.973)PIRS(0.718)PT(0.147)QT(0.146)VS(0.016)PGLLCGELAENTWVTPEGVTLR	null	null	null	Q2M1Z3	ARHGAP31	Rho GTPase-activating protein 31	1444	S	1374	0.973
VLLS(ph)PIRS(ph)PTQTVSPGLLCGELAENTWVTPEGVTLR	VLLS(0.973)PIRS(0.718)PT(0.147)QT(0.146)VS(0.016)PGLLCGELAENTWVTPEGVTLR	null	null	null	Q2M1Z3	ARHGAP31	Rho GTPase-activating protein 31	1444	S	1378	0.718
VLLSPIRS(ph)PTQTVSPGLLCGELAENTWVTPEGVTLR	VLLS(0.106)PIRS(0.287)PT(0.287)QT(0.287)VS(0.033)PGLLCGELAENTWVTPEGVTLR	null	null	null	Q2M1Z3	ARHGAP31	Rho GTPase-activating protein 31	1444	S	1378	0.287
VLS(ph)DS(ph)EDEEKDADVPGTSTR	VLS(1)DS(1)EDEEKDADVPGTSTR	null	-0.395	0.016	Q8WWQ0	PHIP	PH-interacting protein	1821	S	1281	1
VLS(ph)DS(ph)EDEEKDADVPGTSTR	VLS(1)DS(1)EDEEKDADVPGTSTR	null	-0.395	0.016	Q8WWQ0	PHIP	PH-interacting protein	1821	S	1283	1
VLS(ph)PLRS(ph)PPLIGSESAYESFLSADDK	VLS(1)PLRS(1)PPLIGSESAYESFLSADDK	null	null	null	P46821	MAP1B	Microtubule-associated protein 1B;MAP1B heavy chain;MAP1 light chain LC1	2468	S	1396	1
VLS(ph)PLRS(ph)PPLIGSESAYESFLSADDK	VLS(1)PLRS(1)PPLIGSESAYESFLSADDK	null	null	null	P46821	MAP1B	Microtubule-associated protein 1B;MAP1B heavy chain;MAP1 light chain LC1	2468	S	1400	1
VLSPLRS(ph)PPLIGSESAYESFLSADDK	VLS(0.231)PLRS(0.769)PPLIGSESAYESFLSADDK	null	null	null	P46821	MAP1B	Microtubule-associated protein 1B;MAP1B heavy chain;MAP1 light chain LC1	2468	S	1400	0.769
VLS(ph)STS(ph)EEDEPGVVK	VLS(0.93)S(0.07)T(0.07)S(0.93)EEDEPGVVK	null	0.416	null	Q8NI08	NCOA7	Nuclear receptor coactivator 7	942	S	208	0.93
VLS(ph)STS(ph)EEDEPGVVK	VLS(0.93)S(0.07)T(0.07)S(0.93)EEDEPGVVK	null	0.416	null	Q8NI08	NCOA7	Nuclear receptor coactivator 7	942	S	211	0.93
VLTANSNPSS(ph)PSAAK	VLTANSNPS(0.004)S(0.945)PS(0.051)AAK	null	-0.151	0.134	Q9NV56	MRGBP	MRG/MORF4L-binding protein	204	S	195	0.945
VMS(ph)AISKHKIWFT(ph)IYDNQYLYT(ph)GK	VMS(0.986)AIS(0.016)KHKIWFT(0.731)IY(0.187)DNQY(0.161)LY(0.191)T(0.729)GK	null	null	null	Q5CZC0	FSIP2	Fibrous sheath-interacting protein 2	6907	S	4187	0.986
VMS(ph)AISKHKIWFT(ph)IYDNQYLYT(ph)GK	VMS(0.986)AIS(0.016)KHKIWFT(0.731)IY(0.187)DNQY(0.161)LY(0.191)T(0.729)GK	null	null	null	Q5CZC0	FSIP2	Fibrous sheath-interacting protein 2	6907	T	4197	0.731
VMS(ph)AISKHKIWFT(ph)IYDNQYLYT(ph)GK	VMS(0.986)AIS(0.016)KHKIWFT(0.731)IY(0.187)DNQY(0.161)LY(0.191)T(0.729)GK	null	null	null	Q5CZC0	FSIP2	Fibrous sheath-interacting protein 2	6907	T	4206	0.729
VNFPENGFLSPDKLS(ph)LLEK	VNFPENGFLS(0.217)PDKLS(0.783)LLEK	null	null	-0.034	P31689	DNAJA1	DnaJ homolog subfamily A member 1	397	S	340	0.783
VNGDDHHEEDM(ox)DM(ox)S(ph)D	VNGDDHHEEDMDMS(1)D	null	null	null	Q05519	SRSF11	Serine/arginine-rich splicing factor 11	484	S	483	1
VNGLPS(ph)PT(ph)HSAHCSFYR	VNGLPS(0.892)PT(0.872)HS(0.136)AHCS(0.083)FY(0.016)R	null	null	-0.288	O15075	DCLK1	Serine/threonine-protein kinase DCLK1	740	S	32	0.892
VNGLPS(ph)PT(ph)HSAHCSFYR	VNGLPS(0.892)PT(0.872)HS(0.136)AHCS(0.083)FY(0.016)R	null	null	-0.288	O15075	DCLK1	Serine/threonine-protein kinase DCLK1	740	T	34	0.872
VNS(ph)DCDSVLPSNFLLGGNIFDPLNLNSLLDEEVSR	VNS(0.427)DCDS(0.427)VLPS(0.145)NFLLGGNIFDPLNLNSLLDEEVSR	null	null	null	Q7L2J0	MEPCE	7SK snRNA methylphosphate capping enzyme	689	S	175	0.427
VNS(ph)GDTEVGSSLLR	VNS(0.999)GDT(0.001)EVGSSLLR	null	-0.029	null	O75592	MYCBP2	E3 ubiquitin-protein ligase MYCBP2	4640	S	3467	0.999
VNS(ph)PGTLAR	VNS(1)PGTLAR	null	null	0.672	P53814	SMTN	Smoothelin	917	S	514	1
VPCLTSISLRWT(ph)AAPT(ph)QAPAPS(ph)R	VPCLT(0.24)S(0.24)IS(0.24)LRWT(0.28)AAPT(1)QAPAPS(1)R	null	-0.208	-0.152	F8WDZ4	BCL7B	null	88	T	74	0.28
VPCLTSISLRWT(ph)AAPT(ph)QAPAPS(ph)R	VPCLT(0.24)S(0.24)IS(0.24)LRWT(0.28)AAPT(1)QAPAPS(1)R	null	-0.208	-0.152	F8WDZ4	BCL7B	null	88	T	78	1
VPCLTSISLRWT(ph)AAPT(ph)QAPAPS(ph)R	VPCLT(0.24)S(0.24)IS(0.24)LRWT(0.28)AAPT(1)QAPAPS(1)R	null	-0.208	-0.152	F8WDZ4	BCL7B	null	88	S	84	1
VPCNVEGIS(ph)PELEK	VPCNVEGIS(1)PELEK	null	0.963	null	Q86VQ1	GLCCI1	Glucocorticoid-induced transcript 1 protein	547	S	303	1
VPDEEENEES(ph)DNEKETEK	VPDEEENEES(0.917)DNEKET(0.083)EK	null	null	null	P11388	TOP2A	DNA topoisomerase 2-alpha	1531	S	1106	0.917
VPEASSEPFDTSS(ph)PQAGR	VPEASS(0.006)EPFDT(0.279)S(0.279)S(0.436)PQAGR	null	null	-0.089	Q9H4I2	ZHX3	Zinc fingers and homeoboxes protein 3	956	S	946	0.436
VPLAPITDPQQLQLS(ph)PLKGLSLVDKENTPPALSGTR	VPLAPIT(0.019)DPQQLQLS(0.849)PLKGLS(0.13)LVDKENT(0.001)PPALSGTR	null	null	-0.007	P31350	RRM2	Ribonucleoside-diphosphate reductase subunit M2	389	S	20	0.849
VPPAPVPCPPPS(ph)PGPSAVPSSPKSVAT(ph)EER	VPPAPVPCPPPS(0.95)PGPS(0.05)AVPS(0.083)S(0.059)PKS(0.282)VAT(0.576)EER	null	0.241	0.093	O95817	BAG3	BAG family molecular chaperone regulator 3	575	S	377	0.95
VPPAPVPCPPPS(ph)PGPSAVPSSPKSVAT(ph)EER	VPPAPVPCPPPS(0.95)PGPS(0.05)AVPS(0.083)S(0.059)PKS(0.282)VAT(0.576)EER	null	0.241	0.093	O95817	BAG3	BAG family molecular chaperone regulator 3	575	T	392	0.576
VPPPRS(ph)PQAQEAPVNIDEGLTGCTIQLLPAQDK	VPPPRS(1)PQAQEAPVNIDEGLTGCTIQLLPAQDK	null	-0.019	0.063	P78559	MAP1A	Microtubule-associated protein 1A;MAP1A heavy chain;MAP1 light chain LC2	2803	S	1069	1
VPS(ph)PGMEEAGCSR	VPS(1)PGMEEAGCSR	null	null	null	Q96RL1	UIMC1	BRCA1-A complex subunit RAP80	719	S	653	1
VPST(ph)PPPK	VPS(0.022)T(0.978)PPPK	null	null	-3.179	Q9H7N4	SCAF1	Splicing factor, arginine/serine-rich 19	1312	T	976	0.978
VPS(ph)WGLEDNVVCSQPAR	VPS(0.986)WGLEDNVVCS(0.014)QPAR	null	null	-0.081	Q86VP1	TAX1BP1	Tax1-binding protein 1	789	S	666	0.986
VPVASPS(ph)AHNISSSGGAPDR	VPVAS(0.122)PS(0.87)AHNIS(0.003)S(0.002)S(0.004)GGAPDR	null	null	null	Q7KZI7	MARK2	Serine/threonine-protein kinase MARK2	788	S	571	0.87
VQAYEEPS(ph)VASSPNGKESDLRR	VQAY(0.004)EEPS(0.442)VAS(0.442)S(0.092)PNGKES(0.021)DLRR	null	null	-0.213	Q99575	POP1	Ribonucleases P/MRP protein subunit POP1	1024	S	726	0.442
VQDTS(ph)NTGLGEDIIHQLSK	VQDT(0.103)S(0.622)NT(0.275)GLGEDIIHQLSK	null	null	null	Q8IWA0	WDR75	WD repeat-containing protein 75	830	S	796	0.622
VQELAPAS(ph)GEK	VQELAPAS(1)GEK	null	null	0.028	Q14687	GSE1	Genetic suppressor element 1	1217	S	970	1
VQLETIIKS(ph)LK	VQLETIIKS(1)LK	null	-2.526	null	Q9UBC2	EPS15L1	Epidermal growth factor receptor substrate 15-like 1	864	S	532	1
VQM(ox)TS(ph)PSSTGSPMFK	VQMT(0.015)S(0.768)PS(0.136)S(0.03)T(0.03)GS(0.021)PMFK	null	null	0.159	P49790	NUP153	Nuclear pore complex protein Nup153	1475	S	516	0.768
VQMTS(ph)PSSTGSPMFK	VQMT(0.156)S(0.58)PS(0.079)S(0.079)T(0.079)GS(0.027)PMFK	null	null	-0.007	P49790	NUP153	Nuclear pore complex protein Nup153	1475	S	516	0.58
VQT(ph)PLLRAT(ph)VASSTQK	VQT(1)PLLRAT(0.816)VAS(0.091)S(0.091)T(0.002)QK	null	null	null	Q9UHD8	SEPT9	Septin-9	586	T	49	1
VQT(ph)PLLRAT(ph)VASSTQK	VQT(1)PLLRAT(0.816)VAS(0.091)S(0.091)T(0.002)QK	null	null	null	Q9UHD8	SEPT9	Septin-9	586	T	55	0.816
VQVAALQAS(ph)PPLDQDDR	VQVAALQAS(1)PPLDQDDR	null	null	null	Q9UDY2	TJP2	Tight junction protein ZO-2	1190	S	130	1
VQVLDTNDLRPLFSPT(ph)SYSVSLPENTAIR	VQVLDTNDLRPLFS(0.005)PT(0.453)S(0.165)Y(0.249)S(0.105)VS(0.023)LPENTAIR	null	null	null	Q14517	FAT1	Protocadherin Fat 1;Protocadherin Fat 1, nuclear form	4588	T	152	0.453
VSNLQVS(ph)PK	VSNLQVS(1)PK	null	null	-2.967	O00443	PIK3C2A	Phosphatidylinositol 4-phosphate 3-kinase C2 domain-containing subunit alpha	1686	S	259	1
VSPQDANPLMANGT(ph)LTR	VSPQDANPLMANGT(0.942)LT(0.058)R	null	null	-0.026	O60716	CTNND1	Catenin delta-1	968	T	59	0.942
VSPSKSPSLSPSPPS(ph)PLEKTPLGER	VSPS(0.003)KS(0.003)PS(0.018)LS(0.018)PS(0.04)PPS(0.914)PLEKT(0.003)PLGER	null	null	0.464	P46821	MAP1B	Microtubule-associated protein 1B;MAP1B heavy chain;MAP1 light chain LC1	2468	S	1265	0.914
VSPS(ph)KSPSLSPSPPS(ph)PLEKTPLGER	VS(0.008)PS(0.564)KS(0.405)PS(0.023)LS(0.009)PS(0.025)PPS(0.965)PLEKT(0.002)PLGER	null	null	-0.243	P46821	MAP1B	Microtubule-associated protein 1B;MAP1B heavy chain;MAP1 light chain LC1	2468	S	1254	0.564
VSPS(ph)KSPSLSPSPPS(ph)PLEKTPLGER	VS(0.008)PS(0.564)KS(0.405)PS(0.023)LS(0.009)PS(0.025)PPS(0.965)PLEKT(0.002)PLGER	null	null	-0.243	P46821	MAP1B	Microtubule-associated protein 1B;MAP1B heavy chain;MAP1 light chain LC1	2468	S	1265	0.965
VS(ph)SGYVPPPVATPFSSK	VS(0.5)S(0.5)GY(0.001)VPPPVATPFSSK	null	-0.176	null	Q15942	ZYX	Zyxin	572	S	169	0.5
VSS(ph)PTKPK	VSS(0.999)PT(0.001)KPK	null	null	null	Q8WUA4	GTF3C2	General transcription factor 3C polypeptide 2	911	S	220	0.999
VSS(ph)PVFGATSSIK	VS(0.067)S(0.933)PVFGATSSIK	null	null	null	Q99708	RBBP8	DNA endonuclease RBBP8	897	S	327	0.933
VSTGDTSPCGT(ph)EEDSSPASPM(ox)HER	VS(0.001)T(0.029)GDT(0.118)S(0.134)PCGT(0.575)EEDS(0.063)S(0.063)PAS(0.016)PMHER	null	null	null	Q6ICG6	KIAA0930	Uncharacterized protein KIAA0930	404	T	271	0.575
VT(ph)KS(ph)AQKAQK	VT(1)KS(1)AQKAQK	null	-1.053	null	P68104	EEF1A1	Elongation factor 1-alpha;Putative elongation factor 1-alpha-like 3;Elongation factor 1-alpha 1;Elongation factor 1-alpha 2	462	T	452	1
VT(ph)KS(ph)AQKAQK	VT(1)KS(1)AQKAQK	null	-1.053	null	P68104	EEF1A1	Elongation factor 1-alpha;Putative elongation factor 1-alpha-like 3;Elongation factor 1-alpha 1;Elongation factor 1-alpha 2	462	S	454	1
VTLGT(ph)GRLS(ph)VLEVR	VT(0.004)LGT(0.999)GRLS(0.997)VLEVR	null	null	null	I1VEE1	ABO	null	228	T	41	0.999
VTLGT(ph)GRLS(ph)VLEVR	VT(0.004)LGT(0.999)GRLS(0.997)VLEVR	null	null	null	I1VEE1	ABO	null	228	S	45	0.997
VTRS(ph)PPTQVAISSDSAR	VT(0.002)RS(0.499)PPT(0.499)QVAISSDSAR	null	null	null	Q6ZUT6	C15orf52	Uncharacterized protein C15orf52	534	S	201	0.499
VTVFSAAEGGPGPS(ph)R	VTVFSAAEGGPGPS(1)R	null	-0.319	null	M0R0B6	PGPEP1	null	87	S	80	1
VVLASAS(ph)PR	VVLAS(0.152)AS(0.848)PR	null	0.033	null	O95671	ASMTL	N-acetylserotonin O-methyltransferase-like protein	621	S	21	0.848
VVNGGPPRM(ox)S(ph)PK	VVNGGPPRMS(1)PK	null	null	null	F8VRK6	ATXN2	null	235	S	153	1
VVNT(ph)DHGSPEQLQIPVTDSGR	VVNT(0.768)DHGS(0.232)PEQLQIPVTDSGR	null	-0.053	0.058	Q6IQ49	SDE2	Protein SDE2 homolog	451	T	274	0.768
VVSS(ph)TSEEEEAFTEK	VVS(0.045)S(0.94)T(0.015)SEEEEAFTEK	null	0.995	0.238	Q8N573	OXR1	Oxidation resistance protein 1	874	S	202	0.94
VVVS(ph)PTK	VVVS(0.99)PT(0.01)K	null	-0.207	null	P19338	NCL	Nucleolin	710	S	67	0.99
VYEDSGIPLPAES(ph)PK	VYEDSGIPLPAES(1)PK	null	null	null	Q8IXM2	BAP18	Chromatin complexes subunit BAP18	172	S	96	1
VYFQS(ph)PPGAAGEGPGGADDEGPVRR	VY(0.001)FQS(0.999)PPGAAGEGPGGADDEGPVRR	null	-0.057	0.163	Q96C90	PPP1R14B	Protein phosphatase 1 regulatory subunit 14B	147	S	32	0.999
VY(ph)GQNINNETWSR	VY(0.79)GQNINNET(0.207)WS(0.003)R	null	null	null	Q9H8M5	CNNM2	Metal transporter CNNM2	875	Y	106	0.79
VY(ph)SYALALK	VY(0.872)S(0.127)YALALK	null	null	-0.213	Q9UKK9	NUDT5	ADP-sugar pyrophosphatase	219	Y	198	0.872
WDLT(ph)FSPPQK	WDLT(0.977)FS(0.023)PPQK	null	null	null	Q8WXH2	JPH3	Junctophilin-3	748	T	696	0.977
WLDES(ph)DAEMELR	WLDES(1)DAEMELR	null	null	null	Q9P035	HACD3	Very-long-chain (3R)-3-hydroxyacyl-CoA dehydratase 3	362	S	114	1
WQS(ph)PVTK	WQS(0.998)PVT(0.002)K	null	null	null	B7Z7U0	null	null	916	S	550	0.998
YEMY(ph)VSILKEGGK	Y(0.101)EMY(0.767)VS(0.131)ILKEGGK	null	null	null	Q9NYI0	PSD3	PH and SEC7 domain-containing protein 3	1048	Y	984	0.767
YETNLT(ph)FVGCVGM(ox)LDPPRIEVAS(ph)SVK	Y(0.001)ET(0.007)NLT(0.992)FVGCVGMLDPPRIEVAS(0.58)S(0.42)VK	null	null	null	P16615	ATP2A2	Sarcoplasmic/endoplasmic reticulum calcium ATPase 2	1042	T	591	0.992
YETNLT(ph)FVGCVGM(ox)LDPPRIEVAS(ph)SVK	Y(0.001)ET(0.007)NLT(0.992)FVGCVGMLDPPRIEVAS(0.58)S(0.42)VK	null	null	null	P16615	ATP2A2	Sarcoplasmic/endoplasmic reticulum calcium ATPase 2	1042	S	608	0.58
YFEADPPGQVAAS(ph)PDPTT	YFEADPPGQVAAS(0.981)PDPT(0.014)T(0.005)	null	null	null	O43598	DNPH1	2'-deoxynucleoside 5'-phosphate N-hydrolase 1	174	S	169	0.981
YFQS(ph)PS(ph)RS(ph)R	YFQS(1)PS(1)RS(1)R	null	null	null	Q16629	SRSF7	Serine/arginine-rich splicing factor 7	238	S	192	1
YFQS(ph)PS(ph)RS(ph)R	YFQS(1)PS(1)RS(1)R	null	null	null	Q16629	SRSF7	Serine/arginine-rich splicing factor 7	238	S	194	1
YFQS(ph)PS(ph)RS(ph)R	YFQS(1)PS(1)RS(1)R	null	null	null	Q16629	SRSF7	Serine/arginine-rich splicing factor 7	238	S	196	1
YGLQDS(ph)DEEEEEHPSK	Y(0.001)GLQDS(0.999)DEEEEEHPSK	null	null	-0.534	P52948	NUP98	Nuclear pore complex protein Nup98-Nup96;Nuclear pore complex protein Nup98;Nuclear pore complex protein Nup96	1817	S	888	0.999
YKPM(ox)T(ph)NVS	YKPMT(0.994)NVS(0.006)	null	null	null	Q9H3P2	NELFA	Negative elongation factor A	528	T	525	0.994
YLATSQPRPDS(ph)SGSH	YLATSQPRPDS(0.508)S(0.195)GS(0.297)H	null	null	-0.134	Q9C0H2	TTYH3	Protein tweety homolog;Protein tweety homolog 3	523	S	519	0.508
YLEES(ph)DEDDLF	YLEES(1)DEDDLF	null	null	null	P11388	TOP2A	DNA topoisomerase 2-alpha	1531	S	1525	1
YPPGIVGVAPGGLPAAM(ox)EGIIPGGIPVTHNLPTVAHPSQAPS(ph)PNQPTK	YPPGIVGVAPGGLPAAMEGIIPGGIPVT(0.009)HNLPT(0.019)VAHPS(0.084)QAPS(0.612)PNQPT(0.276)K	null	null	null	P56545	CTBP2	C-terminal-binding protein 2	445	S	428	0.612
Y(ph)PVS(ph)SREAT(ph)QILS(ph)VPK	Y(0.87)PVS(0.571)S(0.571)REAT(0.988)QILS(1)VPK	null	null	-0.337	P42166	TMPO	Lamina-associated polypeptide 2, isoform alpha;Thymopoietin;Thymopentin	694	Y	520	0.87
Y(ph)PVS(ph)SREAT(ph)QILS(ph)VPK	Y(0.87)PVS(0.571)S(0.571)REAT(0.988)QILS(1)VPK	null	null	-0.337	P42166	TMPO	Lamina-associated polypeptide 2, isoform alpha;Thymopoietin;Thymopentin	694	S	523	0.571
Y(ph)PVS(ph)SREAT(ph)QILS(ph)VPK	Y(0.87)PVS(0.571)S(0.571)REAT(0.988)QILS(1)VPK	null	null	-0.337	P42166	TMPO	Lamina-associated polypeptide 2, isoform alpha;Thymopoietin;Thymopentin	694	T	528	0.988
Y(ph)PVS(ph)SREAT(ph)QILS(ph)VPK	Y(0.87)PVS(0.571)S(0.571)REAT(0.988)QILS(1)VPK	null	null	-0.337	P42166	TMPO	Lamina-associated polypeptide 2, isoform alpha;Thymopoietin;Thymopentin	694	S	532	1
YQDEVFGGFVTEPQEES(ph)EEEVEEPEER	YQDEVFGGFVTEPQEES(1)EEEVEEPEER	null	null	0.049	Q13283	G3BP1	Ras GTPase-activating protein-binding protein 1	466	S	149	1
YQEQGGEAS(ph)PQR	YQEQGGEAS(1)PQR	null	null	null	Q9UJU6	DBNL	Drebrin-like protein	430	S	232	1
YQEQGGEAS(ph)PQSR	YQEQGGEAS(0.977)PQS(0.023)R	null	null	-0.084	B4DDD6	DBNL	null	406	S	207	0.977
YS(ph)LTELNMAGCNK	Y(0.157)S(0.843)LTELNMAGCNK	null	null	0.683	Q9Y2K7	KDM2A	Lysine-specific demethylase 2A	1162	S	1095	0.843
YVASYLLAALGGNSS(ph)PSAK	YVASYLLAALGGNS(0.197)S(0.637)PS(0.167)AK	null	null	null	P05387	RPLP2	60S acidic ribosomal protein P2	115	S	17	0.637
Y(ph)VRGLLQT(ph)EPQNNQAK	Y(1)VRGLLQT(1)EPQNNQAK	null	-4.951	null	Q9Y3D6	FIS1	Mitochondrial fission 1 protein	152	Y	93	1
Y(ph)VRGLLQT(ph)EPQNNQAK	Y(1)VRGLLQT(1)EPQNNQAK	null	-4.951	null	Q9Y3D6	FIS1	Mitochondrial fission 1 protein	152	T	100	1
YVSGSS(ph)PDLVTR	YVSGS(0.076)S(0.922)PDLVT(0.002)R	null	null	-1.438	Q15678	PTPN14	Protein-tyrosine-phosphatase;Tyrosine-protein phosphatase non-receptor type 14	1187	S	594	0.922
Y(ph)VLCPSTTPSPAQPADR	Y(1)VLCPSTTPSPAQPADR	2.099	1.467	0.702	P30530	AXL	Receptor protein-tyrosine kinase;Tyrosine-protein kinase receptor UFO	894	Y	866	1
KEEPSQNDIS(ph)PK	KEEPS(0.001)QNDIS(0.999)PK	1.943	null	null	Q9NR30	DDX21	Nucleolar RNA helicase 2	783	S	89	0.999
RTS(ph)FSTSDVSK	RT(0.09)S(0.395)FS(0.193)T(0.13)S(0.193)DVSK	1.512	null	2.73	Q13459	MYO9B	Unconventional myosin-IXb	2157	S	1354	0.395
VQNS(ph)PPVGR	VQNS(1)PPVGR	1.464	-0.263	null	O95359	TACC2	Transforming acidic coiled-coil-containing protein 2	2948	S	2226	1
AGS(ph)FTGTSDPEAAPAR	AGS(0.955)FT(0.045)GTSDPEAAPAR	1.425	null	0.465	Q9Y4F5	CEP170B	Centrosomal protein of 170 kDa protein B	1589	S	1179	0.955
EVS(ph)PAPAVAGQSK	EVS(1)PAPAVAGQSK	1.302	0.14	1.625	O60292	SIPA1L3	Signal-induced proliferation-associated 1-like protein 3	1781	S	1364	1
LTEGCS(ph)FR	LTEGCS(1)FR	1.295	0.775	0.482	P42677	RPS27	40S ribosomal protein S27;40S ribosomal protein S27-like	84	S	78	1
ERPSS(ph)AIYPSDSFR	ERPS(0.03)S(0.968)AIYPS(0.002)DSFR	1.215	0.123	0.016	Q92974	ARHGEF2	Rho guanine nucleotide exchange factor 2	986	S	122	0.968
RGS(ph)PAPANPGR	RGS(1)PAPANPGR	1.205	null	null	O75676	RPS6KA4	Ribosomal protein S6 kinase;Ribosomal protein S6 kinase alpha-4	772	S	745	1
INTDVQLDS(ph)QEK	INT(0.039)DVQLDS(0.961)QEK	1.17	null	null	Q9BVS5	TRMT61B	tRNA (adenine(58)-N(1))-methyltransferase, mitochondrial	477	S	421	0.961
LLLAS(ph)PPNER	LLLAS(1)PPNER	1.142	-0.04	0.011	Q52LW3	ARHGAP29	Rho GTPase-activating protein 29	1261	S	1029	1
ASETVS(ph)EASPGSTASQTGVPTQVVQQVQGTQQR	AS(0.054)ET(0.054)VS(0.707)EAS(0.171)PGS(0.004)T(0.004)AS(0.004)QT(0.001)GVPTQVVQQVQGTQQR	1.123	0.016	null	P22670	RFX1	MHC class II regulatory factor RFX1	979	S	117	0.707
S(ph)VDFDSLTVR	S(1)VDFDSLTVR	1.052	1.083	-0.076	Q9Y5K6	CD2AP	CD2-associated protein	639	S	458	1
QQNSGRM(ox)SPM(ox)GT(ph)ASGSNSPTSDSASVQR	QQNS(0.11)GRMS(0.254)PMGT(0.595)AS(0.036)GS(0.003)NS(0.001)PTSDSASVQR	1.031	null	0.183	O76080	ZFAND5	AN1-type zinc finger protein 5	213	T	52	0.595
KNPSVVIKPEACS(ph)PQFGK	KNPSVVIKPEACS(1)PQFGK	1.01	null	null	Q8WXE1	ATRIP	ATR-interacting protein	791	S	239	1
RTSFS(ph)FQK	RT(0.005)S(0.002)FS(0.994)FQK	0.983	null	-0.035	Q9BPZ7	MAPKAP1	Target of rapamycin complex 2 subunit MAPKAP1	522	S	512	0.994
RLS(ph)NVS(ph)SSGSINLLES(ph)PQLATLAEDVTAALAK	RLS(0.765)NVS(0.466)S(0.466)S(0.203)GS(0.203)INLLES(0.885)PQLAT(0.005)LAEDVT(0.006)AALAK	0.958	null	0.116	P11137	MAP2	Microtubule-associated protein;Microtubule-associated protein 2	1827	S	1795	0.765
RLS(ph)NVS(ph)SSGSINLLES(ph)PQLATLAEDVTAALAK	RLS(0.765)NVS(0.466)S(0.466)S(0.203)GS(0.203)INLLES(0.885)PQLAT(0.005)LAEDVT(0.006)AALAK	0.958	null	0.116	P11137	MAP2	Microtubule-associated protein;Microtubule-associated protein 2	1827	S	1798	0.466
RLS(ph)NVS(ph)SSGSINLLES(ph)PQLATLAEDVTAALAK	RLS(0.765)NVS(0.466)S(0.466)S(0.203)GS(0.203)INLLES(0.885)PQLAT(0.005)LAEDVT(0.006)AALAK	0.958	null	0.116	P11137	MAP2	Microtubule-associated protein;Microtubule-associated protein 2	1827	S	1808	0.885
NVPQEESLEDS(ph)DVDADFK	NVPQEESLEDS(1)DVDADFK	0.949	0.24	0.217	O00505	KPNA3	Importin subunit alpha;Importin subunit alpha-4	521	S	60	1
NLETLPSFS(ph)S(ph)DEEDSVAK	NLETLPS(0.14)FS(0.868)S(0.991)DEEDS(0.001)VAK	0.921	0.05	-0.217	Q9ULL5	PRR12	Proline-rich protein 12	1215	S	560	0.868
NLETLPSFS(ph)S(ph)DEEDSVAK	NLETLPS(0.14)FS(0.868)S(0.991)DEEDS(0.001)VAK	0.921	0.05	-0.217	Q9ULL5	PRR12	Proline-rich protein 12	1215	S	561	0.991
RPLS(ph)SSHEASEGQAK	RPLS(0.463)S(0.463)S(0.073)HEASEGQAK	0.909	null	-0.18	Q8IZ21	PHACTR4	Phosphatase and actin regulator 4	702	S	176	0.463
RPDHSGGSPSPPTS(ph)EPAR	RPDHSGGS(0.004)PS(0.001)PPT(0.012)S(0.983)EPAR	0.884	null	0.195	Q8TAD8	SNIP1	Smad nuclear-interacting protein 1	396	S	58	0.983
GPRIS(ph)APNVDFNLEGPK	GPRIS(1)APNVDFNLEGPK	0.879	null	null	Q09666	AHNAK	Neuroblast differentiation-associated protein AHNAK	5890	S	5448	1
NS(ph)TELAPPLPVR	NS(0.937)T(0.063)ELAPPLPVR	0.849	null	0.226	Q9H7D0	DOCK5	Dedicator of cytokinesis protein 5	1870	S	1834	0.937
MGLAM(ox)GGGGGAS(ph)FDR	MGLAMGGGGGAS(1)FDR	0.828	null	0.121	P52272	HNRNPM	Heterogeneous nuclear ribonucleoprotein M	730	S	618	1
VNLEESSGVENS(ph)PAGARPK	VNLEES(0.001)S(0.012)GVENS(0.987)PAGARPK	0.816	null	0.962	Q8WVM8	SCFD1	Sec1 family domain-containing protein 1	642	S	303	0.987
EALAEAALES(ph)PRPALVR	EALAEAALES(1)PRPALVR	0.802	null	null	O14745	SLC9A3R1	Na(+)/H(+) exchange regulatory cofactor NHE-RF;Na(+)/H(+) exchange regulatory cofactor NHE-RF1	358	S	280	1
LEPKEES(ph)PTR	LEPKEES(0.907)PT(0.093)R	0.801	null	1.664	Q8N6T7	SIRT6	NAD-dependent protein deacetylase sirtuin-6	355	S	303	0.907
SHS(ph)AGEVGEDSR	S(0.003)HS(0.997)AGEVGEDSR	0.797	null	0.095	Q9P2P5	HECW2	E3 ubiquitin-protein ligase HECW2	1572	S	1042	0.997
QICLVMLETLSQS(ph)PQGR	QICLVMLETLSQS(1)PQGR	0.795	null	0.141	Q15365	PCBP1	Poly(rC)-binding protein 1	356	S	173	1
VRPAS(ph)TGGLSLLPPPPGGK	VRPAS(0.998)T(0.002)GGLSLLPPPPGGK	0.785	null	0.145	Q9NVZ3	NECAP2	Adaptin ear-binding coat-associated protein 2	263	S	181	0.998
AEASS(ph)PVPYLSPETNPASSTSAVNHNVNLTNVR	AEAS(0.46)S(0.528)PVPY(0.01)LS(0.001)PETNPASSTSAVNHNVNLTNVR	0.771	null	null	Q07157	TJP1	Tight junction protein ZO-1	1748	S	927	0.528
VDHGAEIITQS(ph)PGR	VDHGAEIIT(0.006)QS(0.994)PGR	0.763	null	0.089	P11137	MAP2	Microtubule-associated protein;Microtubule-associated protein 2	1827	S	1782	0.994
CSTGS(ph)PSKDVTK	CS(0.017)T(0.006)GS(0.966)PS(0.01)KDVTK	0.76	null	1.559	Q5SW79	CEP170	Centrosomal protein of 170 kDa	1584	S	971	0.966
LTRT(ph)SGETTQTHTEPTGDSK	LT(0.059)RT(0.431)S(0.431)GET(0.03)T(0.047)QT(0.002)HTEPTGDSK	0.76	null	0.057	P46013	MKI67	Antigen KI-67	3256	T	2504	0.431
SFLSEPSS(ph)PGR	SFLSEPS(0.225)S(0.775)PGR	0.749	0.016	0.278	Q69YN4	KIAA1429	Protein virilizer homolog	1812	S	1579	0.775
SPT(ph)GPSNSFLANM(ox)GGTVAHK	S(0.393)PT(0.463)GPS(0.043)NS(0.101)FLANMGGTVAHK	0.742	0.505	null	Q96I25	RBM17	Splicing factor 45	401	T	224	0.463
LTFDSSFS(ph)PNTGKK	LTFDSS(0.081)FS(0.838)PNT(0.081)GKK	0.727	null	0.073	P21796	VDAC1	Voltage-dependent anion-selective channel protein 1	283	S	104	0.838
MQFS(ph)FEGPEK	MQFS(1)FEGPEK	0.722	null	0.063	Q6DN90	IQSEC1	IQ motif and SEC7 domain-containing protein 1	963	S	180	1
IVQISGNS(ph)MPR	IVQISGNS(1)MPR	0.71	null	null	Q9NWH9	SLTM	SAFB-like transcription modulator	1034	S	1014	1
DLTHS(ph)DSESSLHM(ox)SDR	DLT(0.002)HS(0.895)DS(0.022)ES(0.007)S(0.072)LHMS(0.001)DR	0.71	null	0.095	Q13586	STIM1	Stromal interaction molecule 1	685	S	519	0.895
GLAGPPAS(ph)PGKAQPPKPER	GLAGPPAS(1)PGKAQPPKPER	0.705	null	-0.842	Q9P206	KIAA1522	Uncharacterized protein KIAA1522	1035	S	545	1
RDS(ph)DLGKEPK	RDS(1)DLGKEPK	0.696	0.181	0.351	P29536	LMOD1	Leiomodin-1	600	S	119	1
IRPVS(ph)LPVDR	IRPVS(1)LPVDR	0.696	0.528	null	Q52LW3	ARHGAP29	Rho GTPase-activating protein 29	1261	S	1019	1
KPS(ph)SAAYQK	KPS(0.997)S(0.003)AAYQK	0.695	null	0.743	P34741	SDC2	Syndecan;Syndecan-2	201	S	187	0.997
RPPS(ph)PDVIVLSDNEQPS(ph)SPR	RPPS(0.999)PDVIVLS(0.279)DNEQPS(0.361)S(0.361)PR	0.694	-0.165	-0.042	Q86YP4	GATAD2A	Transcriptional repressor p66-alpha	633	S	100	0.999
RPPS(ph)PDVIVLSDNEQPS(ph)SPR	RPPS(0.999)PDVIVLS(0.279)DNEQPS(0.361)S(0.361)PR	0.694	-0.165	-0.042	Q86YP4	GATAD2A	Transcriptional repressor p66-alpha	633	S	113	0.361
RLSS(ph)GKADGHVK	RLS(0.175)S(0.825)GKADGHVK	0.689	null	null	O75962	TRIO	Triple functional domain protein	3097	S	1786	0.825
ISSKS(ph)PGHMVILDQTK	IS(0.001)S(0.003)KS(0.996)PGHMVILDQTK	0.677	null	null	Q9NWH9	SLTM	SAFB-like transcription modulator	1034	S	553	0.996
MGLS(ph)MER	MGLS(1)MER	0.676	0.453	0.09	P52272	HNRNPM	Heterogeneous nuclear ribonucleoprotein M	730	S	528	1
ATS(ph)NVFAM(ox)FDQSQIQEFKEAFNMIDQNR	AT(0.171)S(0.829)NVFAMFDQSQIQEFKEAFNMIDQNR	0.662	null	null	P19105	MYL12A	Myosin regulatory light chain 12B;Myosin regulatory light chain 12A;Myosin regulatory light polypeptide 9	171	S	19	0.829
CTELNQAWS(ph)SLGK	CTELNQAWS(0.515)S(0.485)LGK	0.662	null	0.085	Q13813	SPTAN1	Spectrin alpha chain, non-erythrocytic 1	2472	S	1322	0.515
AQISS(ph)PNLR	AQIS(0.076)S(0.924)PNLR	0.662	0.69	0.264	Q5TCZ1	SH3PXD2A	SH3 and PX domain-containing protein 2A	1133	S	421	0.924
QSAGPNS(ph)PTGGGGGGGSGGTR	QSAGPNS(0.719)PT(0.28)GGGGGGGS(0.001)GGTR	0.662	0.749	0.641	A7E2V4	ZSWIM8	Zinc finger SWIM domain-containing protein 8	1837	S	53	0.719
KFSKEEPVS(ph)S(ph)GPEEAVGK	KFS(0.005)KEEPVS(0.995)S(1)GPEEAVGK	0.66	null	-0.045	O00567	NOP56	Nucleolar protein 56	594	S	569	0.995
KFSKEEPVS(ph)S(ph)GPEEAVGK	KFS(0.005)KEEPVS(0.995)S(1)GPEEAVGK	0.66	null	-0.045	O00567	NOP56	Nucleolar protein 56	594	S	570	1
S(ph)GGGAGSNGSVLDPAER	S(1)GGGAGSNGSVLDPAER	0.66	0.705	0.188	Q15149	PLEC	null	703	S	42	1
APVPSTCSSTFPEELS(ph)PPSHQAK	APVPSTCSSTFPEELS(0.997)PPS(0.003)HQAK	0.658	-0.203	-0.015	Q14980	NUMA1	Nuclear mitotic apparatus protein 1	2115	S	169	0.997
DQQNLPYGVTPAS(ph)PSGHSQGR	DQQNLPYGVT(0.003)PAS(0.748)PS(0.18)GHS(0.068)QGR	0.651	null	-0.041	Q7KZI7	MARK2	Serine/threonine-protein kinase MARK2	788	S	619	0.748
S(ph)WGQQAQEYQEQK	S(1)WGQQAQEYQEQK	0.645	0.902	0.462	Q5VZK9	CARMIL1	Leucine-rich repeat-containing protein 16A	1371	S	1331	1
GEQVSQNGLPAEQGS(ph)PR	GEQVSQNGLPAEQGS(1)PR	0.644	null	0.406	Q01082	SPTBN1	Spectrin beta chain, non-erythrocytic 1	2364	S	2138	1
NAASFPLRS(ph)PQPVCSPAGSEGTPK	NAAS(0.001)FPLRS(0.999)PQPVCSPAGSEGTPK	0.642	0.389	0.571	Q6KC79	NIPBL	Nipped-B-like protein	2804	S	274	0.999
KGGHERPPS(ph)PGLR	KGGHERPPS(1)PGLR	0.642	null	null	Q86UU1	PHLDB1	Pleckstrin homology-like domain family B member 1	1377	S	324	1
LQLERPVS(ph)PETQADLQR	LQLERPVS(0.867)PET(0.133)QADLQR	0.64	null	null	Q9P206	KIAA1522	Uncharacterized protein KIAA1522	1035	S	929	0.867
KVPCS(ph)PDFQR	KVPCS(1)PDFQR	0.64	null	-1.388	Q68DQ2	CRYBG3	Very large A-kinase anchor protein	2970	S	395	1
ETERAS(ph)PIK	ETERAS(1)PIK	0.634	0.208	1.516	P27816	MAP4	Microtubule-associated protein;Microtubule-associated protein 4	1152	S	358	1
VGS(ph)DPVLMR	VGS(1)DPVLMR	0.632	0.126	0.516	Q13191	CBLB	E3 ubiquitin-protein ligase CBL-B	982	S	634	1
QSNPKS(ph)SPGQPEAGPEGAQERPSQAAPAVEAEGPGSSQAPR	QS(0.08)NPKS(0.46)S(0.46)PGQPEAGPEGAQERPSQAAPAVEAEGPGSSQAPR	0.625	null	0.054	P40222	TXLNA	Alpha-taxilin	546	S	18	0.46
ARVDHGAEIITQS(ph)PGR	ARVDHGAEIIT(0.114)QS(0.886)PGR	0.622	null	null	P11137	MAP2	Microtubule-associated protein;Microtubule-associated protein 2	1827	S	1782	0.886
M(ox)GLAM(ox)GGGGGAS(ph)FDR	MGLAMGGGGGAS(1)FDR	0.622	0.504	-0.03	P52272	HNRNPM	Heterogeneous nuclear ribonucleoprotein M	730	S	618	1
INRLS(ph)TPIAGLDNINVFLK	INRLS(0.851)T(0.149)PIAGLDNINVFLK	0.611	null	0.382	Q8WWI1	LMO7	LIM domain only protein 7	1683	S	116	0.851
AFLADPSAFVAAAPVAAATTAAPAAAAAPAKVEAKEES(ph)EES(ph)DEDMGFGLFD	AFLADPSAFVAAAPVAAAT(0.265)T(0.265)AAPAAAAAPAKVEAKEES(0.735)EES(0.735)DEDMGFGLFD	0.61	null	null	P05388	RPLP0	60S acidic ribosomal protein P0	317	S	304	0.735
AFLADPSAFVAAAPVAAATTAAPAAAAAPAKVEAKEES(ph)EES(ph)DEDMGFGLFD	AFLADPSAFVAAAPVAAAT(0.265)T(0.265)AAPAAAAAPAKVEAKEES(0.735)EES(0.735)DEDMGFGLFD	0.61	null	null	P05388	RPLP0	60S acidic ribosomal protein P0	317	S	307	0.735
LSQAAGASPLSES(ph)DKEDNGSEGQLTNR	LSQAAGAS(0.001)PLS(0.231)ES(0.732)DKEDNGS(0.035)EGQLT(0.001)NR	0.605	null	-0.073	Q2KJY2	KIF26B	Kinesin-like protein;Kinesin-like protein KIF26B	2108	S	977	0.732
EMS(ph)MDESKQVETK	EMS(1)MDESKQVETK	0.601	1.167	0.082	P29536	LMOD1	Leiomodin-1	600	S	85	1
TTTAAAVASTGPS(ph)SRSPSTLLPK	TTTAAAVAS(0.049)T(0.049)GPS(0.202)S(0.202)RS(0.202)PS(0.202)T(0.093)LLPK	0.598	-0.078	0.053	P27816	MAP4	Microtubule-associated protein;Microtubule-associated protein 4	1152	S	822	0.202
AAAAAAAATM(ox)ALAAPS(ph)SPTPES(ph)PTM(ox)LTK	AAAAAAAATMALAAPS(0.553)S(0.438)PT(0.009)PES(0.738)PT(0.244)MLT(0.017)K	0.595	-0.597	0.108	Q9NQS7	INCENP	Inner centromere protein	918	S	142	0.553
AAAAAAAATM(ox)ALAAPS(ph)SPTPES(ph)PTM(ox)LTK	AAAAAAAATMALAAPS(0.553)S(0.438)PT(0.009)PES(0.738)PT(0.244)MLT(0.017)K	0.595	-0.597	0.108	Q9NQS7	INCENP	Inner centromere protein	918	S	148	0.738
NWGAVVRS(ph)PEGTPQK	NWGAVVRS(1)PEGTPQK	0.594	-0.449	0.11	Q86WB0	ZC3HC1	Nuclear-interacting partner of ALK	502	S	24	1
FHALS(ph)SPQSPFPSTPTSR	FHALS(0.491)S(0.491)PQS(0.019)PFPSTPTSR	0.591	null	null	O43166	SIPA1L1	Signal-induced proliferation-associated 1-like protein 1	1804	S	1564	0.491
ERPS(ph)SREDTPSR	ERPS(0.5)S(0.5)REDTPSR	0.586	-0.091	-1.776	Q9UDY2	TJP2	Tight junction protein ZO-2	1190	S	440	0.5
KEES(ph)PPPPK	KEES(1)PPPPK	0.572	null	-0.497	P78332	RBM6	RNA-binding protein 6	1123	S	891	1
NKAS(ph)PQSEFM(ox)PSK	NKAS(0.995)PQS(0.001)EFMPS(0.004)K	0.567	null	null	Q9NQW6	ANLN	Actin-binding protein anillin	1124	S	792	0.995
FFT(ph)TPSK	FFT(0.928)T(0.072)PSK	0.564	null	0.355	O76021	RSL1D1	Ribosomal L1 domain-containing protein 1	490	T	464	0.928
APS(ph)DS(ph)SLGTPSDGRPELR	APS(1)DS(0.639)S(0.361)LGTPSDGRPELR	0.56	null	0.067	Q15642	TRIP10	Cdc42-interacting protein 4	601	S	296	1
APS(ph)DS(ph)SLGTPSDGRPELR	APS(1)DS(0.639)S(0.361)LGTPSDGRPELR	0.56	null	0.067	Q15642	TRIP10	Cdc42-interacting protein 4	601	S	298	0.639
SHS(ph)PSSPDPDTPSPVGDSR	S(0.15)HS(0.549)PS(0.15)S(0.15)PDPDTPSPVGDSR	0.559	null	0.106	Q13586	STIM1	Stromal interaction molecule 1	685	S	618	0.549
ART(ph)SSFAEPGGGGGGGGGGPGGSASGPGGTGGGK	ART(0.586)S(0.207)S(0.207)FAEPGGGGGGGGGGPGGSASGPGGTGGGK	0.555	null	0.544	P49840	GSK3A	Glycogen synthase kinase-3 alpha	483	T	19	0.586
S(ph)STVTEAPIAVVTSR	S(0.429)S(0.429)T(0.142)VTEAPIAVVTSR	0.553	-0.193	-0.128	Q8TD19	NEK9	Serine/threonine-protein kinase Nek9	979	S	331	0.429
NLS(ph)PGAVESDVR	NLS(1)PGAVESDVR	0.552	0.379	0.593	P53621	COPA	Coatomer subunit alpha;Xenin;Proxenin	1224	S	173	1
NEM(ox)GIPQQTTS(ph)PENAGPQNTK	NEMGIPQQTT(0.113)S(0.887)PENAGPQNTK	0.55	0.41	-0.153	Q15398	DLGAP5	Disks large-associated protein 5	846	S	662	0.887
ASDPQS(ph)PPQVSR	ASDPQS(1)PPQVSR	0.548	null	0.352	Q7L7X3	TAOK1	Serine/threonine-protein kinase TAO1	1001	S	421	1
LGS(ph)LSAR	LGS(0.835)LS(0.165)AR	0.548	1.156	0.128	Q5SW79	CEP170	Centrosomal protein of 170 kDa;Perilipin-5	1584	S	1160	0.835
AVDITT(ph)PK	AVDIT(0.206)T(0.794)PK	0.548	null	0.007	O75475	PSIP1	PC4 and SFRS1-interacting protein	530	T	141	0.794
QRS(ph)LS(ph)PVAAPPLREPR	QRS(1)LS(1)PVAAPPLREPR	0.548	0.253	-0.022	Q8NDT2	RBM15B	Putative RNA-binding protein 15B	890	S	265	1
QRS(ph)LS(ph)PVAAPPLREPR	QRS(1)LS(1)PVAAPPLREPR	0.548	0.253	-0.022	Q8NDT2	RBM15B	Putative RNA-binding protein 15B	890	S	267	1
S(ph)LGSAGPSGTLPR	S(0.984)LGS(0.016)AGPSGTLPR	0.547	0.109	null	Q8WUF5	PPP1R13L	RelA-associated inhibitor	828	S	332	0.984
LENSALLTVEPS(ph)PQDKNK	LENSALLTVEPS(1)PQDKNK	0.541	-0.09	-0.112	O75509	TNFRSF21	Tumor necrosis factor receptor superfamily member 21	655	S	541	1
AGS(ph)PDVLR	AGS(1)PDVLR	0.54	0.222	-2.064	Q8NDX6	ZNF740	Zinc finger protein 740	193	S	44	1
SVSSNVASVS(ph)PIPAGSK	SVSSNVAS(0.025)VS(0.974)PIPAGS(0.001)K	0.536	null	0.082	Q9Y6G9	DYNC1LI1	Cytoplasmic dynein 1 light intermediate chain 1	523	S	421	0.974
TQM(ox)AEVLPS(ph)PR	TQMAEVLPS(1)PR	0.532	null	0.191	P11388	TOP2A	DNA topoisomerase 2-alpha	1531	S	1213	1
YRQRS(ph)PS(ph)PAPAPAPAAAAGPPTR	Y(0.357)RQRS(0.673)PS(0.97)PAPAPAPAAAAGPPTR	0.53	null	0.123	Q9H7N4	SCAF1	Splicing factor, arginine/serine-rich 19	1312	S	498	0.673
YRQRS(ph)PS(ph)PAPAPAPAAAAGPPTR	Y(0.357)RQRS(0.673)PS(0.97)PAPAPAPAAAAGPPTR	0.53	null	0.123	Q9H7N4	SCAF1	Splicing factor, arginine/serine-rich 19	1312	S	500	0.97
EGVTPWAS(ph)FKK	EGVTPWAS(1)FKK	0.529	null	null	Q02952	AKAP12	A-kinase anchor protein 12	1782	S	612	1
ELSSEPQT(ph)PPAQK	ELSSEPQT(1)PPAQK	0.529	null	0.383	P78559	MAP1A	Microtubule-associated protein 1A;MAP1A heavy chain;MAP1 light chain LC2	2803	T	504	1
TAS(ph)GSSVTSLDGTR	T(0.175)AS(0.824)GS(0.001)SVTSLDGTR	0.528	0.606	0.162	Q92597	NDRG1	Protein NDRG1	394	S	330	0.824
S(ph)RS(ph)VS(ph)PCSNVESR	S(1)RS(0.999)VS(0.982)PCS(0.017)NVES(0.001)R	0.527	null	0.151	Q9UQ35	SRRM2	Serine/arginine repetitive matrix protein 2	2752	S	950	1
S(ph)RS(ph)VS(ph)PCSNVESR	S(1)RS(0.999)VS(0.982)PCS(0.017)NVES(0.001)R	0.527	null	0.151	Q9UQ35	SRRM2	Serine/arginine repetitive matrix protein 2	2752	S	952	0.999
S(ph)RS(ph)VS(ph)PCSNVESR	S(1)RS(0.999)VS(0.982)PCS(0.017)NVES(0.001)R	0.527	null	0.151	Q9UQ35	SRRM2	Serine/arginine repetitive matrix protein 2	2752	S	954	0.982
M(ox)LS(ph)QDAPTVK	MLS(1)QDAPTVK	0.526	-0.104	0.137	O60934	NBN	Nibrin	754	S	397	1
NIIHGSDS(ph)VK	NIIHGS(0.286)DS(0.714)VK	0.523	null	0.813	O60361	NME2P1	Nucleoside diphosphate kinase;Putative nucleoside diphosphate kinase;Nucleoside diphosphate kinase B	137	S	107	0.714
IMSCS(ph)PDTQCSR	IMSCS(0.967)PDT(0.025)QCS(0.007)R	0.522	0.206	0.204	Q9C0C9	UBE2O	E2/E3 hybrid ubiquitin-protein ligase UBE2O	1292	S	401	0.967
RLS(ph)QRPTTEELEQR	RLS(0.816)QRPT(0.174)T(0.01)EELEQR	0.52	null	null	O75167	PHACTR2	Phosphatase and actin regulator;Phosphatase and actin regulator 2	634	S	522	0.816
M(ox)AS(ph)PPAPSPAPPAIS(ph)PIIK	MAS(1)PPAPSPAPPAIS(1)PIIK	0.517	-0.094	-0.103	Q00587	CDC42EP1	Cdc42 effector protein 1	391	S	101	1
M(ox)AS(ph)PPAPSPAPPAIS(ph)PIIK	MAS(1)PPAPSPAPPAIS(1)PIIK	0.517	-0.094	-0.103	Q00587	CDC42EP1	Cdc42 effector protein 1	391	S	113	1
SRS(ph)PS(ph)SPELNNK	S(0.312)RS(0.815)PS(0.59)S(0.283)PELNNK	0.516	null	0.15	Q9UQ35	SRRM2	Serine/arginine repetitive matrix protein 2	2752	S	1499	0.815
SRS(ph)PS(ph)SPELNNK	S(0.312)RS(0.815)PS(0.59)S(0.283)PELNNK	0.516	null	0.15	Q9UQ35	SRRM2	Serine/arginine repetitive matrix protein 2	2752	S	1501	0.59
S(ph)WASPVYTEADGTFSR	S(1)WASPVYTEADGTFSR	0.515	null	-0.104	Q8WWI1	LMO7	null	1275	S	251	1
SPADPTDLGGQTS(ph)PR	SPADPTDLGGQT(0.219)S(0.781)PR	0.505	null	null	O60504	SORBS3	Vinexin	385	S	277	0.781
TELS(ph)PSFINPNPLEWFASEEPTEESEKPLTQSGGAPPPPGGK	T(0.21)ELS(0.711)PS(0.079)FINPNPLEWFASEEPTEESEKPLTQSGGAPPPPGGK	0.504	null	0.188	P46821	MAP1B	Microtubule-associated protein 1B;MAP1B heavy chain;MAP1 light chain LC1	2468	S	2098	0.711
FAIQDIS(ph)VEETSAK	FAIQDIS(0.997)VEET(0.002)S(0.001)AK	0.501	0.263	0.136	Q08043	ACTN3	Alpha-actinin-4;Alpha-actinin-2;Alpha-actinin-3;Alpha-actinin-1	901	S	154	0.997
SKS(ph)VIEQVSWDT	S(0.026)KS(0.974)VIEQVSWDT	0.499	0.041	0.434	Q6WCQ1	MPRIP	Myosin phosphatase Rho-interacting protein	1025	S	1016	0.974
AVTIANS(ph)PSKPSEKDSVVSLESQK	AVTIANS(0.968)PS(0.032)KPSEKDSVVSLESQK	0.491	-0.081	-0.266	Q8NEF9	SRFBP1	Serum response factor-binding protein 1	429	S	203	0.968
RS(ph)STVAPAQPDGAESEWTDVETR	RS(0.452)S(0.274)T(0.274)VAPAQPDGAESEWTDVETR	0.489	2.632	2.104	Q02241	KIF23	Kinesin-like protein KIF23;Kinesin-like protein	960	S	911	0.452
S(ph)TSATDTHHVEMAR	S(0.869)T(0.128)S(0.003)ATDTHHVEMAR	0.488	null	0.122	O14874	BCKDK	[3-methyl-2-oxobutanoate dehydrogenase [lipoamide]] kinase, mitochondrial	412	S	31	0.869
AHGS(ph)FSHVR	AHGS(1)FSHVR	0.487	null	0.328	Q8N3D4	EHBP1L1	EH domain-binding protein 1-like protein 1	1523	S	1273	1
YGS(ph)PPQRDPNWNGER	Y(0.021)GS(0.979)PPQRDPNWNGER	0.487	null	-0.222	O15234	CASC3	Protein CASC3	703	S	265	0.979
AAVGQES(ph)PGGLEAGNAK	AAVGQES(1)PGGLEAGNAK	0.486	0.323	0.882	Q29RF7	PDS5A	Sister chromatid cohesion protein PDS5 homolog A	1337	S	1305	1
KTAATAAAAAAEPPAPPPPPPPEEDPEQDS(ph)GPEDLPLVR	KTAATAAAAAAEPPAPPPPPPPEEDPEQDS(0.999)GPEDLPLVR	0.486	null	null	P06400	RB1	Retinoblastoma-associated protein	928	S	37	0.999
GFTECEM(ox)TKSS(ph)PLK	GFTECEMTKS(0.072)S(0.928)PLK	0.485	null	0.489	Q9NQW6	ANLN	Actin-binding protein anillin	1124	S	518	0.928
SRT(ph)AS(ph)GSSVTSLDGTR	S(0.002)RT(0.998)AS(1)GSSVTSLDGTR	0.484	null	0.012	Q92597	NDRG1	Protein NDRG1	394	T	328	0.998
SRT(ph)AS(ph)GSSVTSLDGTR	S(0.002)RT(0.998)AS(1)GSSVTSLDGTR	0.484	null	0.012	Q92597	NDRG1	Protein NDRG1	394	S	330	1
SRS(ph)WEDS(ph)PER	S(0.003)RS(0.997)WEDS(1)PER	0.483	null	-0.165	Q9UDY2	TJP2	Tight junction protein ZO-2	1190	S	170	0.997
SRS(ph)WEDS(ph)PER	S(0.003)RS(0.997)WEDS(1)PER	0.483	null	-0.165	Q9UDY2	TJP2	Tight junction protein ZO-2	1190	S	174	1
TSS(ph)FAEPGGGGGGGGGGPGGSASGPGGTGGGK	T(0.145)S(0.145)S(0.71)FAEPGGGGGGGGGGPGGSASGPGGTGGGK	0.483	0.937	0.405	P49840	GSK3A	Glycogen synthase kinase-3 alpha	483	S	21	0.71
GRSECDSS(ph)PEPK	GRS(0.007)ECDS(0.024)S(0.97)PEPK	0.48	null	0.153	Q9UQ35	SRRM2	Serine/arginine repetitive matrix protein 2	2752	S	1483	0.97
QFTQS(ph)PETEASADSFPDTK	QFT(0.231)QS(0.768)PET(0.001)EASADSFPDTK	0.479	0.275	-0.021	O15061	SYNM	Synemin	1565	S	653	0.768
TAS(ph)GS(ph)SVTSLDGTR	T(0.044)AS(0.94)GS(0.495)S(0.458)VT(0.047)S(0.015)LDGTR	0.478	null	0.409	Q92597	NDRG1	Protein NDRG1	394	S	330	0.94
TAS(ph)GS(ph)SVTSLDGTR	T(0.044)AS(0.94)GS(0.495)S(0.458)VT(0.047)S(0.015)LDGTR	0.478	null	0.409	Q92597	NDRG1	Protein NDRG1	394	S	332	0.495
RFS(ph)PSQVPIQTR	RFS(0.978)PS(0.022)QVPIQTR	0.474	null	-0.147	Q08AD1	CAMSAP2	Calmodulin-regulated spectrin-associated protein 2	1489	S	1019	0.978
TPIS(ph)PLKTGVSKPIVK	T(0.043)PIS(0.948)PLKT(0.01)GVSKPIVK	0.472	null	null	Q9NQW6	ANLN	Actin-binding protein anillin	1124	S	323	0.948
LIVENLS(ph)SR	LIVENLS(0.961)S(0.039)R	0.471	null	0.247	Q08170	SRSF4	Serine/arginine-rich splicing factor 4;Serine/arginine-rich splicing factor 6;Serine/arginine-rich splicing factor 5	494	S	112	0.961
EAEALLQSMGLTPESPIVPPPM(ox)SPSS(ph)K	EAEALLQSMGLTPESPIVPPPMS(0.145)PS(0.145)S(0.71)K	0.47	0.317	0.095	E7EQL5	DYNC1I2	null	305	S	84	0.71
KS(ph)APATGGVK	KS(1)APATGGVK	0.469	null	0.512	Q16695	HIST3H3	Histone H3.1t;Histone H3;Histone H3.2;Histone H3.1	136	S	29	1
ISQSAPVKQPPPLAPQSPQGGVM(ox)GGSNS(ph)NQQQQM(ox)R	ISQSAPVKQPPPLAPQS(0.193)PQGGVMGGS(0.222)NS(0.585)NQQQQMR	0.464	null	0.197	P46937	YAP1	Transcriptional coactivator YAP1	504	S	300	0.585
AFGPGLQGGSAGS(ph)PAR	AFGPGLQGGSAGS(1)PAR	0.46	0.118	0.078	P21333	FLNA	Filamin-A	2647	S	1084	1
GSPTDAEGS(ph)PGLSR	GSPT(0.006)DAEGS(0.987)PGLS(0.007)R	0.459	null	null	Q8TER5	ARHGEF40	Rho guanine nucleotide exchange factor 40	1519	S	262	0.987
LPLVPES(ph)PR	LPLVPES(1)PR	0.459	null	-0.906	Q86WB0	ZC3HC1	Nuclear-interacting partner of ALK	502	S	321	1
LVHDS(ph)LEDLQM(ox)TR	LVHDS(1)LEDLQMTR	0.457	-0.083	0.103	Q9H7F0	ATP13A3	Probable cation-transporting ATPase 13A3	1226	S	817	1
S(ph)LDGAPIGVM(ox)DQSLM(ox)K	S(1)LDGAPIGVMDQSLMK	0.456	-0.144	-1.451	O43491	EPB41L2	Band 4.1-like protein 2	1005	S	550	1
QILIACS(ph)PVSSVR	QILIACS(0.794)PVS(0.19)S(0.016)VR	0.455	0.036	0.035	Q5QJE6	DNTTIP2	Deoxynucleotidyltransferase terminal-interacting protein 2	756	S	117	0.794
S(ph)M(ox)VSPVPS(ph)PTGTISVPNS(ph)CPASPR	S(0.753)MVS(0.292)PVPS(0.442)PT(0.328)GT(0.131)IS(0.076)VPNS(0.968)CPAS(0.011)PR	0.453	null	0.227	P85037	FOXK1	Forkhead box protein K1	733	S	236	0.753
S(ph)M(ox)VSPVPS(ph)PTGTISVPNS(ph)CPASPR	S(0.753)MVS(0.292)PVPS(0.442)PT(0.328)GT(0.131)IS(0.076)VPNS(0.968)CPAS(0.011)PR	0.453	null	0.227	P85037	FOXK1	Forkhead box protein K1	733	S	243	0.442
S(ph)M(ox)VSPVPS(ph)PTGTISVPNS(ph)CPASPR	S(0.753)MVS(0.292)PVPS(0.442)PT(0.328)GT(0.131)IS(0.076)VPNS(0.968)CPAS(0.011)PR	0.453	null	0.227	P85037	FOXK1	Forkhead box protein K1	733	S	253	0.968
LQQQHS(ph)EQPPLQPSPVM(ox)TRR	LQQQHS(0.598)EQPPLQPS(0.343)PVMT(0.059)RR	0.45	null	-0.256	Q5JTV8	TOR1AIP1	Torsin-1A-interacting protein 1	583	S	135	0.598
RAS(ph)NDQRPQEVPAEALAPAPVEVPAPAPAAASASGPAK	RAS(1)NDQRPQEVPAEALAPAPVEVPAPAPAAASASGPAK	0.449	null	null	B3KNF9	null	null	1504	S	1038	1
EMEHNTVCAAGT(ph)SPVGEIGEEK	EMEHNTVCAAGT(0.581)S(0.419)PVGEIGEEK	0.449	null	null	P18583	SON	Protein SON	2426	T	1555	0.581
LS(ph)TSPPPPAIAVPLLEM(ox)GFSLR	LS(0.333)T(0.333)S(0.333)PPPPAIAVPLLEMGFSLR	0.444	null	null	Q15751	HERC1	Probable E3 ubiquitin-protein ligase HERC1	4861	S	2745	0.333
RSS(ph)PAAFINPPIGTVTPALK	RS(0.239)S(0.761)PAAFINPPIGTVTPALK	0.444	null	null	Q9BY77	POLDIP3	Polymerase delta-interacting protein 3	421	S	127	0.761
IS(ph)APNVDFNLEGPK	IS(1)APNVDFNLEGPK	0.442	0.5	-0.372	Q09666	AHNAK	Neuroblast differentiation-associated protein AHNAK	5890	S	5448	1
SDKS(ph)PDLAPTPAPQSTPR	S(0.002)DKS(0.998)PDLAPTPAPQSTPR	0.44	null	0.206	Q9BY44	EIF2A	Eukaryotic translation initiation factor 2A;Eukaryotic translation initiation factor 2A, N-terminally processed	585	S	506	0.998
SAS(ph)TEKLEQGTSALIR	S(0.038)AS(0.924)T(0.038)EKLEQGTSALIR	0.44	null	null	Q8IWC1	MAP7D3	MAP7 domain-containing protein 3	876	S	185	0.924
AEEQQLPPPLSPPS(ph)PSTPNHR	AEEQQLPPPLSPPS(0.333)PS(0.333)T(0.333)PNHR	0.439	-0.327	null	Q6WCQ1	MPRIP	Myosin phosphatase Rho-interacting protein;Tyrosine-protein kinase receptor	1025	S	292	0.333
SNS(ph)VGIQDAFNDGSDSTFQKR	S(0.176)NS(0.824)VGIQDAFNDGSDSTFQKR	0.439	null	-0.354	O14497	ARID1A	AT-rich interactive domain-containing protein 1A	2285	S	1184	0.824
AETSEGSGSAPAVPEASAS(ph)PK	AETSEGSGSAPAVPEAS(0.004)AS(0.996)PK	0.439	0.019	-0.334	P51608	MECP2	Methyl-CpG-binding protein 2	486	S	80	0.996
AVLFCLS(ph)EDKK	AVLFCLS(1)EDKK	0.437	null	null	P23528	CFL1	Cofilin-1	166	S	41	1
FGFGAKS(ph)PK	FGFGAKS(1)PK	0.435	-0.054	null	Q09666	AHNAK	Neuroblast differentiation-associated protein AHNAK	5890	S	4986	1
GPVS(ph)PSVSFQPLAR	GPVS(1)PSVSFQPLAR	0.435	0.313	0.301	Q7Z434	MAVS	Mitochondrial antiviral-signaling protein	540	S	222	1
ISSLPVS(ph)RPISPSPSAILER	ISS(0.002)LPVS(0.809)RPIS(0.187)PS(0.001)PS(0.001)AILER	0.435	null	null	Q5T5P2	KIAA1217	Sickle tail protein homolog	1943	S	357	0.809
HVTLGPGQS(ph)PLSR	HVTLGPGQS(0.5)PLS(0.5)R	0.435	null	0.626	O15061	SYNM	Synemin	1565	S	1181	0.5
SDS(ph)FENPVLQQHFR	S(0.145)DS(0.855)FENPVLQQHFR	0.435	null	0.406	P12956	XRCC6	X-ray repair cross-complementing protein 6	609	S	477	0.855
ICTEQSNS(ph)PPPIRR	ICTEQS(0.001)NS(0.999)PPPIRR	0.434	null	0.017	Q15678	PTPN14	Protein-tyrosine-phosphatase;Tyrosine-protein phosphatase non-receptor type 14	1187	S	314	0.999
S(ph)PTPGKGPADR	S(0.957)PT(0.043)PGKGPADR	0.433	0.35	0.348	P78559	MAP1A	Microtubule-associated protein 1A;MAP1A heavy chain;MAP1 light chain LC2	2803	S	2629	0.957
EAPAEGEAAEPGSPTAAEGEAAS(ph)AAS(ph)STSSPKAEDGATPSPSNETPK	EAPAEGEAAEPGS(0.011)PT(0.02)AAEGEAAS(0.52)AAS(0.292)S(0.292)T(0.292)S(0.172)S(0.172)PKAEDGAT(0.105)PS(0.059)PS(0.041)NET(0.023)PK	0.433	null	0.362	P29966	MARCKS	Myristoylated alanine-rich C-kinase substrate	332	S	128	0.52
EAPAEGEAAEPGSPTAAEGEAAS(ph)AAS(ph)STSSPKAEDGATPSPSNETPK	EAPAEGEAAEPGS(0.011)PT(0.02)AAEGEAAS(0.52)AAS(0.292)S(0.292)T(0.292)S(0.172)S(0.172)PKAEDGAT(0.105)PS(0.059)PS(0.041)NET(0.023)PK	0.433	null	0.362	P29966	MARCKS	Myristoylated alanine-rich C-kinase substrate	332	S	131	0.292
S(ph)QEM(ox)VHLVNKESSETPDQFM(ox)TADETR	S(0.998)QEMVHLVNKES(0.001)S(0.001)ETPDQFMTADETR	0.429	null	null	P16070	CD44	CD44 antigen	742	S	706	0.998
TLS(ph)DESLCSGR	T(0.01)LS(0.99)DESLCSGR	0.427	0.161	0.335	O60292	SIPA1L3	Signal-induced proliferation-associated 1-like protein 3	1781	S	1544	0.99
TTS(ph)FAESCKPVQQPSAFGSM(ox)K	T(0.016)T(0.016)S(0.968)FAESCKPVQQPSAFGSMK	0.426	0.67	0.41	P49841	GSK3B	Glycogen synthase kinase-3 beta	420	S	9	0.968
VKPET(ph)PPRQSHSGSISPY(ph)PK	VKPET(0.999)PPRQS(0.001)HSGS(0.004)IS(0.235)PY(0.76)PK	0.426	null	-0.008	Q9UQ35	SRRM2	Serine/arginine repetitive matrix protein 2	2752	T	983	0.999
VKPET(ph)PPRQSHSGSISPY(ph)PK	VKPET(0.999)PPRQS(0.001)HSGS(0.004)IS(0.235)PY(0.76)PK	0.426	null	-0.008	Q9UQ35	SRRM2	Serine/arginine repetitive matrix protein 2	2752	Y	996	0.76
EQFDTLT(ph)PEPPVDPNQEVPPGPPR	EQFDT(0.278)LT(0.722)PEPPVDPNQEVPPGPPR	0.425	-0.228	0.18	Q6PKG0	LARP1	La-related protein 1	1096	T	724	0.722
LSPS(ph)PTSQR	LSPS(0.996)PT(0.004)SQR	0.425	0.162	0.2	P02545	LMNA	Prelamin-A/C;Lamin-A/C	664	S	392	0.996
KFSGFSAKPNNSGEAPS(ph)SPTPK	KFSGFSAKPNNS(0.014)GEAPS(0.511)S(0.369)PT(0.106)PK	0.425	null	null	P49916	LIG3	DNA ligase 3	1009	S	241	0.511
RRS(ph)FS(ph)IS(ph)PVR	RRS(1)FS(1)IS(1)PVR	0.424	null	0.076	P18583	SON	Protein SON	2426	S	2009	1
RRS(ph)FS(ph)IS(ph)PVR	RRS(1)FS(1)IS(1)PVR	0.424	null	0.076	P18583	SON	Protein SON	2426	S	2011	1
RRS(ph)FS(ph)IS(ph)PVR	RRS(1)FS(1)IS(1)PVR	0.424	null	0.076	P18583	SON	Protein SON	2426	S	2013	1
GPPDFS(ph)S(ph)DEEREPTPVLGSGAAAAGR	GPPDFS(1)S(1)DEEREPTPVLGSGAAAAGR	0.423	-0.17	0.291	P42167	TMPO	Lamina-associated polypeptide 2, isoforms beta/gamma;Thymopoietin;Thymopentin;Lamina-associated polypeptide 2, isoform alpha;Thymopoietin;Thymopentin	454	S	66	1
GPPDFS(ph)S(ph)DEEREPTPVLGSGAAAAGR	GPPDFS(1)S(1)DEEREPTPVLGSGAAAAGR	0.423	-0.17	0.291	P42167	TMPO	Lamina-associated polypeptide 2, isoforms beta/gamma;Thymopoietin;Thymopentin;Lamina-associated polypeptide 2, isoform alpha;Thymopoietin;Thymopentin	454	S	67	1
AGAGMITQHSSNAS(ph)PINR	AGAGMITQHS(0.004)S(0.024)NAS(0.972)PINR	0.423	null	-0.381	Q9NWH9	SLTM	SAFB-like transcription modulator	1034	S	1002	0.972
IS(ph)M(ox)SEVDLNVAAPK	IS(0.946)MS(0.054)EVDLNVAAPK	0.42	0.789	0.221	Q09666	AHNAK	Neuroblast differentiation-associated protein AHNAK	5890	S	570	0.946
EANANGSS(ph)PEPVK	EANANGS(0.026)S(0.974)PEPVK	0.419	0.414	0.209	Q3KQU3	MAP7D1	MAP7 domain-containing protein 1	841	S	742	0.974
QVGVAGKFVEFFGS(ph)GVS(ph)QLS(ph)IVDR	QVGVAGKFVEFFGS(1)GVS(1)QLS(1)IVDR	0.417	0.605	null	P48200	IREB2	Iron-responsive element-binding protein 2	963	S	358	1
QVGVAGKFVEFFGS(ph)GVS(ph)QLS(ph)IVDR	QVGVAGKFVEFFGS(1)GVS(1)QLS(1)IVDR	0.417	0.605	null	P48200	IREB2	Iron-responsive element-binding protein 2	963	S	361	1
QVGVAGKFVEFFGS(ph)GVS(ph)QLS(ph)IVDR	QVGVAGKFVEFFGS(1)GVS(1)QLS(1)IVDR	0.417	0.605	null	P48200	IREB2	Iron-responsive element-binding protein 2	963	S	364	1
ERLGS(ph)FGSITR	ERLGS(0.987)FGS(0.013)ITR	0.416	null	0.009	Q14315	FLNC	Filamin-C	2725	S	2233	0.987
RNS(ph)RDGDPLPSSLSCK	RNS(0.999)RDGDPLPSSLSCK	0.416	null	0.132	P53602	MVD	Diphosphomevalonate decarboxylase	400	S	96	0.999
VNVVQLAS(ph)PSENNLVTEK	VNVVQLAS(0.612)PS(0.387)ENNLVT(0.001)EK	0.416	-0.014	0.224	Q03001	DST	Dystonin	7570	S	2671	0.612
SSLGQS(ph)AS(ph)ETEEDTVSVSKK	S(0.007)S(0.008)LGQS(0.985)AS(0.997)ET(0.003)EEDTVSVSKK	0.415	null	0.224	Q13435	SF3B2	Splicing factor 3B subunit 2	895	S	307	0.985
SSLGQS(ph)AS(ph)ETEEDTVSVSKK	S(0.007)S(0.008)LGQS(0.985)AS(0.997)ET(0.003)EEDTVSVSKK	0.415	null	0.224	Q13435	SF3B2	Splicing factor 3B subunit 2	895	S	309	0.997
THS(ph)TSSSLGSGESPFSR	T(0.006)HS(0.569)T(0.362)S(0.021)S(0.021)S(0.021)LGSGESPFSR	0.415	0.339	0.045	Q9UGV2	NDRG3	Protein NDRG3	375	S	331	0.569
VDILLDM(ox)LSESTAES(ph)HLM(ox)EK	VDILLDMLSES(0.001)T(0.002)AES(0.997)HLMEK	0.414	null	null	Q9Y3M2	CBY1	Protein chibby homolog 1	126	S	109	0.997
ATT(ph)PQLTDVSEDLDQQSLPSEPEETLSR	AT(0.205)T(0.784)PQLT(0.01)DVS(0.001)EDLDQQSLPSEPEETLSR	0.414	null	-0.543	Q8NC44	RETREG2	Protein FAM134A	543	T	330	0.784
FQTGNKS(ph)PEVLR	FQT(0.07)GNKS(0.93)PEVLR	0.412	null	0.156	Q96S66	CLCC1	Chloride channel CLIC-like protein 1	551	S	438	0.93
AGDPGEM(ox)PQS(ph)PTGLGQPK	AGDPGEMPQS(0.983)PT(0.017)GLGQPK	0.408	0.372	0.113	Q9UIF9	BAZ2A	Bromodomain adjacent to zinc finger domain protein 2A	1905	S	1397	0.983
S(ph)CETLEGPQTVDTWPR	S(0.999)CET(0.001)LEGPQTVDTWPR	0.408	-0.121	0.047	O94885	SASH1	SAM and SH3 domain-containing protein 1	1247	S	821	0.999
QKEAGLSQS(ph)HDDLSNATATPSVR	QKEAGLS(0.064)QS(0.919)HDDLS(0.015)NAT(0.001)ATPSVR	0.407	null	-0.281	O14523	C2CD2L	C2 domain-containing protein 2-like	706	S	662	0.919
S(ph)LPGPAPCLK	S(1)LPGPAPCLK	0.407	null	0.094	Q01433	AMPD2	AMP deaminase 2	879	S	100	1
GQSQTS(ph)PDHRSDTSSPEVR	GQS(0.016)QT(0.347)S(0.446)PDHRS(0.112)DT(0.036)S(0.022)S(0.022)PEVR	0.404	null	0.039	Q9UQ35	SRRM2	Serine/arginine repetitive matrix protein 2	2752	S	1064	0.446
TDGS(ph)IS(ph)GDRQPVTVADYISR	T(0.005)DGS(0.995)IS(1)GDRQPVTVADYISR	0.403	0.234	0.091	P51116	FXR2	Fragile X mental retardation syndrome-related protein 2	673	S	601	0.995
TDGS(ph)IS(ph)GDRQPVTVADYISR	T(0.005)DGS(0.995)IS(1)GDRQPVTVADYISR	0.403	0.234	0.091	P51116	FXR2	Fragile X mental retardation syndrome-related protein 2	673	S	603	1
MQAS(ph)IEKGGSLPK	MQAS(1)IEKGGSLPK	0.403	null	0.263	P06748	NPM1	Nucleophosmin	294	S	254	1
RLS(ph)NVSLTGVSTIR	RLS(1)NVSLTGVSTIR	0.401	null	null	Q15139	PRKD1	Serine/threonine-protein kinase;Serine/threonine-protein kinase D1	912	S	205	1
VVQRSS(ph)LS(ph)RER	VVQRS(0.009)S(0.991)LS(1)RER	0.401	-0.562	-1.1	Q04637	EIF4G1	Eukaryotic translation initiation factor 4 gamma 1	1599	S	1145	0.991
VVQRSS(ph)LS(ph)RER	VVQRS(0.009)S(0.991)LS(1)RER	0.401	-0.562	-1.1	Q04637	EIF4G1	Eukaryotic translation initiation factor 4 gamma 1	1599	S	1147	1
SFSKEELM(ox)S(ph)SDLEETAGSTSIPK	S(0.001)FS(0.003)KEELMS(0.498)S(0.498)DLEETAGSTSIPK	0.401	null	null	O00567	NOP56	Nucleolar protein 56	594	S	519	0.498
HGLQLGAQS(ph)PGRGTTLAR	HGLQLGAQS(1)PGRGTTLAR	0.399	null	null	Q8N1G0	ZNF687	Zinc finger protein 687	1237	S	1057	1
AHFNAM(ox)FQPSS(ph)PTR	AHFNAMFQPS(0.035)S(0.483)PT(0.483)R	0.396	-0.506	-0.311	Q8WUA4	GTF3C2	General transcription factor 3C polypeptide 2	911	S	893	0.483
GNAEGS(ph)S(ph)DEEGKLVIDEPAK	GNAEGS(1)S(1)DEEGKLVIDEPAK	0.394	null	-0.135	P51858	HDGF	Hepatoma-derived growth factor	240	S	132	1
GNAEGS(ph)S(ph)DEEGKLVIDEPAK	GNAEGS(1)S(1)DEEGKLVIDEPAK	0.394	null	-0.135	P51858	HDGF	Hepatoma-derived growth factor	240	S	133	1
DM(ox)QPLS(ph)PISVHER	DMQPLS(0.992)PIS(0.008)VHER	0.391	null	null	P28749	RBL1	Retinoblastoma-like protein 1	1068	S	640	0.992
QGNFFAS(ph)PM(ox)LK	QGNFFAS(1)PMLK	0.391	-0.041	-0.221	Q9H0H5	RACGAP1	Rac GTPase-activating protein 1	632	S	628	1
RSS(ph)DTSGSPATPLK	RS(0.072)S(0.853)DT(0.004)S(0.004)GS(0.067)PATPLK	0.389	null	0.607	Q7Z5R6	APBB1IP	Amyloid beta A4 precursor protein-binding family B member 1-interacting protein	666	S	526	0.853
VSPSKS(ph)PSLSPSPPSPLEK	VS(0.001)PS(0.105)KS(0.894)PSLSPSPPSPLEK	0.386	-0.122	-0.058	P46821	MAP1B	Microtubule-associated protein 1B;MAP1B heavy chain;MAP1 light chain LC1	2468	S	1256	0.894
DGPS(ph)SAPATPTK	DGPS(0.596)S(0.404)APAT(0.001)PTK	0.385	null	null	Q96JH7	VCPIP1	Deubiquitinating protein VCIP135	1222	S	756	0.596
ERVPS(ph)VAEAPQLRPAGTAAAK	ERVPS(1)VAEAPQLRPAGTAAAK	0.384	0.755	0.778	Q63ZY3	KANK2	KN motif and ankyrin repeat domain-containing protein 2	851	S	540	1
MNS(ph)TGGQTPR	MNS(0.967)T(0.033)GGQTPR	0.383	null	-0.108	Q96ST2	IWS1	Protein IWS1 homolog	819	S	720	0.967
MSPNETLFLES(ph)TNK	MSPNETLFLES(0.761)T(0.239)NK	0.382	null	0.548	Q9NQL2	RRAGD	Ras-related GTP-binding protein C;Ras-related GTP-binding protein D	400	S	96	0.761
LKPSASFGS(ph)PVQSEALAPDSM(ox)SHPR	LKPS(0.153)AS(0.153)FGS(0.687)PVQS(0.007)EALAPDSMSHPR	0.382	null	null	Q6BDS2	UHRF1BP1	UHRF1-binding protein 1	1440	S	758	0.687
MDAVNAFNQELFSLMDM(ox)KPPIS(ph)R	MDAVNAFNQELFS(0.004)LMDMKPPIS(0.996)R	0.382	null	0.233	O95104	SCAF4	Splicing factor, arginine/serine-rich 15	1147	S	22	0.996
KEESEES(ph)DDDM(ox)GFGLFD	KEES(0.076)EES(0.924)DDDMGFGLFD	0.382	null	null	P05387	RPLP2	60S acidic ribosomal protein P2;60S acidic ribosomal protein P1	115	S	105	0.924
GESLSLPGPS(ph)PPPDGTEQVIISR	GESLS(0.002)LPGPS(0.998)PPPDGTEQVIISR	0.381	-0.339	-0.023	Q9BZQ8	FAM129A	Protein Niban	928	S	646	0.998
LTPVS(ph)PESSSTEEK	LTPVS(1)PESSSTEEK	0.381	null	0.275	Q13501	SQSTM1	Sequestosome-1	440	S	272	1
EYCLS(ph)PR	EYCLS(1)PR	0.38	null	0.213	Q8NCD3	HJURP	Holliday junction recognition protein	748	S	448	1
TLS(ph)M(ox)IEEEIR	T(0.002)LS(0.998)MIEEEIR	0.379	null	0.541	Q9Y2D5	AKAP2	A-kinase anchor protein 2	859	S	720	0.998
LIES(ph)PFER	LIES(1)PFER	0.378	0.302	0.151	Q8WUY3	PRUNE2	Protein prune homolog 2	3088	S	1842	1
KVEGNFNPFAS(ph)PQK	KVEGNFNPFAS(1)PQK	0.377	null	null	Q9H6K1	C6orf106	Uncharacterized protein C6orf106	298	S	215	1
CTELNQAWS(ph)SLGKR	CTELNQAWS(0.5)S(0.5)LGKR	0.377	null	null	Q13813	SPTAN1	Spectrin alpha chain, non-erythrocytic 1	2472	S	1322	0.5
IS(ph)MSEVDLNVAAPK	IS(0.998)MS(0.002)EVDLNVAAPK	0.377	null	0.745	Q09666	AHNAK	Neuroblast differentiation-associated protein AHNAK	5890	S	570	0.998
DQTAS(ph)APAT(ph)PLVNK	DQTAS(1)APAT(1)PLVNK	0.376	null	0.187	Q53SF7	COBLL1	Cordon-bleu protein-like 1	1204	S	294	1
DQTAS(ph)APAT(ph)PLVNK	DQTAS(1)APAT(1)PLVNK	0.376	null	0.187	Q53SF7	COBLL1	Cordon-bleu protein-like 1	1204	T	298	1
LLQTCFSS(ph)PADDSM(ox)DR	LLQTCFS(0.203)S(0.794)PADDS(0.004)MDR	0.373	null	0.095	Q9NZL4	HSPBP1	Hsp70-binding protein 1	362	S	354	0.794
SKVGS(ph)TENIKHQPGGGR	S(0.073)KVGS(0.463)T(0.463)ENIKHQPGGGR	0.372	null	-0.343	P27816	MAP4	Microtubule-associated protein;Microtubule-associated protein 4	1152	S	941	0.463
LTRIPS(ph)AKK	LTRIPS(1)AKK	0.371	null	null	Q15121	PEA15	Astrocytic phosphoprotein PEA-15	130	S	104	1
S(ph)PGSTPTTPTSSQAPQK	S(1)PGSTPTTPTSSQAPQK	0.371	-0.341	-0.069	P35658	NUP214	Nuclear pore complex protein Nup214	2090	S	430	1
LTSS(ph)LEAGLQR	LTS(0.043)S(0.957)LEAGLQR	0.371	null	0.381	Q9H270	VPS11	Vacuolar protein sorting-associated protein 11 homolog	941	S	924	0.957
SNEVTQEISDS(ph)K	SNEVT(0.005)QEIS(0.018)DS(0.977)K	0.371	1.128	0.732	B7ZA29	null	null	159	S	151	0.977
M(ox)DAPASGSACSGLNKQEPGGSHGS(ph)ETEDTGR	MDAPASGSACSGLNKQEPGGS(0.051)HGS(0.423)ET(0.423)EDT(0.101)GR	0.37	null	0.037	Q9UKJ3	GPATCH8	G patch domain-containing protein 8	1502	S	653	0.423
RASS(ph)PFRR	RAS(0.001)S(0.999)PFRR	0.367	null	0.006	Q14978	NOLC1	Nucleolar and coiled-body phosphoprotein 1	699	S	623	0.999
NNLSAS(ph)M(ox)FDLSM(ox)K	NNLS(0.001)AS(0.998)MFDLS(0.001)MK	0.366	-0.282	null	Q9BXF6	RAB11FIP5	Rab11 family-interacting protein 5	653	S	176	0.998
SYS(ph)AGNASQLEQLSR	S(0.124)YS(0.876)AGNASQLEQLSR	0.366	0.272	0.436	Q14678	KANK1	KN motif and ankyrin repeat domain-containing protein 1	1352	S	325	0.876
KTGS(ph)PEIK	KT(0.031)GS(0.969)PEIK	0.365	null	0.31	Q9BZ95	NSD3	Histone-lysine N-methyltransferase NSD3	1437	S	150	0.969
MQAS(ph)IEKAH	MQAS(1)IEKAH	0.364	null	0.492	A0A140VJQ2	null	null	259	S	254	1
IDFSSIAVPGTSS(ph)PR	IDFSSIAVPGT(0.137)S(0.137)S(0.726)PR	0.364	null	0.014	Q5TDH0	DDI2	Protein DDI1 homolog 2	399	S	106	0.726
S(ph)IEDLHR	S(1)IEDLHR	0.364	-0.01	-0.009	Q96PY5	FMNL2	Formin-like protein 2	1086	S	171	1
ERRPS(ph)PGEMR	ERRPS(1)PGEMR	0.358	null	0.025	Q6NYC8	PPP1R18	Phostensin	613	S	125	1
VVDYSQFQES(ph)DDADEDYGR	VVDYSQFQES(1)DDADEDYGR	0.358	-0.047	0.094	Q9H1E3	NUCKS1	Nuclear ubiquitous casein and cyclin-dependent kinase substrate 1	243	S	19	1
ELPSLSPAPDTGLS(ph)PSKR	ELPSLSPAPDT(0.36)GLS(0.517)PS(0.122)KR	0.357	null	-0.198	Q9UBF8	PI4KB	Phosphatidylinositol 4-kinase beta	816	S	266	0.517
S(ph)KDAS(ph)PINRWS(ph)PTR	S(1)KDAS(1)PINRWS(0.999)PT(0.001)R	0.356	null	-0.172	Q13523	PRPF4B	Serine/threonine-protein kinase PRP4 homolog	1007	S	427	1
S(ph)KDAS(ph)PINRWS(ph)PTR	S(1)KDAS(1)PINRWS(0.999)PT(0.001)R	0.356	null	-0.172	Q13523	PRPF4B	Serine/threonine-protein kinase PRP4 homolog	1007	S	431	1
S(ph)KDAS(ph)PINRWS(ph)PTR	S(1)KDAS(1)PINRWS(0.999)PT(0.001)R	0.356	null	-0.172	Q13523	PRPF4B	Serine/threonine-protein kinase PRP4 homolog	1007	S	437	0.999
RHSVTLPS(ph)SK	RHS(0.001)VT(0.11)LPS(0.887)S(0.002)K	0.356	null	0.419	Q07352	ZFP36L1	Zinc finger protein 36, C3H1 type-like 1	338	S	59	0.887
DRNVIPDT(ph)PPSTPLVPSR	DRNVIPDT(0.89)PPS(0.085)T(0.024)PLVPSR	0.356	null	null	Q9UKA4	AKAP11	A-kinase anchor protein 11	1901	T	1100	0.89
VRGPVSGS(ph)PDSM(ox)NASR	VRGPVS(0.116)GS(0.883)PDS(0.001)MNASR	0.356	null	-0.089	O14920	IKBKB	Inhibitor of nuclear factor kappa-B kinase subunit beta	756	S	672	0.883
TVS(ph)PGS(ph)VSPIHGQGQVVENLK	T(0.054)VS(0.921)PGS(0.512)VS(0.512)PIHGQGQVVENLK	0.355	-0.043	-0.047	Q9NZM3	ITSN2	Intersectin-2	1697	S	884	0.921
TVS(ph)PGS(ph)VSPIHGQGQVVENLK	T(0.054)VS(0.921)PGS(0.512)VS(0.512)PIHGQGQVVENLK	0.355	-0.043	-0.047	Q9NZM3	ITSN2	Intersectin-2	1697	S	887	0.512
LM(ox)FKTEGPDS(ph)D	LMFKTEGPDS(1)D	0.351	0.237	0.141	P04637	TP53	Cellular tumor antigen p53	393	S	392	1
ESAAPAAAPTAEAPPPSVVTRPEPQALPS(ph)PAIR	ESAAPAAAPTAEAPPPS(0.019)VVT(0.064)RPEPQALPS(0.917)PAIR	0.35	null	-0.2	Q92841	DDX17	Probable ATP-dependent RNA helicase DDX17	729	S	64	0.917
RCS(ph)DPSLNEK	RCS(0.998)DPS(0.002)LNEK	0.348	0.113	0.123	Q13615	MTMR3	Myotubularin-related protein 3	1198	S	633	0.998
RPPPPPVPLLPPGT(ph)SPPVDPFTTLASK	RPPPPPVPLLPPGT(0.772)S(0.186)PPVDPFT(0.021)T(0.021)LASK	0.347	null	null	O43426	SYNJ1	Synaptojanin-1	1573	T	1550	0.772
RNS(ph)LTGEEGQLAR	RNS(1)LTGEEGQLAR	0.347	0.369	0.054	Q9BX95	SGPP1	Sphingosine-1-phosphate phosphatase 1	441	S	112	1
SRT(ph)GSESS(ph)QTGTSTTSSR	S(0.23)RT(0.668)GS(0.114)ES(0.069)S(0.664)QT(0.191)GT(0.024)S(0.003)T(0.024)T(0.006)S(0.007)S(0.001)R	0.346	null	0.522	P23588	EIF4B	Eukaryotic translation initiation factor 4B	611	T	420	0.668
SRT(ph)GSESS(ph)QTGTSTTSSR	S(0.23)RT(0.668)GS(0.114)ES(0.069)S(0.664)QT(0.191)GT(0.024)S(0.003)T(0.024)T(0.006)S(0.007)S(0.001)R	0.346	null	0.522	P23588	EIF4B	Eukaryotic translation initiation factor 4B	611	S	425	0.664
AAGM(ox)SS(ph)PGAQSHPEELPR	AAGMS(0.001)S(0.999)PGAQSHPEELPR	0.346	0.151	0.247	Q13459	MYO9B	Unconventional myosin-IXb	2157	S	717	0.999
DQS(ph)PSRAPGLR	DQS(0.986)PS(0.014)RAPGLR	0.345	0.401	0.222	P09601	HMOX1	Heme oxygenase 1	288	S	229	0.986
EAAGPAPS(ph)PMR	EAAGPAPS(1)PMR	0.344	0.013	-0.08	Q12834	CDC20	Cell division cycle protein 20 homolog	499	S	41	1
ATGAALT(ph)PTEER	ATGAALT(0.878)PT(0.122)EER	0.343	0.22	0.303	Q13459	MYO9B	Unconventional myosin-IXb	2157	T	1346	0.878
RVTQGAAS(ph)PGHGIQEK	RVTQGAAS(1)PGHGIQEK	0.343	null	0.324	Q9HB58	SP110	Sp110 nuclear body protein	689	S	380	1
RRS(ph)PSLS(ph)SK	RRS(0.922)PS(0.089)LS(0.989)SK	0.341	null	-0.068	Q8IYB3	SRRM1	Serine/arginine repetitive matrix protein 1	904	S	653	0.922
RRS(ph)PSLS(ph)SK	RRS(0.922)PS(0.089)LS(0.989)SK	0.341	null	-0.068	Q8IYB3	SRRM1	Serine/arginine repetitive matrix protein 1	904	S	657	0.989
GLNPDGTPALSTLGGFSPAS(ph)KPS(ph)SPR	GLNPDGT(0.001)PALS(0.007)T(0.013)LGGFS(0.047)PAS(0.93)KPS(0.529)S(0.473)PR	0.341	null	0.159	Q9UK58	CCNL1	Cyclin-L1	526	S	338	0.93
GLNPDGTPALSTLGGFSPAS(ph)KPS(ph)SPR	GLNPDGT(0.001)PALS(0.007)T(0.013)LGGFS(0.047)PAS(0.93)KPS(0.529)S(0.473)PR	0.341	null	0.159	Q9UK58	CCNL1	Cyclin-L1	526	S	341	0.529
SAS(ph)ASHQADIK	SAS(0.997)AS(0.003)HQADIK	0.341	0.224	0.254	Q14739	LBR	Lamin-B receptor	615	S	99	0.997
QQS(ph)PQEPK	QQS(1)PQEPK	0.341	0.043	-0.038	Q9UHB6	LIMA1	LIM domain and actin-binding protein 1	759	S	698	1
LSVHDMKPLDS(ph)PGR	LSVHDMKPLDS(1)PGR	0.341	null	null	Q15643	TRIP11	Thyroid receptor-interacting protein 11	1979	S	1891	1
EVIDAS(ph)DKEGM(ox)S(ph)PAKR	EVIDAS(1)DKEGMS(1)PAKR	0.341	-0.804	0.013	B4DZQ5	null	null	993	S	73	1
EVIDAS(ph)DKEGM(ox)S(ph)PAKR	EVIDAS(1)DKEGMS(1)PAKR	0.341	-0.804	0.013	B4DZQ5	null	null	993	S	79	1
VGPCSS(ph)PPAAR	VGPCS(0.033)S(0.967)PPAAR	0.341	0.298	0.868	Q8TDM6	DLG5	Disks large homolog 5	1919	S	1209	0.967
EGSTQQLQTTS(ph)PK	EGSTQQLQT(0.078)T(0.231)S(0.69)PK	0.34	0.518	0.301	Q5T8P6	RBM26	RNA-binding protein 26	1007	S	616	0.69
VSMPDVELNLKS(ph)PK	VSMPDVELNLKS(1)PK	0.34	null	-0.129	Q09666	AHNAK	Neuroblast differentiation-associated protein AHNAK	5890	S	3426	1
S(ph)APDLKESGAAV	S(0.999)APDLKES(0.001)GAAV	0.339	0.372	0.098	O43896	KIF1C	Kinesin-like protein KIF1C	1103	S	1092	0.999
HS(ph)SPMGR	HS(0.913)S(0.087)PMGR	0.338	null	0.147	Q9UDT6	CLIP2	CAP-Gly domain-containing linker protein 2	1046	S	17	0.913
LDS(ph)PGNLDTLQAK	LDS(1)PGNLDTLQAK	0.337	0.392	-0.092	P54821	PRRX1	Paired mesoderm homeobox protein 1	245	S	21	1
AVGS(ph)PLCVPAR	AVGS(1)PLCVPAR	0.336	0.036	0.032	Q9NYZ3	GTSE1	G2 and S phase-expressed protein 1	720	S	536	1
RNS(ph)TTFPSR	RNS(0.908)T(0.063)T(0.029)FPSR	0.335	0.409	0.448	Q96E09	FAM122A	Protein FAM122A	287	S	62	0.908
LENS(ph)PLGEALR	LENS(1)PLGEALR	0.335	0.116	0.048	Q9NX40	OCIAD1	OCIA domain-containing protein 1	245	S	108	1
AVIVSS(ph)PK	AVIVS(0.037)S(0.963)PK	0.334	0.544	0.243	Q14966	ZNF638	Zinc finger protein 638	1978	S	1401	0.963
SEDSIAGS(ph)GVEHSTPDTEPGK	SEDS(0.002)IAGS(0.395)GVEHS(0.34)T(0.254)PDT(0.01)EPGK	0.333	null	0.053	Q02952	AKAP12	A-kinase anchor protein 12	1782	S	787	0.395
IM(ox)SS(ph)IGEGIDFSQER	IMS(0.054)S(0.946)IGEGIDFSQER	0.332	null	null	Q92625	ANKS1A	Ankyrin repeat and SAM domain-containing protein 1A	1134	S	677	0.946
AIS(ph)SDM(ox)FFGR	AIS(0.715)S(0.285)DMFFGR	0.332	0.379	null	Q8N6H7	ARFGAP2	ADP-ribosylation factor GTPase-activating protein 2	521	S	432	0.715
[truncated: 4,104 more rows]
