# Supplementary material for: AXL confers cell migration and invasion by hijacking a PEAK1-regulated focal adhesion protein network
Source: Nat Commun. 2020 Jul 17;11:3586. doi: 10.1038/s41467-020-17415-x (PMC7368075; doi:10.1038/s41467-020-17415-x)
Supplement: Supplementary file 5 — Supplementary Data 2 [file 41467_2020_17415_MOESM5_ESM.xlsx]

## Sheet: gProfiler
Table 2: Gene enrichment analysis of phosphomodulated proteins using gProfiler
p-value	term ID	t type	t group	t name	Q&T list
1.92e-35	GO:0043228	CC	76	non-membrane-bounded organelle	Q14847,O60271,Q15021,P06241,Q9NQW6,Q9Y6A5,P31327,Q9NZN4,Q9NQL2,P08670,P16157,P18206,P35251,O43182,P27816,Q96T23,Q12774,P56945,O60333,Q9Y2X3,O14974,Q15746,B2RTY4,Q12888,Q9H1E3,Q13428,Q7KZI7,P49736,Q7Z460,Q9NYZ3,Q7Z5R6,Q8N6T7,P11362,P11137,O60890,Q5VZK9,O43491,Q5UIP0,P49841,Q9NTI5,Q9NQ75,P63167,P05388,P49023,Q16555,P00519,Q13459,P52272,Q9Y4F5,P43487,Q9Y262,Q9UKV3,Q15643,Q9H307,O00567,P19105,Q8N3U4,…
1.92e-35	GO:0043232	CC	37	intracellular non-membrane-bounded organelle	Q14847,O60271,Q15021,P06241,Q9NQW6,Q9Y6A5,P31327,Q9NZN4,Q9NQL2,P08670,P16157,P18206,P35251,O43182,P27816,Q96T23,Q12774,P56945,O60333,Q9Y2X3,O14974,Q15746,B2RTY4,Q12888,Q9H1E3,Q13428,Q7KZI7,P49736,Q7Z460,Q9NYZ3,Q7Z5R6,Q8N6T7,P11362,P11137,O60890,Q5VZK9,O43491,Q5UIP0,P49841,Q9NTI5,Q9NQ75,P63167,P05388,P49023,Q16555,P00519,Q13459,P52272,Q9Y4F5,P43487,Q9Y262,Q9UKV3,Q15643,Q9H307,O00567,P19105,Q8N3U4,…
5.03e-30	GO:0007010	BP	61	cytoskeleton organization	Q9NQW6,Q9Y6A5,Q86UU1,Q9NZN4,P08670,P16157,O43182,P27816,Q12774,P56945,O14974,Q9H2G2,Q7KZI7,Q7Z460,P27448,P11137,O60890,Q5VZK9,O43491,Q53SF7,P49841,Q14517,P49023,Q16555,P00519,P43487,Q8N3U4,P27361,O60292,P08581,O00401,Q16204,O14745,Q13480,Q96PE2,Q9ULV4,Q14511,Q13591,Q14195,Q01082,Q92974,Q96N67,Q3KQU3,P16949,Q08AD1,Q9BPZ7,O60504,Q15642,Q00587,Q9ULQ0,Q8WX93,O15143,Q13136,P46821,P04049,O15085,P35580,…
1.07e-29	GO:0070161	CC	68	anchoring junction	Q14847,P08670,Q2M1Z3,P18206,P56945,O14974,Q07912,Q7Z460,Q7Z5R6,O43491,Q14517,P61026,Q9NQ75,P05388,P49023,Q9H307,Q8TCZ2,Q14155,P27361,Q07157,Q92597,O60711,P78344,Q9ULV4,Q14511,Q92974,Q96N67,Q9UDY2,O60504,Q09666,Q00587,Q14315,Q8WX93,O15143,Q02952,Q13136,Q14254,P62070,P25054,Q8WWI1,Q9Y490,O00560,Q02241,P29317,Q99569,Q9UGP4,Q93052,P00533,Q9C0C2,Q8TDM6,Q03001,P17302,Q8N8S7,O94875,Q15942,P61978,P35222,…
1.02e-14	GO:0031981	CC	56	nuclear lumen	P49916,P21731,O76039,Q15021,Q9NQW6,P31327,Q9NQL2,Q9NYF8,P35251,Q96T23,Q96PU5,Q12774,P45984,Q9Y2X3,O14974,Q92625,Q12888,Q9H1E3,Q13428,Q7KZI7,P49736,Q9NYZ3,Q14966,Q8N6T7,P11362,P11137,Q5VZK9,O43491,Q5UIP0,P49841,Q9NTI5,P08238,P00519,P52272,Q9Y262,Q9UKV3,Q15643,Q9H307,O00567,Q8N3U4,O43719,Q9UNF1,O00505,P27361,O60934,Q9UHF7,Q8WUF5,Q7Z417,P53779,O60711,Q9H422,P52948,Q14511,Q13523,Q13191,O75886,Q8WUA4,…
4.13e-13	GO:0032991	CC	58	protein-containing complex	Q15021,O00443,O94874,P31327,Q8TDY2,Q9NQL2,P18206,P35251,P27816,Q96T23,Q12774,O60333,Q9Y2X3,O14974,Q07912,P23588,B2RTY4,Q12888,P49736,Q7Z460,Q7Z5R6,P11362,P11137,Q5VZK9,O43491,Q68DQ2,P49841,Q8IUD2,P61026,P63167,P05388,P49023,Q9NV70,Q8WVM8,Q16555,P08238,P00519,Q13459,P52272,Q9Y262,P50502,Q9UKV3,Q9H307,O00567,P19105,O00264,Q8N3U4,O43719,Q14155,O00505,P27361,P49815,Q07157,O43353,O60934,Q9UHF7,P49840,…
2.45e-12	GO:0099512	CC	35	supramolecular fiber	P06241,P08670,P16157,P18206,O43182,P27816,O60333,O14974,Q7KZI7,Q7Z460,Q9NYZ3,P11137,Q5VZK9,P63167,Q16555,Q13459,Q9Y4F5,Q9H307,P19105,Q92597,Q05193,Q14195,Q01082,Q92974,P16949,Q08AD1,Q05682,Q09666,Q07866,Q14315,Q8WX93,P46821,Q8NEY1,P25054,P41219,O00499,Q9BVA1,Q14980,Q02241,Q5SW79,Q9Y6G9,Q9NQS7,Q03001,O95817,P17302,O94875,P02545,Q2KJY2,Q9NRI5,P29536,P78559,Q13586,O43293,P35222,Q13425,P06493,Q9UMS6,…
2.93e-09	KEGG:04510	keg	45	Focal adhesion	P06241,P18206,P45984,P56945,O14974,Q15746,P49841,P49023,P19105,P27361,P08581,P53779,P42336,Q14315,P04049,Q9Y490,P27986,P00533,Q14185,Q15942,Q9NRY4,P46108,P35222,Q05397,P62136,P05412,P62993,P63261
3.84e-09	GO:0006396	BP	50	RNA processing	P78332,Q9Y2X3,Q14966,P05388,P52272,Q9UKV3,Q9H307,O00567,O43719,P52948,Q13523,Q16629,Q9H583,Q7Z6E9,Q13247,P54253,Q09666,Q9H7N4,Q8IYB3,Q5VTL8,Q96I25,P78362,Q9BVC5,P62753,Q9NWH9,Q13427,Q5T8P6,Q96G46,P38159,Q8N684,Q8NEF9,P18583,P55265,Q96ST2,Q8TAD8,Q69YN4,O75475,P61978,Q9NR30,Q9BRS8,Q8WVC0,Q9UQ35,Q15365,Q9BVS5,O76021,Q4G0J3,P05387,P42677,Q66PJ3,P98175,Q00613,Q07352,Q86U90,Q9Y618,Q8NDT2
2.6e-08	KEGG:04810	keg	52	Regulation of actin cytoskeleton	P18206,P56945,O14974,Q15746,P11362,P49023,P19105,Q14155,P27361,O00401,P42336,O15143,P04049,P35580,P62070,P25054,P27986,P00533,Q14185,P48426,Q8N8S7,Q9NRY4,P46108,Q05397,P62136,Q8TE77,P63261
3.88e-08	KEGG:05100	keg	14	Bacterial invasion of epithelial cells	P18206,P56945,P49023,P08581,O00401,Q05193,Q13480,P42336,O15143,P27986,Q14185,P46108,P35222,Q05397,P63261,Q9Y5K6
3.88e-08	KEGG:04012	keg	21	ErbB signaling pathway	P45984,P49841,P00519,P27361,P53779,Q13480,Q13191,P42336,P19174,P04049,P27986,P00533,P16333,P46108,Q05397,P05412,P62993
1.52e-07	GO:0070062	CC	5	extracellular exosome	Q14847,O60271,O00443,Q9NZN4,P08670,P18206,P35251,P27816,Q96PU5,Q15746,Q9H2G2,P20020,O94804,Q7Z460,P27448,Q5VZK9,O43491,Q53SF7,Q14517,Q06481,P61026,P27701,P63167,P05388,P98172,Q16555,P08238,P52272,P50502,P19105,O00264,P27361,P33527,Q92597,Q8IV08,P55884,O00401,Q05193,O75976,O14745,Q9H2H9,Q13591,Q01082,Q9NQC3,Q16629,O14828,P16949,P53621,Q9Y6Q9,Q09666,Q15642,P27824,Q8WUD1,Q9P0V3,O15143,Q8NI99,Q14699,…
1.96e-07	GO:0009894	BP	49	regulation of catabolic process	P06241,O94874,Q8TDY2,Q9NQL2,Q96PU5,Q8N6T7,O43847,O60890,P49841,Q9NV70,Q8WVM8,P08238,P00519,Q9ULC8,P27361,P49815,O43353,P49840,Q7Z2W4,P08581,P78344,P52948,O75694,Q04637,P42336,P49790,Q9P0V3,P01130,P25054,Q6MZQ0,O96019,Q5VWQ8,O00560,Q6UUV7,P00533,Q6IAA8,P48426,P17302,Q9Y2V2,Q6PKG0,P68104,O43293,Q13443,Q05397,P18669,P62136,P98175,P53801,Q00613,O14964,Q07352,Q96KQ7,P21796,Q08043,O75396
5.23e-07	GO:0046777	BP	25	protein autophosphorylation	O76039,P06241,Q9H4A3,Q07912,Q9H2G2,Q7KZI7,O94804,P11362,P49841,P00519,P27361,O60934,Q13263,Q16288,P00533,Q9C0C2,Q96Q15,Q7L7X3,O43293,Q05397,Q9H792,P05412,P62993,P54760
3.04e-06	KEGG:05205	keg	78	Proteoglycans in cancer	P16157,O14974,P23588,P11362,P49023,P27361,P08581,Q13480,P42336,P19174,Q14315,P04049,P62070,P62753,P27986,P00533,P35222,Q05397,P34741,P62136,P62993,Q06124,P63261
3.61e-06	KEGG:04666	keg	70	Fc gamma R-mediated phagocytosis	Q9UQC2,P27361,O00401,P42336,P19174,O15143,P04049,Q92608,O00499,P27986,Q9ULH1,O15357,P46108,P49006,P29966
4.7e-06	KEGG:04722	keg	10	Neurotrophin signaling pathway	P45984,P49841,P00519,P27361,O43353,P53779,Q13480,P42336,P19174,Q96GE6,P04049,Q16288,P27986,P46108,P05412,P62993,Q06124
5.27e-06	GO:0045202	CC	81	synapse	O76039,P06241,P16157,Q9Y6M7,P27816,P20020,P11137,O60890,P49841,Q8IUD2,P98172,Q16555,P00519,Q9ULU4,O00264,P49840,Q05193,O75970,Q17RY0,Q01082,Q9NQC3,Q92974,Q9ULL5,P27824,Q8WUD1,Q13136,P46821,Q96BY6,Q8IZP0,O75335,Q99569,P00533,Q9UEY8,Q8TDM6,Q9ULH1,Q8N8S7,Q9NRI5,P05023,P35222,Q13425,Q8NC67,Q13884,P62136,Q9H063,Q14160,P21359,O43166,O60716,P21796
7.37e-06	KEGG:05132	keg	15	Salmonella infection	P45984,P27361,Q07157,O00401,P53779,Q07866,Q14315,O15143,P35580,Q9Y6G9,Q9H0B6,P05412,P63261,Q14204
2.08e-05	KEGG:01521	keg	9	EGFR tyrosine kinase inhibitor resistance	P49841,P27361,P08581,Q13480,P42336,P19174,P04049,P62753,P27986,P00533,P30530,P62993,P21359
2.42e-05	KEGG:04910	keg	80	Insulin signaling pathway	P45984,P49841,P27361,P49815,P53779,Q13191,P42336,Q15642,Q96GE6,P04049,Q14254,P62753,P27986,O15357,P46108,P62136,P62993
3.9e-05	KEGG:04360	keg	63	Axon guidance	P06241,P49841,P98172,Q16555,P00519,P27361,P08581,Q13591,P42336,P19174,P04049,P29317,P27986,Q8N8S7,P16333,Q05397,Q8TE77,Q06124,P54760
3.9e-05	KEGG:04520	keg	41	Adherens junction	P06241,P18206,P11362,P27361,Q07157,P08581,O00401,Q8WWI1,P00533,P35222,P63261,O60716
4.57e-05	GO:0006936	BP	3	muscle contraction	P21731,O00443,P08670,P18206,Q96PU5,Q15746,P49023,P19105,Q8WUF5,O75694,O60504,P42336,Q05682,O15085,Q9Y490,Q9H7D0,P17302,P05023,P29536,A6NI28,O43293,P13639,Q13884,O15061,P53814,Q08043
5.93e-05	GO:0098589	CC	65	membrane region	P06241,Q9NZN4,P20020,P98172,Q15643,P27361,O14745,Q9ULV4,Q13191,Q09666,Q14699,Q14254,O00560,P00533,Q6IAA8,P17302,P05023,P46108,O43293,P13639,P35222,Q96J84,P07437,P21796
7.82e-05	KEGG:05131	keg	73	Shigellosis	P18206,P45984,P00519,P27361,O43353,O00401,P53779,O15143,Q14185,P46108,P63261
8.48e-05	KEGG:05230	keg	26	Central carbon metabolism in cancer	Q8N6T7,P11362,P27361,P08581,P42336,P04049,P00338,Q16288,P27986,P00533,P18669
8.5e-05	KEGG:05130	keg	72	Pathogenic Escherichia coli infection	P06241,P00519,O00401,Q92974,O15143,Q9BVA1,P16333,P35222,P63261,P07437
0.000158	KEGG:05231	keg	71	Choline metabolism in cancer	P45984,P27361,P49815,O00401,P53779,P42336,P19174,P04049,P27986,P00533,P49585,P05412,P62993
0.000174	KEGG:05210	keg	62	Colorectal cancer	P45984,P49841,P27361,P53779,P42336,P04049,P25054,P27986,P00533,P35222,P05412,P62993
0.000184	GO:0046854	BP	40	phosphatidylinositol phosphorylation	P06241,O00443,P11362,P08581,Q13480,P42336,P27986,P00533,P48426,Q96Q15,P62993,Q06124
0.000267	KEGG:04015	keg	7	Rap1 signaling pathway	P56945,Q7Z5R6,P11362,P27361,O60292,P08581,P42336,P19174,Q96GE6,P04049,Q9Y490,P29317,P27986,P00533,P46108,P35222,P63261,O43166,O60716
0.000293	KEGG:04611	keg	18	Platelet activation	P21731,P06241,O14974,Q15746,Q7Z5R6,P19105,P27361,P42336,Q9Y490,P27986,Q9NRY4,Q13586,P62136,P63261
0.00042	KEGG:04664	keg	17	Fc epsilon RI signaling pathway	P06241,Q9UQC2,P45984,P27361,P53779,P42336,P19174,P04049,P27986,P62993
0.00042	KEGG:04014	keg	13	Ras signaling pathway	Q9UQC2,P45984,Q9UJF2,P11362,P00519,P27361,P08581,P53779,Q13480,P42336,P19174,Q96GE6,P04049,P62070,P29317,P27986,P00533,P62993,Q06124,P21359
0.000461	KEGG:04670	keg	23	Leukocyte transendothelial migration	P18206,P56945,P49023,P19105,P42336,P19174,P27986,Q9NRY4,P35222,Q05397,Q06124,P63261,O60716
0.000514	KEGG:05211	keg	67	Renal cell carcinoma	P27361,P08581,Q13480,P42336,P04049,P27986,P46108,P05412,P62993,Q06124
0.000585	KEGG:04919	keg	54	Thyroid hormone signaling pathway	P49841,P27361,P49815,Q13547,P42336,Q9Y6Q9,P19174,P04049,O60343,P27986,P05023,P35222,P63261
0.000608	KEGG:04660	keg	29	T cell receptor signaling pathway	P06241,P45984,P49841,P27361,Q13191,P42336,P19174,P04049,P27986,P16333,P05412,P62993
0.00101	KEGG:05220	keg	38	Chronic myeloid leukemia	Q9UQC2,P00519,P27361,Q13547,P42336,P04049,P27986,P46108,P62993,Q06124
0.00101	KEGG:04530	keg	12	Tight junction	Q96PU5,P45984,P19105,Q07157,O00401,O75970,O14745,P53779,Q92974,Q9UDY2,P35580,P51153,P05412,Q14160,P63261
0.00131	KEGG:01522	keg	1	Endocrine resistance	P45984,P27361,P53779,P42336,Q9Y6Q9,P04049,P27986,P00533,Q05397,P05412,P62993
0.00131	KEGG:04072	keg	48	Phospholipase D signaling pathway	P06241,Q9UQC2,P27361,P49815,Q05193,Q13480,P42336,P19174,P04049,P62070,P27986,P00533,P62993,Q06124
0.00159	KEGG:05225	keg	79	Hepatocellular carcinoma	P49841,P27361,P08581,Q13480,O14497,P42336,P19174,P04049,P25054,O96019,P27986,P00533,P35222,P62993,P63261
0.00191	KEGG:03013	keg	33	RNA transport	Q9Y6A5,P23588,Q9UKV3,Q9H307,P55884,P78344,P52948,O75694,Q04637,P49790,Q8IYB3,P68104
0.00266	KEGG:04144	keg	2	Endocytosis	Q9NZN4,Q7Z3T8,Q96PU5,P61026,O00401,Q05193,Q13191,O75886,Q9UBC2,P01130,O15143,O00499,Q92783,Q6DN90,P00533,Q9ULH1,O14964,Q96P48
0.00266	KEGG:04625	keg	46	C-type lectin receptor signaling pathway	P45984,P27361,P53779,Q13191,P42336,Q96GE6,P04049,P62070,P27986,P05412,Q06124
0.00414	KEGG:04140	keg	69	Autophagy - animal	Q8TDY2,Q9NQL2,P45984,P27361,P49815,P53779,P42336,P04049,P62070,P27986,O43293,Q96B36
0.00496	KEGG:04150	keg	22	mTOR signaling pathway	Q9NQL2,P23588,P49841,P27361,P49815,Q9BPZ7,P42336,P04049,P62753,P27986,Q6IAA8,P62993,Q96B36
0.00496	KEGG:04914	keg	77	Progesterone-mediated oocyte maturation	P45984,O94804,P08238,P27361,P53779,Q17RY0,P42336,P04049,P27986,P06493
0.00518	KEGG:05215	keg	55	Prostate cancer	P11362,P49841,P08238,P27361,P42336,P04049,P27986,P00533,P35222,P62993
0.00535	GO:0006413	BP	31	translational initiation	P23588,P05388,Q9Y262,P55884,P78344,Q04637,P62753,O43583,Q6PKG0,P16333,P62136,P05387,P42677
0.00646	KEGG:05418	keg	42	Fluid shear stress and atherosclerosis	P45984,P08238,P53779,Q92974,P42336,Q96GE6,P27986,P35222,Q05397,P34741,P05412,P63261
0.00726	KEGG:04218	keg	82	Cellular senescence	P27361,P49815,O60934,Q9H422,P42336,Q96GE6,P04049,P62070,P27986,P06493,P62136,Q07352,P21796
0.0102	GO:0009179	BP	60	purine ribonucleoside diphosphate metabolic process	Q8N6T7,P52948,O75694,Q9UDY2,P49790,P00338,Q6PCE3,P18669,Q14160,Q08043
0.0106	KEGG:05224	keg	59	Breast cancer	P11362,P49841,P27361,P42336,Q9Y6Q9,P04049,P25054,P27986,P00533,P35222,P05412,P62993
0.0138	GO:0098562	CC	64	cytoplasmic side of membrane	P06241,Q07912,P20020,Q9UJF2,Q9NV70,P00519,Q5VWQ8,Q99569,P68104,P55040,Q05397,P62993,P21359
0.016	KEGG:04024	keg	75	cAMP signaling pathway	P45984,O14974,P20020,P27361,P53779,P42336,O15439,Q96GE6,P04049,P62070,P27986,P05023,P62136,P05412
0.0175	KEGG:04210	keg	24	Apoptosis	P45984,P27361,P53779,P42336,P04049,Q5VWQ8,P27986,P02545,P05412,P63261,Q13813
0.0177	KEGG:04071	keg	36	Sphingolipid signaling pathway	P06241,Q9UQC2,P45984,P27361,P33527,P53779,P42336,P04049,P27986,Q8NHU3
0.0192	KEGG:04062	keg	47	Chemokine signaling pathway	P56945,P49841,P49023,P27361,P49840,O00401,P42336,P04049,Q92608,P27986,P46108,Q05397,P62993
0.0257	KEGG:05226	keg	66	Gastric cancer	P49841,P27361,P08581,Q13480,P42336,P04049,P25054,P27986,P00533,P35222,P62993
0.0274	KEGG:05164	keg	32	Influenza A	P45984,P49841,P27361,P53779,P52948,P42336,P04049,P27986,P55265,P05412,P63261,P21796
0.0291	KEGG:05160	keg	34	Hepatitis C	P45984,P49841,P27361,P53779,P42336,P01130,P04049,P27986,P00533,P62993
0.0344	GO:0016052	BP	53	carbohydrate catabolic process	Q8TDY2,Q8N6T7,P49840,P52948,O75694,P49790,P00338,Q6PCE3,P18669,P62136,Q08043
0.0358	KEGG:04915	keg	51	Estrogen signaling pathway	P08238,P27361,P42336,Q9Y6Q9,Q96GE6,P04049,P27986,P00533,P05412,P62993
0.0388	KEGG:04010	keg	39	MAPK signaling pathway	P45984,P11362,P27361,P08581,P53779,P16949,Q14315,P04049,P62070,P29317,P00533,Q7L7X3,O75676,P46108,P05412,P62993,P21359
0.0391	KEGG:04550	keg	6	Signaling pathways regulating pluripotency of stem cells	P11362,Q5UIP0,P49841,P27361,P42336,P04049,P25054,P27986,P35222,P62993
0.0391	KEGG:05206	keg	4	MicroRNAs in cancer	P08670,P00519,P33527,P08581,Q13547,P16949,P42336,P19174,P26358,P04049,P25054,Q02241,P00533,P61978,P46108,P62993,P29966
0.0442	GO:0005789	CC	30	endoplasmic reticulum membrane	O94874,Q9H4L5,P61026,Q8WVM8,Q9UBS9,Q9NQC3,Q9H8M9,Q8WUD1,Q07065,Q9BSJ8,Q9C0E8,O15027,O15320,Q03001,P49585,Q8NHU3,Q13586,Q4V9L6,Q9NSU2,O75396
0.0491	GO:0003018	BP	8	vascular process in circulatory system	P21731,O00443,P31327,Q07157,P00533,Q9H7D0,P17302,Q9NRY4,A6NI28,Q99958
#INFO:	QUERY:	A6NI28
#INFO:	QUERY:	A7E2V4
#INFO:	QUERY:	A8K0R7
#INFO:	QUERY:	B2RTY4
#INFO:	QUERY:	O00264
#INFO:	QUERY:	O00401
#INFO:	QUERY:	O00443
#INFO:	QUERY:	O00499
#INFO:	QUERY:	O00505
#INFO:	QUERY:	O00560
#INFO:	QUERY:	O00567
#INFO:	QUERY:	O14497
#INFO:	QUERY:	O14613
#INFO:	QUERY:	O14745
#INFO:	QUERY:	O14828
#INFO:	QUERY:	O14964
#INFO:	QUERY:	O14974
#INFO:	QUERY:	O15027
#INFO:	QUERY:	O15061
#INFO:	QUERY:	O15067
#INFO:	QUERY:	O15085
#INFO:	QUERY:	O15143
#INFO:	QUERY:	O15173
#INFO:	QUERY:	O15320
#INFO:	QUERY:	O15357
#INFO:	QUERY:	O15439
#INFO:	QUERY:	O43166
#INFO:	QUERY:	O43182
#INFO:	QUERY:	O43293
#INFO:	QUERY:	O43353
#INFO:	QUERY:	O43491
#INFO:	QUERY:	O43583
#INFO:	QUERY:	O43719
#INFO:	QUERY:	O43847
#INFO:	QUERY:	O60245
#INFO:	QUERY:	O60271
#INFO:	QUERY:	O60292
#INFO:	QUERY:	O60333
#INFO:	QUERY:	O60343
#INFO:	QUERY:	O60504
#INFO:	QUERY:	O60711
#INFO:	QUERY:	O60716
#INFO:	QUERY:	O60890
#INFO:	QUERY:	O60934
#INFO:	QUERY:	O75167
#INFO:	QUERY:	O75179
#INFO:	QUERY:	O75335
#INFO:	QUERY:	O75381
#INFO:	QUERY:	O75396
#INFO:	QUERY:	O75475
#INFO:	QUERY:	O75509
#INFO:	QUERY:	O75676
#INFO:	QUERY:	O75694
#INFO:	QUERY:	O75815
#INFO:	QUERY:	O75886
#INFO:	QUERY:	O75962
#INFO:	QUERY:	O75970
#INFO:	QUERY:	O75976
#INFO:	QUERY:	O76021
#INFO:	QUERY:	O76039
#INFO:	QUERY:	O76080
#INFO:	QUERY:	O94804
#INFO:	QUERY:	O94874
#INFO:	QUERY:	O94875
#INFO:	QUERY:	O94885
#INFO:	QUERY:	O95279
#INFO:	QUERY:	O95359
#INFO:	QUERY:	O95365
#INFO:	QUERY:	O95425
#INFO:	QUERY:	O95817
#INFO:	QUERY:	O96019
#INFO:	QUERY:	P00338
#INFO:	QUERY:	P00519
#INFO:	QUERY:	P00533
#INFO:	QUERY:	P01130
#INFO:	QUERY:	P02545
#INFO:	QUERY:	P04049
#INFO:	QUERY:	P05023
#INFO:	QUERY:	P05387
#INFO:	QUERY:	P05388
#INFO:	QUERY:	P05412
#INFO:	QUERY:	P06241
#INFO:	QUERY:	P06493
#INFO:	QUERY:	P07437
#INFO:	QUERY:	P08238
#INFO:	QUERY:	P08581
#INFO:	QUERY:	P08651
#INFO:	QUERY:	P08670
#INFO:	QUERY:	P11137
#INFO:	QUERY:	P11362
#INFO:	QUERY:	P11388
#INFO:	QUERY:	P13639
#INFO:	QUERY:	P16157
#INFO:	QUERY:	P16333
#INFO:	QUERY:	P16949
#INFO:	QUERY:	P17302
#INFO:	QUERY:	P18206
#INFO:	QUERY:	P18433
#INFO:	QUERY:	P18583
#INFO:	QUERY:	P18669
#INFO:	QUERY:	P19105
#INFO:	QUERY:	P19174
#INFO:	QUERY:	P20020
#INFO:	QUERY:	P21359
#INFO:	QUERY:	P21731
#INFO:	QUERY:	P21796
#INFO:	QUERY:	P22670
#INFO:	QUERY:	P23381
#INFO:	QUERY:	P23508
#INFO:	QUERY:	P23588
#INFO:	QUERY:	P25054
#INFO:	QUERY:	P26358
#INFO:	QUERY:	P27361
#INFO:	QUERY:	P27448
#INFO:	QUERY:	P27701
#INFO:	QUERY:	P27816
#INFO:	QUERY:	P27824
#INFO:	QUERY:	P27986
#INFO:	QUERY:	P28715
#INFO:	QUERY:	P29317
#INFO:	QUERY:	P29536
#INFO:	QUERY:	P29966
#INFO:	QUERY:	P30530
#INFO:	QUERY:	P31327
#INFO:	QUERY:	P31350
#INFO:	QUERY:	P33527
#INFO:	QUERY:	P34741
#INFO:	QUERY:	P35222
#INFO:	QUERY:	P35251
#INFO:	QUERY:	P35580
#INFO:	QUERY:	P35606
#INFO:	QUERY:	P38159
#INFO:	QUERY:	P40222
#INFO:	QUERY:	P41219
#INFO:	QUERY:	P42336
#INFO:	QUERY:	P42677
#INFO:	QUERY:	P42696
#INFO:	QUERY:	P43487
#INFO:	QUERY:	P45984
#INFO:	QUERY:	P46013
#INFO:	QUERY:	P46108
#INFO:	QUERY:	P46821
#INFO:	QUERY:	P46937
#INFO:	QUERY:	P48200
#INFO:	QUERY:	P48426
#INFO:	QUERY:	P48634
#INFO:	QUERY:	P49006
#INFO:	QUERY:	P49023
#INFO:	QUERY:	P49585
#INFO:	QUERY:	P49736
#INFO:	QUERY:	P49790
#INFO:	QUERY:	P49815
#INFO:	QUERY:	P49840
#INFO:	QUERY:	P49841
#INFO:	QUERY:	P49916
#INFO:	QUERY:	P50502
#INFO:	QUERY:	P51153
#INFO:	QUERY:	P51858
#INFO:	QUERY:	P52272
#INFO:	QUERY:	P52948
#INFO:	QUERY:	P53396
#INFO:	QUERY:	P53621
#INFO:	QUERY:	P53779
#INFO:	QUERY:	P53801
#INFO:	QUERY:	P53814
#INFO:	QUERY:	P54253
#INFO:	QUERY:	P54760
#INFO:	QUERY:	P55040
#INFO:	QUERY:	P55082
#INFO:	QUERY:	P55265
#INFO:	QUERY:	P55884
#INFO:	QUERY:	P56945
#INFO:	QUERY:	P60468
#INFO:	QUERY:	P61026
#INFO:	QUERY:	P61978
#INFO:	QUERY:	P62070
#INFO:	QUERY:	P62136
#INFO:	QUERY:	P62753
#INFO:	QUERY:	P62993
#INFO:	QUERY:	P63167
#INFO:	QUERY:	P63261
#INFO:	QUERY:	P68104
#INFO:	QUERY:	P78332
#INFO:	QUERY:	P78344
#INFO:	QUERY:	P78362
#INFO:	QUERY:	P78527
#INFO:	QUERY:	P78559
#INFO:	QUERY:	P98172
#INFO:	QUERY:	P98175
#INFO:	QUERY:	Q00587
#INFO:	QUERY:	Q00613
#INFO:	QUERY:	Q01082
#INFO:	QUERY:	Q01167
#INFO:	QUERY:	Q01433
#INFO:	QUERY:	Q01581
#INFO:	QUERY:	Q02241
#INFO:	QUERY:	Q02952
#INFO:	QUERY:	Q03001
#INFO:	QUERY:	Q04637
#INFO:	QUERY:	Q04726
#INFO:	QUERY:	Q05193
#INFO:	QUERY:	Q05397
#INFO:	QUERY:	Q05682
#INFO:	QUERY:	Q06124
#INFO:	QUERY:	Q06481
#INFO:	QUERY:	Q07065
#INFO:	QUERY:	Q07157
#INFO:	QUERY:	Q07352
#INFO:	QUERY:	Q07866
#INFO:	QUERY:	Q07912
#INFO:	QUERY:	Q08043
#INFO:	QUERY:	Q08AD1
#INFO:	QUERY:	Q09666
#INFO:	QUERY:	Q12774
#INFO:	QUERY:	Q12888
#INFO:	QUERY:	Q13111
#INFO:	QUERY:	Q13112
#INFO:	QUERY:	Q13136
#INFO:	QUERY:	Q13191
#INFO:	QUERY:	Q13247
#INFO:	QUERY:	Q13263
#INFO:	QUERY:	Q13425
#INFO:	QUERY:	Q13427
#INFO:	QUERY:	Q13428
#INFO:	QUERY:	Q13439
#INFO:	QUERY:	Q13443
#INFO:	QUERY:	Q13459
#INFO:	QUERY:	Q13480
#INFO:	QUERY:	Q13523
#INFO:	QUERY:	Q13547
#INFO:	QUERY:	Q13586
#INFO:	QUERY:	Q13591
#INFO:	QUERY:	Q13813
#INFO:	QUERY:	Q13884
#INFO:	QUERY:	Q14135
#INFO:	QUERY:	Q14155
#INFO:	QUERY:	Q14157
#INFO:	QUERY:	Q14160
#INFO:	QUERY:	Q14185
#INFO:	QUERY:	Q14195
#INFO:	QUERY:	Q14204
#INFO:	QUERY:	Q14254
#INFO:	QUERY:	Q14315
#INFO:	QUERY:	Q14511
#INFO:	QUERY:	Q14517
#INFO:	QUERY:	Q14699
#INFO:	QUERY:	Q14739
#INFO:	QUERY:	Q14847
#INFO:	QUERY:	Q14966
#INFO:	QUERY:	Q14980
#INFO:	QUERY:	Q15012
#INFO:	QUERY:	Q15021
#INFO:	QUERY:	Q15025
#INFO:	QUERY:	Q15043
#INFO:	QUERY:	Q15149
#INFO:	QUERY:	Q15365
#INFO:	QUERY:	Q15398
#INFO:	QUERY:	Q15642
#INFO:	QUERY:	Q15643
#INFO:	QUERY:	Q15678
#INFO:	QUERY:	Q15746
#INFO:	QUERY:	Q15942
#INFO:	QUERY:	Q16204
#INFO:	QUERY:	Q16288
#INFO:	QUERY:	Q16555
#INFO:	QUERY:	Q16629
#INFO:	QUERY:	Q16695
#INFO:	QUERY:	Q17RY0
#INFO:	QUERY:	Q29RF7
#INFO:	QUERY:	Q2KJY2
#INFO:	QUERY:	Q2M1Z3
#INFO:	QUERY:	Q2PZI1
#INFO:	QUERY:	Q3KQU3
#INFO:	QUERY:	Q4G0J3
#INFO:	QUERY:	Q4G0S4
#INFO:	QUERY:	Q4V9L6
#INFO:	QUERY:	Q52LW3
#INFO:	QUERY:	Q53SF7
#INFO:	QUERY:	Q5JSH3
#INFO:	QUERY:	Q5M775
#INFO:	QUERY:	Q5QJ74
#INFO:	QUERY:	Q5SW79
#INFO:	QUERY:	Q5T4S7
#INFO:	QUERY:	Q5T5P2
#INFO:	QUERY:	Q5T8P6
#INFO:	QUERY:	Q5TCZ1
#INFO:	QUERY:	Q5UIP0
#INFO:	QUERY:	Q5VTL8
#INFO:	QUERY:	Q5VWQ8
#INFO:	QUERY:	Q5VZ89
#INFO:	QUERY:	Q5VZK9
#INFO:	QUERY:	Q63ZY3
#INFO:	QUERY:	Q659C4
#INFO:	QUERY:	Q66PJ3
#INFO:	QUERY:	Q68DQ2
#INFO:	QUERY:	Q69YN4
#INFO:	QUERY:	Q69YU3
#INFO:	QUERY:	Q6DN90
#INFO:	QUERY:	Q6IAA8
#INFO:	QUERY:	Q6KC79
#INFO:	QUERY:	Q6MZQ0
#INFO:	QUERY:	Q6NXT1
#INFO:	QUERY:	Q6NYC8
#INFO:	QUERY:	Q6PCE3
#INFO:	QUERY:	Q6PKG0
#INFO:	QUERY:	Q6UUV7
#INFO:	QUERY:	Q6ZVM7
#INFO:	QUERY:	Q7KZI7
#INFO:	QUERY:	Q7L7X3
#INFO:	QUERY:	Q7Z2K8
#INFO:	QUERY:	Q7Z2W4
#INFO:	QUERY:	Q7Z3K3
#INFO:	QUERY:	Q7Z3T8
#INFO:	QUERY:	Q7Z417
#INFO:	QUERY:	Q7Z460
#INFO:	QUERY:	Q7Z4V5
#INFO:	QUERY:	Q7Z5R6
#INFO:	QUERY:	Q7Z6E9
#INFO:	QUERY:	Q86T13
#INFO:	QUERY:	Q86U90
#INFO:	QUERY:	Q86UU0
#INFO:	QUERY:	Q86UU1
#INFO:	QUERY:	Q86V48
#INFO:	QUERY:	Q86VQ1
#INFO:	QUERY:	Q86WB0
#INFO:	QUERY:	Q86X27
#INFO:	QUERY:	Q86YP4
#INFO:	QUERY:	Q8IU81
#INFO:	QUERY:	Q8IUD2
#INFO:	QUERY:	Q8IV08
#INFO:	QUERY:	Q8IWE2
#INFO:	QUERY:	Q8IWV7
#INFO:	QUERY:	Q8IYB3
#INFO:	QUERY:	Q8IZ21
#INFO:	QUERY:	Q8IZP0
#INFO:	QUERY:	Q8N3D4
#INFO:	QUERY:	Q8N3U4
#INFO:	QUERY:	Q8N556
#INFO:	QUERY:	Q8N573
#INFO:	QUERY:	Q8N684
#INFO:	QUERY:	Q8N6C5
#INFO:	QUERY:	Q8N6T7
#INFO:	QUERY:	Q8N7R7
#INFO:	QUERY:	Q8N8S7
#INFO:	QUERY:	Q8N8Z6
#INFO:	QUERY:	Q8NC44
#INFO:	QUERY:	Q8NC67
#INFO:	QUERY:	Q8NDT2
#INFO:	QUERY:	Q8NDX6
#INFO:	QUERY:	Q8NE71
#INFO:	QUERY:	Q8NEF9
#INFO:	QUERY:	Q8NEY1
#INFO:	QUERY:	Q8NHU3
#INFO:	QUERY:	Q8NI99
#INFO:	QUERY:	Q8TAD8
#INFO:	QUERY:	Q8TBZ3
#INFO:	QUERY:	Q8TCZ2
#INFO:	QUERY:	Q8TD19
#INFO:	QUERY:	Q8TD55
#INFO:	QUERY:	Q8TDM6
#INFO:	QUERY:	Q8TDY2
#INFO:	QUERY:	Q8TE49
#INFO:	QUERY:	Q8TE77
#INFO:	QUERY:	Q8TEA8
#INFO:	QUERY:	Q8TER5
#INFO:	QUERY:	Q8WUA4
#INFO:	QUERY:	Q8WUD1
#INFO:	QUERY:	Q8WUF5
#INFO:	QUERY:	Q8WUZ0
#INFO:	QUERY:	Q8WV99
#INFO:	QUERY:	Q8WVC0
#INFO:	QUERY:	Q8WVM8
#INFO:	QUERY:	Q8WWI1
#INFO:	QUERY:	Q8WWM7
#INFO:	QUERY:	Q8WX92
#INFO:	QUERY:	Q8WX93
#INFO:	QUERY:	Q8WXE1
#INFO:	QUERY:	Q92597
#INFO:	QUERY:	Q92608
#INFO:	QUERY:	Q92625
#INFO:	QUERY:	Q92783
#INFO:	QUERY:	Q92785
#INFO:	QUERY:	Q92974
#INFO:	QUERY:	Q93052
#INFO:	QUERY:	Q969V6
#INFO:	QUERY:	Q96AQ1
#INFO:	QUERY:	Q96B36
#INFO:	QUERY:	Q96B54
#INFO:	QUERY:	Q96BY6
#INFO:	QUERY:	Q96G46
#INFO:	QUERY:	Q96GE6
#INFO:	QUERY:	Q96I25
#INFO:	QUERY:	Q96J84
#INFO:	QUERY:	Q96JM3
#INFO:	QUERY:	Q96KQ7
#INFO:	QUERY:	Q96MG7
#INFO:	QUERY:	Q96N67
#INFO:	QUERY:	Q96NE9
#INFO:	QUERY:	Q96P48
#INFO:	QUERY:	Q96PD2
#INFO:	QUERY:	Q96PE2
#INFO:	QUERY:	Q96PU5
#INFO:	QUERY:	Q96Q15
#INFO:	QUERY:	Q96ST2
#INFO:	QUERY:	Q96T23
#INFO:	QUERY:	Q99569
#INFO:	QUERY:	Q99650
#INFO:	QUERY:	Q99958
#INFO:	QUERY:	Q9BPZ7
#INFO:	QUERY:	Q9BQG0
#INFO:	QUERY:	Q9BRS8
#INFO:	QUERY:	Q9BSJ8
#INFO:	QUERY:	Q9BTY7
#INFO:	QUERY:	Q9BUA3
#INFO:	QUERY:	Q9BUH6
#INFO:	QUERY:	Q9BVA1
#INFO:	QUERY:	Q9BVC5
#INFO:	QUERY:	Q9BVS5
#INFO:	QUERY:	Q9BWH2
#INFO:	QUERY:	Q9BZ29
#INFO:	QUERY:	Q9BZZ5
#INFO:	QUERY:	Q9C0C2
#INFO:	QUERY:	Q9C0C9
#INFO:	QUERY:	Q9C0E2
#INFO:	QUERY:	Q9C0E8
#INFO:	QUERY:	Q9C0I3
#INFO:	QUERY:	Q9GZU2
#INFO:	QUERY:	Q9H019
#INFO:	QUERY:	Q9H063
#INFO:	QUERY:	Q9H0B6
#INFO:	QUERY:	Q9H175
#INFO:	QUERY:	Q9H1B7
#INFO:	QUERY:	Q9H1E3
#INFO:	QUERY:	Q9H2G2
#INFO:	QUERY:	Q9H2H9
#INFO:	QUERY:	Q9H307
#INFO:	QUERY:	Q9H320
#INFO:	QUERY:	Q9H3P2
#INFO:	QUERY:	Q9H422
#INFO:	QUERY:	Q9H425
#INFO:	QUERY:	Q9H4A3
#INFO:	QUERY:	Q9H4L5
#INFO:	QUERY:	Q9H583
#INFO:	QUERY:	Q9H6K1
#INFO:	QUERY:	Q9H792
#INFO:	QUERY:	Q9H7D0
#INFO:	QUERY:	Q9H7N4
#INFO:	QUERY:	Q9H8M9
#INFO:	QUERY:	Q9H8Y8
#INFO:	QUERY:	Q9HA65
#INFO:	QUERY:	Q9NQ75
#INFO:	QUERY:	Q9NQC3
#INFO:	QUERY:	Q9NQL2
#INFO:	QUERY:	Q9NQS7
#INFO:	QUERY:	Q9NQT8
#INFO:	QUERY:	Q9NQW6
#INFO:	QUERY:	Q9NR30
#INFO:	QUERY:	Q9NRI5
#INFO:	QUERY:	Q9NRY4
#INFO:	QUERY:	Q9NSU2
#INFO:	QUERY:	Q9NTI5
#INFO:	QUERY:	Q9NV70
#INFO:	QUERY:	Q9NVM6
#INFO:	QUERY:	Q9NVZ3
#INFO:	QUERY:	Q9NWH9
#INFO:	QUERY:	Q9NYF8
#INFO:	QUERY:	Q9NYZ3
#INFO:	QUERY:	Q9NZN4
#INFO:	QUERY:	Q9P0V3
#INFO:	QUERY:	Q9P206
#INFO:	QUERY:	Q9P2P5
#INFO:	QUERY:	Q9UBC2
#INFO:	QUERY:	Q9UBS9
#INFO:	QUERY:	Q9UDY2
#INFO:	QUERY:	Q9UEY8
#INFO:	QUERY:	Q9UGP4
#INFO:	QUERY:	Q9UHF7
#INFO:	QUERY:	Q9UIA9
#INFO:	QUERY:	Q9UJF2
#INFO:	QUERY:	Q9UK76
#INFO:	QUERY:	Q9UKV3
#INFO:	QUERY:	Q9ULC8
#INFO:	QUERY:	Q9ULH1
#INFO:	QUERY:	Q9ULI3
#INFO:	QUERY:	Q9ULL5
#INFO:	QUERY:	Q9ULQ0
#INFO:	QUERY:	Q9ULU4
#INFO:	QUERY:	Q9ULV4
#INFO:	QUERY:	Q9UMS6
#INFO:	QUERY:	Q9UNF1
#INFO:	QUERY:	Q9UPT9
#INFO:	QUERY:	Q9UPU7
#INFO:	QUERY:	Q9UQ35
#INFO:	QUERY:	Q9UQC2
#INFO:	QUERY:	Q9Y262
#INFO:	QUERY:	Q9Y2D5
#INFO:	QUERY:	Q9Y2K7
#INFO:	QUERY:	Q9Y2V2
#INFO:	QUERY:	Q9Y2X3
#INFO:	QUERY:	Q9Y3D6
#INFO:	QUERY:	Q9Y3M8
#INFO:	QUERY:	Q9Y3R5
#INFO:	QUERY:	Q9Y3T9
#INFO:	QUERY:	Q9Y490
#INFO:	QUERY:	Q9Y4B6
#INFO:	QUERY:	Q9Y4F5
#INFO:	QUERY:	Q9Y520
#INFO:	QUERY:	Q9Y5K6
#INFO:	QUERY:	Q9Y608
#INFO:	QUERY:	Q9Y618
#INFO:	QUERY:	Q9Y6A5
#INFO:	QUERY:	Q9Y6G9
#INFO:	QUERY:	Q9Y6M5
#INFO:	QUERY:	Q9Y6M7
#INFO:	QUERY:	Q9Y6Q9
#INFO:	QUERY:	V9GY28
#INFO:	PARAMETERS: sort_by_structure = 1
#INFO:	PARAMETERS: significant = 1
#INFO:	PARAMETERS: ordered_queries = 1
#INFO:	PARAMETERS: user_thr = 1.00
#INFO:	PARAMETERS: fdr = 1
#INFO:	PARAMETERS: organism = hsapiens
#INFO:	User: http
#INFO:	Host: arak-prod
#INFO:	Time: 2018-7-17 21:23:30
#INFO:	Version: r1750_e91_eg38
#INFO:	Effective domain size for GO: 19351, threshold 0.05
#INFO:	Effective domain size for KEGG: 7327, threshold 0.05
#INFO:
#INFO:	--- Gene names and descriptions
#INFO:
