# Supplementary material for: AXL confers cell migration and invasion by hijacking a PEAK1-regulated focal adhesion protein network
Source: Nat Commun. 2020 Jul 17;11:3586. doi: 10.1038/s41467-020-17415-x (PMC7368075; doi:10.1038/s41467-020-17415-x)
Supplement: Supplementary file 6 — Supplementary Data 3 [file 41467_2020_17415_MOESM6_ESM.xlsx]

## Sheet: Feuil1
Table 3: List of NEDD9 preys obtained from BioID
Bait	Prey_RefSeq	PreyGene	Entrez_ID	Spec	SpecSum	AvgSpec	ctrlCounts	SaintScore	FoldChange	BFDR
NEDD9	P00761	P00761		11|12	23	11.5	7|9|8|8	0	1.44	0.56
NEDD9	Q5D862	FLG2	388698	3|2	5	2.5	0|0|0|0	0.98	25	0
NEDD9	Streptavidin	Streptavidin		334|347	681	340.5	374|353|338|376	0	0.95	0.63
NEDD9	NP_003925.1	FUBP3	8939	4|2	6	3	0|0|2|3	0.32	2.4	0.31
NEDD9	NP_071504.2	PC	5091	198|212	410	205	246|261|271|260	0	0.79	0.63
NEDD9	NP_001322.1	CTNND1	1500	3|3	6	3	0|0|0|0	0.99	30	0
NEDD9	NP_064502.9	LARS	51520	21|27	48	24	23|27|22|26	0	0.98	0.61
NEDD9	NP_065857.1	GPHN	10243	3|0	3	1.5	5|4|7|4	0	0.3	0.63
NEDD9	NP_001035814.1	CYLD	1540	9|11	20	10	0|2|0|0	1	20	0
NEDD9	NP_006435.2	SMC2	10592	19|25	44	22	14|17|19|19	0	1.28	0.59
NEDD9	NP_055935.4	ALMS1	7840	53|62	115	57.5	7|17|7|10	1	5.61	0
NEDD9	NP_203754.2	TNKS1BP1	85456	9|6	15	7.5	8|5|7|6	0	1.15	0.55
NEDD9	NP_001036069.1	XRN1	54464	27|29	56	28	19|14|13|17	0	1.78	0.57
NEDD9	NP_006294.2	AIMP2	7965	5|6	11	5.5	6|7|4|5	0	1	0.56
NEDD9	NP_006314.2	SEC24B	10427	6|6	12	6	0|0|0|0	1	60	0
NEDD9	NP_065859.3	SIPA1L2	57568	4|7	11	5.5	0|0|0|0	1	55	0
NEDD9	NP_001026855.2	TP53BP2	7159	23|15	38	19	7|7|9|11	0.36	2.24	0.3
NEDD9	NP_036252.1	CD2AP	23607	73|75	148	74	51|53|60|63	0	1.3	0.62
NEDD9	NP_068803.1	HIST1H4J	8363	13|10	23	11.5	18|25|21|20	0	0.55	0.63
NEDD9	NP_003283.2	TPR	7175	84|68	152	76	162|161|148|153	0	0.49	0.63
NEDD9	NP_055987.2	PRRC2C	23215	67|68	135	67.5	38|32|38|43	0	1.79	0.61
NEDD9	NP_076412.3	PHACTR4	65979	3|0	3	1.5	2|2|4|0	0.01	0.75	0.46
NEDD9	NP_071415.1	MCCC2	64087	162|150	312	156	184|188|214|195	0	0.8	0.63
NEDD9	NP_003042.3	SLC16A1	6566	12|16	28	14	6|3|6|0	0.81	3.73	0.03
NEDD9	NP_057212.1	COPG1	22820	4|7	11	5.5	5|3|5|3	0	1.38	0.49
NEDD9	NP_079066.5	CSPP1	79848	11|10	21	10.5	0|0|0|0	1	105	0
NEDD9	NP_006049.3	TNIP1	10318	4|2	6	3	2|2|2|3	0.02	1.33	0.46
NEDD9	NP_064551.3	MCCC1	56922	138|149	287	143.5	192|177|178|181	0	0.79	0.63
NEDD9	NP_055309.2	TNRC6A	27327	46|49	95	47.5	7|6|7|5	1	7.6	0
NEDD9	NP_057342.2	YTHDF2	51441	16|15	31	15.5	6|8|4|6	0.4	2.58	0.28
NEDD9	NP_003929.4	AP3D1	8943	6|9	15	7.5	8|10|6|6	0	1	0.57
NEDD9	NP_060506.5	ATG2B	55102	18|18	36	18	15|15|18|16	0	1.12	0.6
NEDD9	NP_001072992.1	PAICS	10606	6|7	13	6.5	20|23|20|21	0	0.31	0.63
NEDD9	NP_061138.3	VPS33B	26276	3|3	6	3	0|2|2|0	0.46	3	0.27
NEDD9	NP_001427.2	FBL	2091	4|3	7	3.5	7|6|7|6	0	0.54	0.63
NEDD9	NP_068831.1	JUP	3728	7|4	11	5.5	3|3|3|0	0.37	2.44	0.3
NEDD9	NP_056131.2	PPP1R13B	23368	5|6	11	5.5	0|0|0|0	1	55	0
NEDD9	NP_940953.2	MIA3	375056	5|5	10	5	2|0|0|0	0.95	10	0.01
NEDD9	NP_001073867.1	KIAA0368	23392	2|2	4	2	2|3|0|0	0.1	1.6	0.39
NEDD9	NP_056536.2	GEMIN4	50628	2|4	6	3	4|3|0|5	0	1	0.5
NEDD9	NP_277048.2	TPGS1	91978	11|12	23	11.5	6|6|5|5	0.02	2.09	0.46
NEDD9	NP_689799.3	USP54	159195	2|8	10	5	0|0|0|0	0.98	50	0
NEDD9	NP_689637.3	AMER1	139285	3|0	3	1.5	0|0|0|0	0.5	15	0.12
NEDD9	NP_055681.1	SEC16A	9919	56|64	120	60	13|14|13|17	1	4.21	0
NEDD9	NP_997251.2	MCRIP1	348262	2|0	2	1	0|0|0|0	0.48	10	0.17
NEDD9	NP_060587.8	WDR11	55717	7|5	12	6	10|8|9|12	0	0.62	0.63
NEDD9	NP_006188.3	PCM1	5108	72|55	127	63.5	42|47|46|54	0	1.34	0.62
NEDD9	NP_109587.1	MAP2K2	5605	4|6	10	5	0|0|0|2	0.93	10	0.01
NEDD9	NP_060782.2	PPP6R3	55291	2|5	7	3.5	3|5|3|5	0	0.88	0.53
NEDD9	NP_066272.1	PDLIM1	9124	8|7	15	7.5	9|11|9|11	0	0.75	0.63
NEDD9	NP_056060.2	ANKS1A	23294	41|51	92	46	12|13|14|12	1	3.61	0
NEDD9	NP_004981.2	MARS	4141	16|18	34	17	17|17|11|15	0	1.13	0.6
NEDD9	NP_004272.2	BAG3	9531	4|8	12	6	0|0|3|0	0.87	8	0.02
NEDD9	NP_056107.1	ESYT1	23344	2|2	4	2	0|2|0|0	0.59	4	0.06
NEDD9	NP_065174.1	CORO1B	57175	34|23	57	28.5	40|42|40|40	0	0.7	0.63
NEDD9	NP_115676.1	TCHP	84260	5|2	7	3.5	0|0|0|0	0.98	35	0
NEDD9	NP_116780.1	SEC23B	10483	7|3	10	5	0|2|0|0	0.88	10	0.02
NEDD9	NP_001078923.1	GIT1	28964	2|2	4	2	0|0|0|0	0.96	20	0.01
NEDD9	NP_078873.2	MAP7D3	79649	8|9	17	8.5	5|6|11|7	0	1.17	0.57
NEDD9	NP_001091680.1	CTNNB1	1499	4|3	7	3.5	0|0|0|0	1	35	0
NEDD9	NP_055726.3	AAK1	22848	3|4	7	3.5	4|4|4|4	0	0.88	0.63
NEDD9	NP_079052.2	PEAK1	79834	13|16	29	14.5	0|0|0|0	1	145	0
NEDD9	NP_001091678.1	HNRNPF	3185	8|5	13	6.5	8|4|7|12	0	0.84	0.58
NEDD9	NP_004732.2	NOLC1	9221	6|0	6	3	21|15|25|21	0	0.15	0.63
NEDD9	NP_062536.2	KIAA1217	56243	9|7	16	8	4|2|2|0	0.89	4	0.02
NEDD9	NP_001091981.1	KIF2A	3796	2|2	4	2	0|4|4|3	0	0.73	0.63
NEDD9	NP_001005242.2	PKP2	5318	3|6	9	4.5	5|0|3|0	0.27	2.25	0.34
NEDD9	NP_055998.1	MAST4	375449	4|3	7	3.5	4|0|0|0	0.63	3.5	0.05
NEDD9	NP_009109.3	STRAP	11171	9|12	21	10.5	11|14|15|12	0	0.81	0.63
NEDD9	NP_542417.2	PRRC2A	7916	51|49	100	50	31|41|36|36	0	1.39	0.62
NEDD9	NP_004059.2	AP2M1	1173	4|6	10	5	0|0|0|0	1	50	0
NEDD9	NP_037450.2	PRRC2B	84726	12|16	28	14	5|4|4|3	0.91	3.5	0.01
NEDD9	NP_056117.1	HAUS5	23354	9|12	21	10.5	5|11|10|5	0	1.35	0.55
NEDD9	NP_056073.1	FKBP15	23307	4|5	9	4.5	0|4|4|0	0.21	2.25	0.37
NEDD9	NP_004714.2	ARHGEF2	9181	8|5	13	6.5	7|6|6|8	0	0.96	0.56
NEDD9	NP_003165.2	SVIL	6840	3|3	6	3	4|4|4|3	0	0.8	0.63
NEDD9	NP_055746.3	PPP6R1	22870	8|10	18	9	6|5|6|6	0	1.57	0.52
NEDD9	NP_149130.1	CALD1	800	6|9	15	7.5	22|20|26|23	0	0.33	0.63
NEDD9	NP_001093392.1	ALG13	79868	3|3	6	3	0|0|0|0	0.99	30	0
NEDD9	NP_005900.2	MAP1B	4131	73|63	136	68	93|94|91|88	0	0.74	0.63
NEDD9	NP_065073.3	ARFGEF3	57221	2|4	6	3	0|0|3|0	0.62	4	0.05
NEDD9	NP_001093639.1	IMMT	10989	6|3	9	4.5	0|0|0|0	1	45	0
NEDD9	NP_003676.2	KHSRP	8570	2|0	2	1	7|8|8|8	0	0.13	0.63
NEDD9	NP_001093869.1	PDS5A	23244	2|0	2	1	4|3|6|0	0	0.31	0.63
NEDD9	NP_057376.2	TRAP1	10131	3|5	8	4	5|3|3|5	0	1	0.53
NEDD9	NP_110386.2	NRBF2	29982	4|3	7	3.5	2|4|3|4	0	1.08	0.51
NEDD9	NP_001099000.1	CAP1	10487	3|3	6	3	8|10|8|9	0	0.34	0.63
NEDD9	NP_055335.2	MYBBP1A	10514	13|15	28	14	19|16|24|14	0	0.77	0.63
NEDD9	NP_056473.2	NOC2L	26155	2|3	5	2.5	2|0|3|3	0.01	1.25	0.47
NEDD9	NP_056280.2	GEMIN5	25929	40|28	68	34	30|43|41|43	0	0.87	0.62
NEDD9	NP_001074295.1	PRAG1	157285	3|3	6	3	0|0|0|0	0.99	30	0
NEDD9	NP_000986.2	RPL34	6164	3|3	6	3	5|5|4|5	0	0.63	0.63
NEDD9	NP_008938.2	CPSF6	11052	3|0	3	1.5	25|17|19|21	0	0.07	0.63
NEDD9	NP_065821.1	CGN	57530	4|0	4	2	0|0|0|0	0.5	20	0.09
NEDD9	NP_443210.1	TRIM9	114088	6|7	13	6.5	5|4|5|7	0	1.24	0.53
NEDD9	NP_077748.3	PSTPIP2	9050	16|20	36	18	0|0|0|2	1	36	0
NEDD9	NP_055246.2	PALD1	27143	4|3	7	3.5	6|4|6|5	0	0.67	0.63
NEDD9	NP_036221.2	ABCB10	23456	4|4	8	4	0|0|0|0	1	40	0
NEDD9	NP_055625.4	CEP350	9857	5|7	12	6	0|5|0|4	0.35	2.67	0.3
NEDD9	NP_002964.3	ATXN2	6311	6|5	11	5.5	5|2|6|3	0	1.38	0.5
NEDD9	NP_056262.3	CAMSAP1	157922	4|11	15	7.5	5|6|3|4	0.11	1.67	0.39
NEDD9	NP_060601.3	CEP55	55165	6|8	14	7	2|0|0|3	0.9	5.6	0.01
NEDD9	NP_006759.3	BRAP	8315	6|5	11	5.5	7|10|12|10	0	0.56	0.63
NEDD9	NP_006417.2	DPYSL4	10570	2|0	2	1	0|0|0|0	0.48	10	0.17
NEDD9	NP_060579.3	MTPAP	55149	7|4	11	5.5	0|0|0|3	0.86	7.33	0.02
NEDD9	NP_064508.3	TM9SF3	56889	2|0	2	1	0|0|0|0	0.48	10	0.17
NEDD9	NP_055526.3	CCP110	9738	3|3	6	3	0|0|0|0	0.99	30	0
NEDD9	NP_071349.3	UBE2O	63893	4|5	9	4.5	6|13|3|5	0	0.67	0.63
NEDD9	NP_001009555.3	SH3D19	152503	4|0	4	2	0|0|2|0	0.44	4	0.27
NEDD9	NP_056175.3	SKIV2L2	23517	6|5	11	5.5	28|31|24|25	0	0.2	0.63
NEDD9	NP_055414.2	MAGED2	10916	4|9	13	6.5	4|6|6|3	0	1.37	0.49
NEDD9	NP_003615.2	RANBP3	8498	2|3	5	2.5	13|10|14|11	0	0.21	0.63
NEDD9	NP_001123630.1	MYO1B	4430	10|9	19	9.5	7|6|6|8	0	1.41	0.54
NEDD9	NP_001123919.1	HAUS2	55142	2|0	2	1	2|0|0|0	0.29	2	0.31
NEDD9	NP_001123995.1	CSDE1	7812	12|13	25	12.5	12|14|13|13	0	0.96	0.63
NEDD9	NP_149351.1	SURF4	6836	5|5	10	5	3|3|3|0	0.15	2.22	0.37
NEDD9	NP_573403.1	ELMO2	63916	6|6	12	6	0|2|0|0	0.97	12	0.01
NEDD9	NP_001127836.1	MAP4	4134	37|47	84	42	76|80|70|80	0	0.55	0.63
NEDD9	NP_001127852.1	TBC1D5	9779	3|0	3	1.5	0|4|4|0	0.02	0.75	0.46
NEDD9	NP_001128251.1	IPO11	51194	2|0	2	1	0|0|0|0	0.48	10	0.17
NEDD9	NP_002256.2	KPNB1	3837	44|40	84	42	28|31|27|34	0	1.4	0.61
NEDD9	NP_061885.2	PLEKHA5	54477	2|3	5	2.5	3|4|4|3	0	0.71	0.63
NEDD9	NP_064519.2	DPYSL5	56896	9|7	16	8	4|6|8|4	0	1.45	0.52
NEDD9	NP_116185.2	SYAP1	94056	2|4	6	3	3|4|4|3	0	0.86	0.52
NEDD9	NP_612452.1	HAUS1	115106	12|7	19	9.5	4|4|5|2	0.46	2.53	0.27
NEDD9	NP_005723.2	RAD50	10111	38|36	74	37	13|17|11|10	0.99	2.9	0
NEDD9	NP_056325.2	DHRS7B	25979	2|0	2	1	0|0|0|0	0.48	10	0.17
NEDD9	NP_057439.2	DDX47	51202	2|2	4	2	0|0|0|0	0.96	20	0.01
NEDD9	NP_057227.2	NSFL1C	55968	4|4	8	4	6|8|8|7	0	0.55	0.63
NEDD9	NP_001128471.1	FERMT2	10979	2|0	2	1	0|0|0|0	0.48	10	0.17
NEDD9	NP_065875.3	ARHGAP21	57584	11|10	21	10.5	7|4|5|4	0.03	2.1	0.44
NEDD9	NP_620409.1	VANGL1	81839	4|0	4	2	0|0|0|0	0.5	20	0.09
NEDD9	NP_001129166.1	VDAC3	7419	14|14	28	14	10|10|8|10	0	1.47	0.57
NEDD9	NP_001129224.1	ECD	11319	8|9	17	8.5	8|6|11|7	0	1.06	0.58
NEDD9	NP_004726.2	LRRFIP1	9208	4|0	4	2	4|6|4|6	0	0.4	0.63
NEDD9	NP_057404.2	NUP98	4928	5|3	8	4	3|0|0|4	0.26	2.29	0.34
NEDD9	NP_631946.1	NAP1L1	4673	7|6	13	6.5	9|8|13|12	0	0.62	0.63
NEDD9	NP_001960.2	EIF5	1983	11|16	27	13.5	16|18|20|16	0	0.77	0.63
NEDD9	NP_006835.2	ILVBL	10994	4|2	6	3	0|0|0|0	0.98	30	0
NEDD9	NP_002851.2	ALDH18A1	5832	32|29	61	30.5	23|21|25|20	0	1.37	0.6
NEDD9	NP_056485.2	SENP3	26168	4|2	6	3	2|2|0|3	0.11	1.71	0.38
NEDD9	NP_060238.3	LRRC40	55631	10|10	20	10	3|5|3|5	0.27	2.5	0.34
NEDD9	NP_060495.2	GPATCH1	55094	15|11	26	13	10|10|9|10	0	1.33	0.57
NEDD9	NP_005975.1	SLC25A1	6576	12|11	23	11.5	5|7|5|3	0.1	2.3	0.39
NEDD9	NP_004784.2	LONP1	9361	3|4	7	3.5	2|3|4|0	0.03	1.56	0.44
NEDD9	NP_001135770.1	SQSTM1	8878	9|9	18	9	10|7|6|8	0	1.16	0.57
NEDD9	NP_005091.2	AKAP12	9590	5|3	8	4	16|16|12|10	0	0.3	0.63
NEDD9	NP_001135887.1	AIMP1	9255	7|6	13	6.5	4|4|5|5	0	1.44	0.51
NEDD9	NP_003141.2	STAT3	6774	4|8	12	6	5|3|5|8	0	1.14	0.53
NEDD9	NP_361013.3	LUZP1	7798	6|14	20	10	11|11|19|11	0	0.77	0.59
NEDD9	NP_653171.1	JPT2	90861	5|3	8	4	5|5|5|5	0	0.8	0.63
NEDD9	NP_001136067.1	P4HA1	5033	3|3	6	3	0|0|2|0	0.78	6	0.03
NEDD9	NP_004238.3	EFTUD2	9343	6|15	21	10.5	15|17|24|22	0	0.54	0.63
NEDD9	NP_056067.2	EHBP1	23301	4|4	8	4	9|9|12|10	0	0.4	0.63
NEDD9	NP_001136112.1	TNRC6C	57690	14|13	27	13.5	0|0|0|0	1	135	0
NEDD9	NP_036421.2	KEAP1	9817	2|2	4	2	5|2|7|3	0	0.47	0.63
NEDD9	NP_001137533.1	COPB1	1315	13|13	26	13	14|12|19|11	0	0.93	0.63
NEDD9	NP_005947.3	MTHFD1	4522	7|10	17	8.5	5|4|5|5	0.02	1.79	0.46
NEDD9	NP_149107.4	NEK9	91754	25|28	53	26.5	10|10|8|11	0.67	2.72	0.05
NEDD9	NP_006280.3	TLN1	7094	44|43	87	43.5	53|51|58|51	0	0.82	0.63
NEDD9	NP_060919.2	UBAP2	55833	19|15	34	17	16|14|17|14	0	1.11	0.6
NEDD9	NP_068810.3	RELA	5970	4|6	10	5	0|2|0|2	0.84	5	0.02
NEDD9	NP_001138467.1	CCDC85C	317762	3|0	3	1.5	0|0|0|0	0.5	15	0.12
NEDD9	NP_055565.3	DLGAP5	9787	2|2	4	2	7|8|7|8	0	0.27	0.63
NEDD9	NP_689557.1	LSM12	124801	5|7	12	6	5|2|6|3	0	1.5	0.49
NEDD9	NP_065801.1	XPO5	57510	3|4	7	3.5	4|0|3|2	0.03	1.56	0.44
NEDD9	NP_003091.2	SNX2	6643	2|3	5	2.5	4|0|2|4	0	1	0.49
NEDD9	NP_690042.1	TES	26136	4|3	7	3.5	5|5|7|3	0	0.7	0.63
NEDD9	NP_006614.2	PHGDH	26227	9|11	20	10	6|6|8|7	0	1.48	0.53
NEDD9	NP_003130.2	SRPRA	6734	4|4	8	4	0|0|0|0	1	40	0
NEDD9	NP_003309.2	TTK	7272	9|6	15	7.5	3|2|2|0	0.87	4.29	0.02
NEDD9	NP_006351.2	EIF3M	10480	3|3	6	3	8|10|8|9	0	0.34	0.63
NEDD9	NP_006730.2	MCM5	4174	2|5	7	3.5	3|0|2|0	0.42	2.8	0.28
NEDD9	NP_982271.2	SYNJ1	8867	3|5	8	4	3|5|4|3	0	1.07	0.52
NEDD9	NP_113673.3	GRWD1	83743	3|0	3	1.5	2|0|2|2	0.07	1	0.41
NEDD9	NP_056281.1	PTPN23	25930	7|4	11	5.5	2|3|3|2	0.27	2.2	0.34
NEDD9	NP_056285.1	RAB11FIP5	26056	2|0	2	1	0|0|0|0	0.48	10	0.17
NEDD9	NP_061174.1	CTTNBP2NL	55917	3|0	3	1.5	0|0|0|0	0.5	15	0.12
NEDD9	NP_694546.1	PSMC4	5704	2|4	6	3	4|5|3|4	0	0.75	0.63
NEDD9	NP_612510.1	TECR	9524	7|8	15	7.5	6|6|5|6	0	1.3	0.54
NEDD9	NP_002523.2	NUP88	4927	8|8	16	8	6|3|3|8	0	1.6	0.51
NEDD9	NP_036478.2	NUP62	23636	7|4	11	5.5	5|2|3|0	0.22	2.2	0.36
NEDD9	NP_056156.2	NCAPH	23397	13|10	23	11.5	11|14|12|14	0	0.9	0.6
NEDD9	NP_115518.3	CEP192	55125	18|16	34	17	0|2|2|0	1	17	0
NEDD9	NP_009135.4	DDX20	11218	9|7	16	8	6|4|2|4	0.05	2	0.43
NEDD9	NP_002799.3	PSMD2	5708	4|5	9	4.5	5|4|5|7	0	0.86	0.63
NEDD9	NP_002800.2	PSMD3	5709	14|10	24	12	11|14|12|11	0	1	0.59
NEDD9	NP_060700.2	NUP133	55746	5|7	12	6	5|5|8|3	0	1.14	0.54
NEDD9	NP_001159582.1	PALLD	23022	8|6	14	7	0|0|0|3	0.94	9.33	0.01
NEDD9	NP_073739.3	YTHDC2	64848	7|2	9	4.5	5|3|3|4	0.01	1.2	0.48
NEDD9	NP_064504.2	ZC3HAV1	56829	6|9	15	7.5	10|10|13|13	0	0.65	0.63
NEDD9	NP_060679.1	ARFGAP1	55738	15|14	29	14.5	11|9|14|12	0	1.26	0.58
NEDD9	NP_001409.3	EIF4G2	1982	7|7	14	7	8|8|8|8	0	0.88	0.63
NEDD9	NP_060873.4	DCP1A	55802	11|15	26	13	4|5|4|0	0.93	4	0.01
NEDD9	NP_001171671.1	ZBTB33	10009	19|14	33	16.5	54|67|57|59	0	0.28	0.63
NEDD9	NP_001171712.1	VDAC2	7417	4|7	11	5.5	3|0|2|3	0.47	2.75	0.27
NEDD9	NP_001171894.1	WDR44	54521	6|5	11	5.5	4|5|0|5	0.01	1.57	0.48
NEDD9	NP_001171927.1	MARF1	9665	3|0	3	1.5	0|0|0|0	0.5	15	0.12
NEDD9	NP_061141.2	UNC45A	55898	2|6	8	4	4|6|8|7	0	0.64	0.63
NEDD9	NP_001110.2	ADD1	118	3|2	5	2.5	6|5|10|6	0	0.37	0.63
NEDD9	NP_003899.2	EIF2S2	8894	2|0	2	1	2|0|0|4	0.03	0.67	0.44
NEDD9	NP_036602.1	TNPO3	23534	2|3	5	2.5	2|2|0|2	0.09	1.67	0.4
NEDD9	NP_005104.2	GOLGA5	9950	7|2	9	4.5	4|7|3|6	0	0.9	0.53
NEDD9	NP_056014.2	ANKRD28	23243	3|5	8	4	2|6|2|2	0.01	1.33	0.48
NEDD9	NP_006538.2	IGF2BP3	10643	6|7	13	6.5	8|6|7|8	0	0.9	0.63
NEDD9	NP_001185808.1	ATP5J2-PTCD1	100526740	2|0	2	1	0|0|0|0	0.48	10	0.17
NEDD9	NP_003613.3	PPFIBP1	8496	3|0	3	1.5	0|0|0|0	0.5	15	0.12
NEDD9	NP_001185987.1	C15orf38-AP3S2	100526783	5|5	10	5	7|0|3|6	0	1.25	0.51
NEDD9	NP_001186231.1	CNOT2	4848	8|6	14	7	0|0|0|0	1	70	0
NEDD9	NP_060268.2	YTHDF1	54915	7|6	13	6.5	4|4|4|2	0.02	1.86	0.45
NEDD9	NP_057030.3	PELO	53918	3|6	9	4.5	2|3|3|2	0.12	1.8	0.38
NEDD9	NP_001188474.1	RBM15	64783	7|5	12	6	7|5|6|7	0	0.96	0.56
NEDD9	NP_060945.2	TMEM165	55858	3|2	5	2.5	0|2|2|0	0.32	2.5	0.31
NEDD9	NP_001226.2	SERPINH1	871	14|20	34	17	6|7|9|7	0.38	2.34	0.29
NEDD9	NP_001191330.1	XIAP	331	3|4	7	3.5	4|3|5|4	0	0.88	0.63
NEDD9	NP_004412.2	DVL1	1855	7|14	21	10.5	5|2|3|8	0.4	2.33	0.28
NEDD9	NP_006383.2	NOP56	10528	2|2	4	2	3|5|0|2	0	0.8	0.63
NEDD9	NP_036439.2	EPB41L3	23136	35|33	68	34	39|38|34|38	0	0.91	0.63
NEDD9	NP_001191455.1	SSR4	6748	2|4	6	3	2|3|0|2	0.11	1.71	0.38
NEDD9	NP_003592.3	SMARCA5	8467	3|0	3	1.5	29|28|30|24	0	0.05	0.63
NEDD9	NP_065823.1	NUFIP2	57532	27|29	56	28	25|20|24|27	0	1.17	0.61
NEDD9	NP_872319.1	SPC24	147841	5|0	5	2.5	2|0|2|2	0.34	1.67	0.3
NEDD9	NP_996769.3	CCDC18	343099	4|2	6	3	0|0|0|0	0.98	30	0
NEDD9	NP_874364.1	RFLNB	359845	2|2	4	2	0|3|2|3	0	1	0.63
NEDD9	NP_036222.3	MACF1	23499	10|6	16	8	10|5|5|7	0	1.19	0.55
NEDD9	NP_003742.2	EIF3B	8662	12|17	29	14.5	21|24|25|24	0	0.62	0.63
NEDD9	NP_872590.1	PCNA	5111	3|3	6	3	7|7|7|5	0	0.46	0.63
NEDD9	NP_612427.2	MCRIP2	84331	2|2	4	2	0|0|0|0	0.96	20	0.01
NEDD9	NP_001367.2	DYNC1H1	1778	59|73	132	66	51|53|58|54	0	1.22	0.62
NEDD9	NP_002476.2	NBN	4683	4|7	11	5.5	4|2|8|3	0	1.29	0.5
NEDD9	NP_877423.1	MCM4	4173	18|14	32	16	10|12|14|11	0	1.36	0.58
NEDD9	NP_001229713.1	HLCS	3141	8|7	15	7.5	8|10|7|10	0	0.86	0.63
NEDD9	NP_001229852.1	EIF3L	51386	10|13	23	11.5	10|16|17|14	0	0.81	0.63
NEDD9	NP_001229831.1	AKAP1	8165	2|2	4	2	3|2|2|3	0	0.8	0.63
NEDD9	NP_001229827.1	PPP6R2	9701	2|2	4	2	0|0|0|0	0.96	20	0.01
NEDD9	NP_892021.1	ZNF326	284695	3|3	6	3	5|4|5|4	0	0.67	0.63
NEDD9	NP_005076.3	NUP214	8021	41|35	76	38	41|38|35|41	0	0.98	0.62
NEDD9	NP_004550.2	YBX1	4904	11|8	19	9.5	17|26|19|17	0	0.48	0.63
NEDD9	NP_057191.2	ZFR	51663	2|0	2	1	7|5|9|7	0	0.14	0.63
NEDD9	NP_064632.2	COQ8A	56997	2|2	4	2	0|0|0|0	0.96	20	0.01
NEDD9	NP_976221.1	HDLBP	3069	15|21	36	18	17|22|26|33	0	0.73	0.63
NEDD9	NP_001231573.1	CHMP2B	25978	7|6	13	6.5	6|5|4|5	0	1.3	0.53
NEDD9	NP_079330.2	VCPIP1	80124	11|5	16	8	13|8|17|15	0	0.6	0.63
NEDD9	NP_001243125.1	ARAF	369	4|4	8	4	0|2|3|0	0.54	3.2	0.07
NEDD9	NP_073619.2	MPHOSPH9	10198	6|11	17	8.5	0|0|0|0	1	85	0
NEDD9	NP_002287.2	LBR	3930	15|19	34	17	16|12|11|14	0	1.28	0.58
NEDD9	NP_001243728.1	GAPDH	2597	4|3	7	3.5	0|0|0|0	1	35	0
NEDD9	NP_060082.2	ZCCHC8	55596	5|5	10	5	28|28|23|25	0	0.19	0.63
NEDD9	NP_004883.3	SEC22B	9554	2|0	2	1	2|0|0|0	0.29	2	0.31
NEDD9	NP_006355.2	SEC23A	10484	6|6	12	6	0|0|2|0	0.97	12	0.01
NEDD9	NP_938405.1	G3BP1	10146	8|9	17	8.5	11|11|11|10	0	0.79	0.63
NEDD9	NP_005303.2	RAPGEF1	2889	23|19	42	21	0|0|0|0	1	210	0
NEDD9	NP_001245210.1	MSH2	4436	2|4	6	3	2|2|3|0	0.11	1.71	0.38
NEDD9	NP_003740.2	IRS2	8660	3|3	6	3	0|0|2|2	0.46	3	0.27
NEDD9	NP_001248342.1	DCTN2	10540	3|5	8	4	9|8|7|8	0	0.5	0.63
NEDD9	NP_705833.3	CRYBG3	131544	4|7	11	5.5	0|2|0|2	0.85	5.5	0.02
NEDD9	NP_002379.3	MCM3	4172	6|2	8	4	4|0|4|2	0.11	1.6	0.39
NEDD9	NP_055427.2	FAM120A	23196	6|5	11	5.5	2|3|4|0	0.27	2.44	0.34
NEDD9	NP_056036.1	DNMBP	23268	4|5	9	4.5	2|0|0|0	0.92	9	0.01
NEDD9	NP_060682.2	ENAH	55740	14|14	28	14	7|9|10|13	0	1.44	0.57
NEDD9	NP_056090.1	WASHC4	23325	2|3	5	2.5	3|4|2|2	0	0.91	0.51
NEDD9	NP_054733.2	SNRNP200	23020	8|6	14	7	30|28|28|34	0	0.23	0.63
NEDD9	NP_073615.2	CEP85	64793	5|6	11	5.5	0|0|0|0	1	55	0
NEDD9	NP_689853.3	DCP1B	196513	2|3	5	2.5	2|2|0|0	0.32	2.5	0.31
NEDD9	NP_003585.3	TTF2	8458	3|5	8	4	0|0|0|2	0.86	8	0.02
NEDD9	NP_055535.2	SLK	9748	23|25	48	24	39|43|44|48	0	0.55	0.63
NEDD9	NP_004414.3	DVL3	1857	31|37	68	34	20|11|10|12	0.33	2.57	0.31
NEDD9	NP_006635.2	HSPH1	10808	3|4	7	3.5	6|3|7|6	0	0.64	0.63
NEDD9	NP_005889.3	CAPRIN1	4076	3|5	8	4	2|2|2|2	0.16	2	0.37
NEDD9	NP_055860.1	WAPL	23063	2|0	2	1	7|14|13|10	0	0.09	0.63
NEDD9	NP_001259002.1	QARS	5859	9|14	23	11.5	9|10|12|7	0	1.21	0.57
NEDD9	NP_982284.1	CAMSAP2	23271	2|3	5	2.5	0|2|0|0	0.68	5	0.04
NEDD9	NP_001649.1	ARF1	375	6|5	11	5.5	5|11|5|3	0	0.92	0.63
NEDD9	NP_001651.1	ARF4	378	3|4	7	3.5	0|3|0|5	0.09	1.75	0.4
NEDD9	NP_001653.1	ARF5	381	3|3	6	3	2|3|0|0	0.29	2.4	0.33
NEDD9	NP_001203.1	C1QBP	708	6|12	18	9	14|16|21|16	0	0.54	0.63
NEDD9	NP_001275.1	AP3S1	1176	3|3	6	3	2|3|3|3	0	1.09	0.5
NEDD9	NP_001830.1	CNN3	1266	3|5	8	4	12|10|12|8	0	0.38	0.63
NEDD9	NP_003602.1	OFD1	8481	31|19	50	25	8|4|5|4	1	4.76	0
NEDD9	NP_001371.1	DOCK1	1793	4|9	13	6.5	0|0|0|0	1	65	0
NEDD9	NP_003850.1	DPM1	8813	2|0	2	1	2|0|0|0	0.29	2	0.31
NEDD9	NP_001406.1	EIF2S3	1968	3|3	6	3	2|0|2|2	0.14	2	0.38
NEDD9	NP_003741.1	EIF3A	8661	28|33	61	30.5	41|47|43|44	0	0.7	0.63
NEDD9	NP_003748.1	EIF3I	8668	10|12	22	11	7|14|13|12	0	0.96	0.59
NEDD9	NP_003745.1	EIF3F	8665	7|6	13	6.5	5|5|9|8	0	0.96	0.57
NEDD9	NP_001559.1	EIF3E	3646	7|7	14	7	10|10|9|11	0	0.7	0.63
NEDD9	NP_003744.1	EIF3D	8664	7|9	16	8	8|9|10|6	0	0.97	0.58
NEDD9	NP_000170.1	MSH6	2956	3|5	8	4	5|9|7|6	0	0.59	0.63
NEDD9	NP_001530.1	DNAJA1	3301	4|4	8	4	3|0|3|2	0.1	2	0.39
NEDD9	NP_003595.1	IRS4	8471	31|43	74	37	34|41|39|39	0	0.97	0.62
NEDD9	NP_002257.1	KPNA2	3838	6|8	14	7	8|5|5|6	0	1.17	0.55
NEDD9	NP_002625.1	PHB	5245	14|9	23	11.5	7|7|7|8	0	1.59	0.51
NEDD9	NP_002626.1	SLC25A3	5250	20|21	41	20.5	10|9|13|12	0	1.86	0.54
NEDD9	NP_003737.1	DYNLL1	8655	3|4	7	3.5	2|0|2|0	0.59	3.5	0.06
NEDD9	NP_000928.1	POLR2A	5430	5|2	7	3.5	4|6|6|7	0	0.61	0.63
NEDD9	NP_000929.1	POLR2B	5431	6|7	13	6.5	8|7|7|8	0	0.87	0.63
NEDD9	NP_002873.1	RANBP1	5902	3|3	6	3	2|5|3|4	0	0.86	0.63
NEDD9	NP_002874.1	RANGAP1	5905	39|33	72	36	23|27|29|27	0	1.36	0.61
NEDD9	NP_000974.1	RPL22	6146	3|6	9	4.5	4|5|6|7	0	0.82	0.56
NEDD9	NP_000977.1	RPL24	6152	18|11	29	14.5	17|17|15|18	0	0.87	0.61
NEDD9	NP_000981.1	RPL27A	6157	3|8	11	5.5	6|5|6|5	0	1	0.53
NEDD9	NP_000989.1	RPL37A	6168	4|3	7	3.5	2|0|0|0	0.83	7	0.03
NEDD9	NP_001016.1	RPS23	6228	13|11	24	12	8|8|8|10	0	1.41	0.56
NEDD9	NP_001021.1	RPS27	6232	9|11	20	10	5|5|6|4	0.03	2	0.45
NEDD9	NP_001002.1	RPS7	6201	24|28	52	26	20|17|24|15	0	1.37	0.6
NEDD9	NP_003698.1	RUVBL1	8607	24|28	52	26	42|48|47|45	0	0.57	0.63
NEDD9	NP_003087.1	SNRPG	6637	4|0	4	2	0|0|4|4	0.06	1	0.41
NEDD9	NP_003290.1	HSP90B1	7184	4|3	7	3.5	3|3|3|2	0.01	1.27	0.49
NEDD9	NP_003364.1	VCL	7414	5|3	8	4	0|0|0|0	1	40	0
NEDD9	NP_003671.1	YARS	8565	8|7	15	7.5	4|4|2|3	0.17	2.31	0.37
NEDD9	NP_003452.1	ZYX	7791	20|24	44	22	4|6|9|5	1	3.67	0
NEDD9	NP_065779.1	ESYT2	57488	5|5	10	5	2|0|2|3	0.48	2.86	0.16
NEDD9	NP_000108.1	EMD	2010	4|6	10	5	5|5|6|8	0	0.83	0.63
NEDD9	NP_055144.3	EDC4	23644	14|17	31	15.5	9|15|9|5	0	1.63	0.55
NEDD9	NP_055501.2	KIAA0355	9710	16|17	33	16.5	0|0|0|0	1	165	0
NEDD9	NP_004837.1	EIF4E2	9470	44|30	74	37	27|24|19|29	0	1.49	0.59
NEDD9	NP_004273.1	BAG2	9532	5|8	13	6.5	4|4|7|5	0	1.3	0.52
NEDD9	NP_004395.1	SEPT2	4735	8|4	12	6	10|12|12|14	0	0.5	0.63
NEDD9	NP_004413.1	DVL2	1856	85|78	163	81.5	54|50|56|52	0	1.54	0.62
NEDD9	NP_004452.1	FARSA	2193	2|3	5	2.5	2|2|0|4	0.01	1.25	0.46
NEDD9	NP_004484.1	HSD17B10	3028	6|5	11	5.5	2|0|0|0	0.96	11	0.01
NEDD9	NP_004138.1	DRG1	4733	3|3	6	3	3|4|0|3	0	1.2	0.49
NEDD9	NP_004556.1	PEX14	5195	17|11	28	14	15|14|19|11	0	0.95	0.6
NEDD9	NP_004699.1	PDCD5	9141	2|3	5	2.5	3|3|3|4	0	0.77	0.63
NEDD9	NP_060458.3	SCYL2	55681	2|0	2	1	0|0|0|0	0.48	10	0.17
NEDD9	NP_998784.1	ATP6V1H	51606	4|4	8	4	3|2|4|3	0	1.33	0.49
NEDD9	NP_004930.1	DDX1	1653	12|3	15	7.5	3|5|6|6	0.08	1.5	0.41
NEDD9	NP_001001563.1	TIMM50	92609	12|14	26	13	9|10|6|10	0	1.49	0.55
NEDD9	NP_006576.2	CCT8	10694	79|86	165	82.5	122|125|123|143	0	0.64	0.63
NEDD9	NP_003950.1	HIP1R	9026	15|14	29	14.5	0|0|0|0	1	145	0
NEDD9	NP_005165.1	ATP5C1	509	16|18	34	17	29|24|16|19	0	0.77	0.63
NEDD9	NP_005198.1	CRKL	1399	26|22	48	24	20|16|16|12	0	1.5	0.58
NEDD9	NP_005436.1	SMC3	9126	21|29	50	25	26|24|23|24	0	1.03	0.61
NEDD9	NP_005430.1	MLF2	8079	4|2	6	3	0|0|2|0	0.74	6	0.04
NEDD9	NP_003746.2	EIF3G	8666	6|8	14	7	5|6|8|8	0	1.04	0.56
NEDD9	NP_055186.2	AKAP8L	26993	6|3	9	4.5	3|2|3|2	0.12	1.8	0.38
NEDD9	NP_005737.1	NAMPT	10135	14|17	31	15.5	12|10|11|9	0	1.48	0.57
NEDD9	NP_005850.1	PURA	5813	3|3	6	3	0|2|0|0	0.78	6	0.03
NEDD9	NP_001002033.1	JPT1	51155	4|4	8	4	3|4|4|3	0	1.14	0.52
NEDD9	NP_001002800.1	SMC4	10051	25|29	54	27	17|24|26|15	0	1.32	0.6
NEDD9	NP_056450.2	GAPVD1	26130	22|16	38	19	18|26|18|20	0	0.93	0.61
NEDD9	NP_002304.3	ABLIM1	3983	7|4	11	5.5	2|2|0|0	0.85	5.5	0.02
NEDD9	NP_006089.1	RACK1	10399	5|2	7	3.5	9|9|6|6	0	0.47	0.63
NEDD9	NP_005902.1	MAT2A	4144	2|3	5	2.5	0|0|0|0	0.98	25	0
NEDD9	NP_003619.2	PKP4	8502	2|5	7	3.5	0|0|0|0	0.98	35	0
NEDD9	NP_006316.1	RAN	5901	34|34	68	34	20|22|19|18	0	1.72	0.59
NEDD9	NP_006310.1	CDIPT	10423	3|0	3	1.5	0|0|0|0	0.5	15	0.12
NEDD9	NP_006333.1	TACC3	10460	3|7	10	5	7|6|6|5	0	0.83	0.56
NEDD9	NP_006286.1	VARS	7407	9|7	16	8	9|8|12|11	0	0.8	0.63
NEDD9	NP_006827.1	GCN1	10985	32|35	67	33.5	49|55|53|52	0	0.64	0.63
NEDD9	NP_055692.2	HELZ	9931	10|21	31	15.5	3|2|3|3	0.97	5.64	0
NEDD9	NP_078787.2	HAUS3	79441	15|14	29	14.5	10|9|4|5	0.01	2.07	0.48
NEDD9	NP_001008938.1	CKAP5	9793	42|42	84	42	42|35|33|36	0	1.15	0.62
NEDD9	NP_006591.1	NUDC	10726	9|8	17	8.5	24|23|27|29	0	0.33	0.63
NEDD9	NP_055950.1	NUP205	23165	9|9	18	9	5|5|6|5	0	1.71	0.5
NEDD9	NP_006779.1	RALBP1	10928	4|2	6	3	0|0|2|0	0.74	6	0.04
NEDD9	NP_219485.1	HAUS8	93323	9|12	21	10.5	5|7|7|8	0	1.56	0.52
NEDD9	NP_001202.4	BUB1B	701	11|13	24	12	11|9|15|13	0	1	0.59
NEDD9	NP_009123.1	SUPT16H	11198	6|6	12	6	4|6|11|8	0	0.83	0.63
NEDD9	NP_009121.1	SEC23IP	11196	4|5	9	4.5	0|3|3|6	0.01	1.5	0.47
NEDD9	NP_009038.1	SSR3	6747	3|2	5	2.5	2|3|2|3	0	1	0.49
NEDD9	NP_113584.3	HUWE1	10075	17|18	35	17.5	20|15|16|11	0	1.13	0.6
NEDD9	NP_004437.2	EPRS	2058	42|49	91	45.5	40|43|37|46	0	1.1	0.62
NEDD9	NP_078934.3	IPO4	79711	5|2	7	3.5	2|0|0|0	0.77	7	0.03
NEDD9	NP_059988.3	HAUS7	55559	3|4	7	3.5	0|2|3|0	0.42	2.8	0.28
NEDD9	NP_008860.4	SKIV2L	6499	3|6	9	4.5	0|2|3|8	0.02	1.38	0.46
NEDD9	NP_061903.2	DHX29	54505	5|3	8	4	8|8|9|12	0	0.43	0.63
NEDD9	NP_036243.1	AHSA1	10598	7|4	11	5.5	8|9|4|3	0	0.92	0.56
NEDD9	NP_036552.1	IFIT5	24138	10|8	18	9	16|19|15|20	0	0.51	0.63
NEDD9	NP_037386.1	TBK1	29110	3|8	11	5.5	0|0|0|0	1	55	0
NEDD9	NP_001389.2	ECH1	1891	6|3	9	4.5	3|5|5|7	0	0.9	0.54
NEDD9	NP_055888.1	SIPA1L3	23094	4|4	8	4	0|0|0|0	1	40	0
NEDD9	NP_001025055.1	PLEKHG1	57480	15|11	26	13	0|0|0|0	1	130	0
NEDD9	NP_006176.2	NUMA1	4926	6|11	17	8.5	100|105|80|97	0	0.09	0.63
NEDD9	NP_006452.3	SPAG5	10615	5|3	8	4	2|5|6|2	0	1.07	0.52
NEDD9	NP_733468.2	KNL1	57082	6|6	12	6	7|6|5|6	0	1	0.63
NEDD9	NP_005906.2	MCM6	4175	9|12	21	10.5	12|14|12|11	0	0.86	0.63
NEDD9	NP_054892.2	BABAM1	29086	4|3	7	3.5	2|3|0|0	0.42	2.8	0.28
NEDD9	NP_055121.1	RTCB	51493	3|4	7	3.5	3|3|4|3	0	1.08	0.51
NEDD9	NP_055847.1	PDS5B	23047	2|2	4	2	2|3|0|3	0	1	0.63
NEDD9	NP_055055.1	LIMD1	8994	16|12	28	14	3|3|4|4	0.98	4	0
NEDD9	NP_055331.1	CNOT3	4849	2|6	8	4	0|2|2|0	0.57	4	0.07
NEDD9	NP_055706.1	PDAP1	11333	4|4	8	4	9|10|12|11	0	0.38	0.63
NEDD9	NP_055449.1	PPM1F	9647	3|3	6	3	0|2|2|3	0.06	1.71	0.42
NEDD9	NP_055690.1	KIF14	9928	7|8	15	7.5	0|0|0|2	0.99	15	0
NEDD9	NP_055454.1	TTC37	9652	6|4	10	5	3|2|4|3	0.03	1.67	0.44
NEDD9	NP_056371.1	SIPA1L1	26037	9|12	21	10.5	0|0|0|0	1	105	0
NEDD9	NP_055541.1	TBKBP1	9755	2|0	2	1	0|0|0|0	0.48	10	0.17
NEDD9	NP_006819.2	ASCC3	10973	5|3	8	4	7|4|3|4	0	0.89	0.54
NEDD9	NP_057226.1	HSD17B12	51144	6|10	16	8	2|2|4|4	0.47	2.67	0.27
NEDD9	NP_057291.1	CPSF3	51692	4|4	8	4	3|3|5|4	0	1.07	0.52
NEDD9	NP_057308.1	SNX9	51429	2|0	2	1	2|4|4|3	0	0.31	0.63
NEDD9	NP_061872.2	CCSER2	54462	4|3	7	3.5	0|0|0|0	1	35	0
NEDD9	NP_006022.3	PCNT	5116	5|5	10	5	3|0|3|2	0.29	2.5	0.31
NEDD9	NP_065816.2	UBR4	23352	8|13	21	10.5	6|3|7|3	0.3	2.21	0.31
NEDD9	NP_659400.2	FAM91A1	157769	2|0	2	1	4|7|4|5	0	0.2	0.63
NEDD9	NP_056988.3	EIF5B	9669	4|0	4	2	6|10|7|8	0	0.26	0.63
NEDD9	NP_001026873.2	ELP6	54859	2|5	7	3.5	6|4|5|5	0	0.7	0.63
NEDD9	NP_060102.1	CDKN2AIP	55602	2|3	5	2.5	4|3|3|7	0	0.59	0.63
NEDD9	NP_060386.1	PIH1D1	55011	2|0	2	1	0|3|0|0	0.23	1.33	0.35
NEDD9	NP_064709.2	CIAPIN1	57019	3|3	6	3	5|8|6|7	0	0.46	0.63
NEDD9	NP_006634.3	SDCCAG3	10807	22|17	39	19.5	3|4|3|3	1	6	0
NEDD9	NP_000099.2	DLD	1738	13|12	25	12.5	8|8|9|9	0	1.47	0.56
NEDD9	NP_003293.2	TRIP6	7205	12|10	22	11	0|0|0|0	1	110	0
NEDD9	NP_061913.3	ELP4	26610	8|5	13	6.5	5|6|6|8	0	1.04	0.55
NEDD9	NP_055520.3	DOCK4	9732	8|10	18	9	0|0|0|0	1	90	0
NEDD9	NP_038203.2	IARS	3376	21|21	42	21	21|18|18|21	0	1.08	0.61
NEDD9	NP_004738.3	DLG5	9231	8|10	18	9	0|0|0|0	1	90	0
NEDD9	NP_005325.2	HCFC1	3054	6|9	15	7.5	49|37|40|48	0	0.17	0.63
NEDD9	NP_064628.1	TOMM22	56993	4|6	10	5	3|3|3|3	0.03	1.67	0.44
NEDD9	NP_065090.1	PCNP	57092	2|0	2	1	28|25|32|30	0	0.03	0.63
NEDD9	BirA_R118G_H0QFJ5	BirA_R118G_H0QFJ5		1211|1264	2475	1237.5	871|929|932|925	0	1.35	0.63
NEDD9	P60712	ACTB	280979	29|22	51	25.5	21|12|29|28	0	1.13	0.61
NEDD9	NP_005727.1	ACTR1A	10121	8|4	12	6	9|13|14|19	0	0.44	0.63
NEDD9	Q86YZ3	HRNR	388697	17|20	37	18.5	3|7|0|0	0.97	7.4	0.01
NEDD9	NP_055083.1	MAPRE2	10982	11|17	28	14	14|14|13|12	0	1.06	0.59
NEDD9	NP_002408.3	MKI67	4288	5|2	7	3.5	62|66|76|74	0	0.05	0.63
NEDD9	NP_066298.1	HIST1H3F	8968	6|4	10	5	6|5|10|9	0	0.67	0.63
NEDD9	NP_001035807.1	HIST2H2AA4	723790	11|0	11	5.5	0|0|0|0	0.5	55	0.09
NEDD9	NP_066407.1	HIST1H2BD	3017	15|11	26	13	3|36|34|35	0	0.48	0.63
NEDD9	NP_067058.1	EPS15L1	58513	26|22	48	24	22|21|24|23	0	1.07	0.61
NEDD9	NP_036265.3	COPG2	26958	48|44	92	46	80|77|73|73	0	0.61	0.63
NEDD9	NP_055627.2	CEP170	9859	41|5	46	23	37|37|49|40	0	0.56	0.62
NEDD9	NP_055800.2	CEP152	22995	8|10	18	9	0|0|0|0	1	90	0
NEDD9	NP_009055.2	UTRN	7402	49|39	88	44	26|22|25|18	0	1.93	0.56
NEDD9	NP_891553.2	KLC1	3831	7|5	12	6	10|9|5|5	0	0.83	0.63
NEDD9	NP_073733.1	KLC2	64837	3|6	9	4.5	6|4|4|5	0	0.95	0.53
NEDD9	NP_004228.1	TRIP13	9319	6|3	9	4.5	2|2|3|4	0.06	1.64	0.42
NEDD9	NP_001157789.1	FLNB	2317	35|35	70	35	48|43|52|41	0	0.76	0.63
NEDD9	NP_006631.2	SEPT9	10801	11|7	18	9	18|21|13|20	0	0.5	0.63
NEDD9	NP_001934.2	DSG2	1829	13|12	25	12.5	6|0|4|3	0.91	3.85	0.01
NEDD9	NP_783297.2	TJP1	7082	67|70	137	68.5	14|13|18|12	1	4.81	0
NEDD9	NP_055554.1	BCLAF1	9774	3|4	7	3.5	29|24|27|21	0	0.14	0.63
NEDD9	NP_001646.2	ARCN1	372	8|15	23	11.5	6|8|8|10	0	1.44	0.53
NEDD9	NP_000523.2	PCCB	5096	73|59	132	66	95|102|99|92	0	0.68	0.63
NEDD9	NP_000537.3	TP53	7157	58|56	114	57	34|37|33|44	0	1.54	0.61
NEDD9	NP_077018.1	C11orf49	79096	12|6	18	9	4|7|4|3	0.24	2	0.35
NEDD9	NP_001128512.1	DCTN1	1639	26|25	51	25.5	27|30|19|24	0	1.02	0.62
NEDD9	NP_079479.1	WDCP	80304	8|6	14	7	0|0|0|0	1	70	0
NEDD9	NP_008835.5	PRKDC	5591	119|133	252	126	110|94|101|99	0	1.25	0.63
NEDD9	NP_000982.2	RPL28	6158	9|11	20	10	6|8|9|8	0	1.29	0.56
NEDD9	NP_114427.1	SPNS1	83985	2|2	4	2	0|0|0|0	0.96	20	0.01
NEDD9	NP_114366.1	PCBP2	5094	11|8	19	9.5	7|9|7|6	0	1.31	0.55
NEDD9	NP_006187.2	PCBP1	5093	5|5	10	5	4|5|8|5	0	0.91	0.63
NEDD9	NP_001239007.1	USP15	9958	8|3	11	5.5	10|15|15|11	0	0.43	0.63
NEDD9	NP_116189.1	C1orf198	84886	3|2	5	2.5	2|0|0|2	0.32	2.5	0.31
NEDD9	NP_001034679.2	USP9X	8239	17|19	36	18	2|7|8|7	0.9	3	0.01
NEDD9	NP_001011553.2	SEPT7	989	8|10	18	9	12|15|17|14	0	0.62	0.63
NEDD9	NP_001896.2	CTPS1	1503	12|14	26	13	14|15|16|17	0	0.84	0.63
NEDD9	NP_055903.2	TNRC6B	23112	93|111	204	102	15|25|24|22	1	4.74	0
NEDD9	NP_006258.3	RANBP2	5903	207|188	395	197.5	114|117|117|110	0	1.72	0.62
NEDD9	NP_001019628.3	RGPD1	400966	6|8	14	7	5|9|6|4	0	1.17	0.55
NEDD9	NP_002878.2	RARS	5917	14|12	26	13	13|11|13|14	0	1.02	0.59
NEDD9	NP_006353.2	NXF1	10482	3|3	6	3	2|0|3|2	0.06	1.71	0.42
NEDD9	NP_001096616.1	GIGYF2	26058	106|9	115	57.5	63|71|65|80	0	0.82	0.62
NEDD9	NP_291024.1	MYL12B	103910	3|6	9	4.5	15|13|16|13	0	0.32	0.63
NEDD9	NP_006301.3	NPEPPS	9520	8|6	14	7	4|4|4|4	0.01	1.75	0.46
NEDD9	NP_001104490.1	SUPT5H	6829	3|3	6	3	5|4|2|4	0	0.8	0.63
NEDD9	NP_001106849.1	FANCI	55215	2|5	7	3.5	0|2|0|0	0.77	7	0.03
NEDD9	NP_001107018.1	LIMA1	51474	4|2	6	3	5|12|6|7	0	0.4	0.63
NEDD9	NP_001074324.1	PXN	5829	24|30	54	27	5|3|3|4	1	7.2	0
NEDD9	NP_004332.2	CAD	790	29|35	64	32	25|24|20|25	0	1.36	0.61
NEDD9	NP_001116827.1	PPP6C	5537	4|5	9	4.5	3|3|3|0	0.1	2	0.39
NEDD9	NP_542414.1	PTPN13	5783	11|7	18	9	9|5|7|7	0	1.29	0.54
NEDD9	NP_001120683.1	SHTN1	57698	6|5	11	5.5	13|13|13|12	0	0.43	0.63
NEDD9	NP_001120792.1	UBAP2L	9898	39|35	74	37	25|22|27|25	0	1.49	0.6
NEDD9	NP_001120982.1	APC	324	31|30	61	30.5	6|5|7|10	1	4.36	0
NEDD9	NP_001121164.1	PCCA	5095	82|72	154	77	90|93|95|100	0	0.81	0.63
NEDD9	NP_004230.2	TRIP11	9321	10|10	20	10	0|2|0|2	1	10	0
NEDD9	NP_114128.3	REPS1	85021	12|11	23	11.5	5|4|5|3	0.52	2.71	0.08
NEDD9	NP_001123999.1	SPAG9	9043	13|13	26	13	20|18|20|20	0	0.67	0.63
NEDD9	NP_002826.3	PTPN12	5782	35|24	59	29.5	2|2|0|2	1	19.67	0
NEDD9	NP_001127909.1	PHLDB2	90102	13|12	25	12.5	0|0|0|0	1	125	0
NEDD9	NP_060254.2	OSBPL10	114884	2|0	2	1	0|2|0|3	0.05	0.8	0.42
NEDD9	NP_036272.2	SLC25A10	1468	5|6	11	5.5	0|0|0|0	1	55	0
NEDD9	NP_005222.2	CTTN	2017	50|52	102	51	49|54|56|59	0	0.94	0.63
NEDD9	NP_001128647.1	NEDD1	121441	6|4	10	5	0|0|0|0	1	50	0
NEDD9	NP_112598.2	EPPK1	83481	17|19	36	18	11|9|14|11	0	1.6	0.57
NEDD9	NP_001129064.1	RPS27A	6233	7|0	7	3.5	6|11|4|7	0	0.5	0.63
NEDD9	NP_055484.3	NUP93	9688	15|18	33	16.5	5|8|8|4	0.5	2.64	0.11
NEDD9	NP_001129477.1	GART	2618	14|18	32	16	17|16|18|12	0	1.02	0.6
NEDD9	NP_001129663.1	KANK2	25959	12|13	25	12.5	2|2|2|0	1	8.33	0
NEDD9	NP_005795.2	DDX39A	10212	7|8	15	7.5	5|8|9|8	0	1	0.58
NEDD9	NP_742112.1	CAMK2D	817	3|0	3	1.5	3|0|2|3	0.01	0.75	0.47
NEDD9	NP_003553.2	SLC25A11	8402	7|6	13	6.5	2|4|4|2	0.11	2.17	0.38
NEDD9	NP_000692.2	ATP1A1	476	13|15	28	14	4|6|7|5	0.37	2.55	0.3
NEDD9	NP_060918.2	CAND1	55832	12|14	26	13	15|15|13|9	0	1	0.59
NEDD9	NP_005480.2	SH2D3C	10044	5|3	8	4	0|0|0|0	1	40	0
NEDD9	NP_001136157.1	ARHGAP32	9743	15|15	30	15	0|0|0|0	1	150	0
NEDD9	NP_001137357.1	PPP1R12A	4659	4|9	13	6.5	9|10|10|10	0	0.67	0.63
NEDD9	NP_663720.1	MAP4K4	9448	5|6	11	5.5	2|5|3|6	0	1.38	0.5
NEDD9	NP_001138303.1	PHB2	11331	34|30	64	32	18|24|21|23	0	1.49	0.6
NEDD9	NP_001138678.1	KIAA1671	85379	41|52	93	46.5	4|5|8|3	1	9.3	0
NEDD9	NP_060839.2	DEPDC1B	55789	4|2	6	3	0|0|0|0	0.98	30	0
NEDD9	NP_001138890.1	TTC28	23331	27|30	57	28.5	11|13|11|11	0.29	2.48	0.34
NEDD9	NP_056392.2	RAI14	26064	13|10	23	11.5	18|19|19|16	0	0.64	0.63
NEDD9	NP_203752.2	TANC1	85461	4|2	6	3	0|0|0|0	0.98	30	0
NEDD9	NP_078880.2	RPAP3	79657	3|2	5	2.5	7|10|8|8	0	0.3	0.63
NEDD9	NP_001139686.1	TBC1D15	64786	11|15	26	13	18|13|14|13	0	0.9	0.6
NEDD9	NP_733793.2	RASAL2	9462	5|9	14	7	0|0|0|0	1	70	0
NEDD9	NP_690866.1	TIPRL	261726	12|14	26	13	14|18|19|17	0	0.76	0.63
NEDD9	NP_073591.2	SFXN1	94081	8|7	15	7.5	3|3|6|0	0.23	2.5	0.36
NEDD9	NP_001153682.1	SLC25A13	10165	6|5	11	5.5	4|4|3|5	0	1.38	0.5
NEDD9	NP_036205.1	CCT5	22948	60|64	124	62	76|79|86|90	0	0.75	0.63
NEDD9	NP_055423.1	CYFIP1	23191	9|8	17	8.5	8|5|8|5	0	1.31	0.55
NEDD9	NP_722560.1	PTK2	5747	50|53	103	51.5	0|0|0|0	1	515	0
NEDD9	NP_002796.4	PSMC5	5705	5|5	10	5	9|9|8|9	0	0.57	0.63
NEDD9	NP_002793.2	PSMC1	5700	3|0	3	1.5	2|5|4|0	0	0.55	0.5
NEDD9	NP_055045.2	SRP68	6730	17|16	33	16.5	20|21|24|28	0	0.71	0.63
NEDD9	NP_733765.1	ATP2A2	488	19|22	41	20.5	6|11|8|11	0.07	2.28	0.41
NEDD9	YP_003024029.1	COX2	4513	2|0	2	1	0|0|0|0	0.48	10	0.17
NEDD9	NP_057424.3	RAPGEF6	51735	7|7	14	7	5|4|8|3	0	1.4	0.52
NEDD9	NP_062817.2	EIF4ENIF1	56478	14|11	25	12.5	0|0|2|2	1	12.5	0
NEDD9	NP_001158095.1	AGO2	27161	11|10	21	10.5	0|0|0|0	1	105	0
NEDD9	NP_003879.2	ALDH1A2	8854	3|5	8	4	6|4|7|7	0	0.67	0.63
NEDD9	NP_001159477.1	EPB41	2035	10|8	18	9	23|3|26|22	0	0.49	0.63
NEDD9	NP_659498.4	SKA3	221150	8|10	18	9	13|15|13|11	0	0.69	0.63
NEDD9	NP_001159757.1	CCT7	10574	49|41	90	45	72|86|91|96	0	0.52	0.63
NEDD9	NP_060285.2	HAUS4	54930	7|5	12	6	6|9|6|6	0	0.89	0.57
NEDD9	NP_001161143.1	LPP	4026	36|28	64	32	3|2|0|0	1	25.6	0
NEDD9	NP_663760.1	ATXN2L	11273	43|39	82	41	38|30|35|34	0	1.2	0.62
NEDD9	NP_733821.1	LMNA	4000	8|10	18	9	5|5|7|3	0.01	1.8	0.48
NEDD9	NP_001164014.1	PGAM5	192111	14|17	31	15.5	10|14|11|16	0	1.22	0.59
NEDD9	NP_001163886.1	TJP2	9414	13|12	25	12.5	13|8|10|7	0	1.32	0.58
NEDD9	NP_001164185.1	BCAR1	9564	8|9	17	8.5	0|0|0|0	1	85	0
NEDD9	NP_001164006.1	ATAD3A	55210	10|13	23	11.5	0|6|5|5	0.48	2.88	0.27
NEDD9	NP_115834.1	PHF6	84295	2|0	2	1	5|4|5|0	0	0.29	0.63
NEDD9	NP_001167532.1	SMG7	9887	10|3	13	6.5	2|2|2|0	0.57	4.33	0.07
NEDD9	NP_803172.1	PPFIA1	8500	25|31	56	28	3|0|0|0	1	37.33	0
NEDD9	NP_001171914.1	WNK1	65125	14|13	27	13.5	12|10|10|9	0	1.32	0.58
NEDD9	NP_001180345.1	DDX3X	1654	35|26	61	30.5	21|15|17|14	0	1.82	0.55
NEDD9	NP_886553.3	EIF4G1	1981	63|53	116	58	65|67|60|64	0	0.91	0.63
NEDD9	NP_003751.2	EIF4G3	8672	7|9	16	8	17|15|13|17	0	0.52	0.63
NEDD9	NP_006297.2	SMC1A	8243	21|26	47	23.5	15|13|20|17	0	1.45	0.59
NEDD9	NP_055481.1	CLINT1	9685	2|2	4	2	17|13|15|2	0	0.17	0.63
NEDD9	NP_001184222.1	DPYSL2	1808	11|18	29	14.5	16|15|17|14	0	0.94	0.6
NEDD9	NP_001184223.1	DPYSL3	1809	5|6	11	5.5	8|9|12|8	0	0.59	0.63
NEDD9	NP_001185867.1	DTNA	1837	8|5	13	6.5	0|0|0|0	1	65	0
NEDD9	NP_001185946.1	LRRC49	54839	20|22	42	21	9|9|4|5	0.99	3.11	0
NEDD9	NP_001186071.1	EIF3C	8663	11|12	23	11.5	20|15|17|23	0	0.61	0.63
NEDD9	NP_060115.3	HAUS6	54801	20|26	46	23	14|15|19|15	0	1.46	0.58
NEDD9	NP_067635.2	PLEKHA1	59338	5|3	8	4	0|0|0|0	1	40	0
NEDD9	NP_001061.2	TUBG1	7283	9|14	23	11.5	7|7|10|7	0	1.48	0.53
NEDD9	NP_001191187.1	NR3C1	2908	3|6	9	4.5	3|0|0|0	0.79	6	0.03
NEDD9	NP_003655.3	AP3B1	8546	6|8	14	7	10|7|7|10	0	0.82	0.63
NEDD9	NP_001193727.1	PKM	5315	18|11	29	14.5	9|5|6|9	0.11	2	0.39
NEDD9	NP_001193937.1	AFDN	4301	101|89	190	95	61|53|48|59	0	1.72	0.62
NEDD9	NP_005907.3	MCM7	4176	37|36	73	36.5	32|30|30|23	0	1.27	0.61
NEDD9	NP_003312.3	TUFM	7284	16|15	31	15.5	13|10|9|13	0	1.38	0.58
NEDD9	NP_006717.2	LRBA	987	20|24	44	22	18|18|24|25	0	1.04	0.61
NEDD9	NP_056493.3	NBEA	26960	2|0	2	1	0|0|0|0	0.48	10	0.17
NEDD9	NP_056363.2	DST	667	15|11	26	13	19|22|25|30	0	0.54	0.63
NEDD9	NP_874365.3	SCRIB	23513	6|9	15	7.5	5|4|4|3	0.05	1.88	0.43
NEDD9	NP_001240626.1	ERBIN	55914	20|24	44	22	12|10|15|9	0	1.91	0.52
NEDD9	NP_006448.4	PDLIM5	10611	22|21	43	21.5	12|8|12|15	0	1.83	0.55
NEDD9	NP_829883.1	ERC1	23085	39|36	75	37.5	10|28|33|28	0	1.52	0.61
NEDD9	NP_006421.2	CCT4	10575	61|61	122	61	91|105|117|111	0	0.58	0.63
NEDD9	NP_054767.3	MKL2	57496	107|107	214	107	79|80|66|78	0	1.41	0.63
NEDD9	NP_942131.1	ACACA	31	416|425	841	420.5	466|442|440|457	0	0.93	0.63
NEDD9	NP_001084.3	ACACB	32	8|12	20	10	20|22|26|18	0	0.47	0.63
NEDD9	NP_115593.3	ANKRD17	26057	18|26	44	22	17|14|17|17	0	1.35	0.59
NEDD9	NP_065741.3	ANKHD1-EIF4EBP3	404734	18|24	42	21	7|12|8|12	0.07	2.15	0.41
NEDD9	NP_001248337.1	BCAR3	8412	23|27	50	25	0|0|0|0	1	250	0
NEDD9	NP_056130.2	LARP1	23367	32|38	70	35	46|33|29|34	0	0.99	0.62
NEDD9	NP_060225.4	NSUN2	54888	18|17	35	17.5	14|12|17|11	0	1.3	0.59
NEDD9	NP_058431.2	CRK	1398	16|22	38	19	11|14|12|17	0	1.41	0.58
NEDD9	NP_001258671.1	CSNK1A1	1452	2|3	5	2.5	0|0|0|0	0.98	25	0
NEDD9	NP_004095.4	FASN	2194	216|197	413	206.5	278|309|322|326	0	0.67	0.63
NEDD9	NP_001252541.1	CNOT1	23019	19|15	34	17	8|7|4|5	0.62	2.83	0.05
NEDD9	NP_001258928.1	DOCK7	85440	7|4	11	5.5	8|7|6|9	0	0.73	0.63
NEDD9	NP_981944.1	STMN1	3925	4|6	10	5	11|11|13|8	0	0.47	0.63
NEDD9	NP_001753.1	CCT6A	908	65|66	131	65.5	101|124|114|116	0	0.58	0.63
NEDD9	NP_001777.1	CDK1	983	24|30	54	27	15|9|17|9	0.01	2.16	0.47
NEDD9	NP_001157882.1	CDK5	1020	2|2	4	2	0|0|0|0	0.96	20	0.01
NEDD9	NP_439892.2	CDK2	1017	2|3	5	2.5	2|4|4|3	0	0.77	0.63
NEDD9	NP_001952.1	EEF2	1938	10|11	21	10.5	16|15|18|17	0	0.64	0.63
NEDD9	NP_001407.1	EIF4A1	1973	32|34	66	33	20|19|24|24	0	1.52	0.6
NEDD9	NP_055555.1	EIF4A3	9775	2|0	2	1	9|7|7|8	0	0.13	0.63
NEDD9	NP_001419.1	ENO1	2023	57|41	98	49	30|38|39|32	0	1.41	0.61
NEDD9	NP_001422.1	EPB41L2	2037	19|6	25	12.5	29|35|36|28	0	0.39	0.63
NEDD9	NP_001153441.1	EPS15	2060	4|12	16	8	3|5|5|5	0.24	1.78	0.35
NEDD9	NP_002503.1	NME2	4831	5|4	9	4.5	0|0|0|0	1	45	0
NEDD9	NP_002699.1	PPP1CA	5499	10|11	21	10.5	6|3|3|5	0.26	2.47	0.34
NEDD9	NP_002794.1	PSMC2	5701	6|6	12	6	4|7|4|6	0	1.14	0.54
NEDD9	NP_002849.1	ABCD3	5825	15|19	34	17	11|11|10|8	0	1.7	0.54
NEDD9	NP_002884.1	RBBP7	5931	5|3	8	4	11|13|14|13	0	0.31	0.63
NEDD9	NP_000978.1	RPL26	6154	10|11	21	10.5	12|7|6|7	0	1.31	0.56
NEDD9	NP_000992.1	RPL36AL	6166	3|5	8	4	0|3|0|3	0.38	2.67	0.29
NEDD9	NP_148982.1	RPS24	6229	7|5	12	6	4|6|7|5	0	1.09	0.55
NEDD9	NP_003555.1	TAGLN2	8407	12|15	27	13.5	21|21|20|19	0	0.67	0.63
NEDD9	NP_003339.1	UBE2N	7334	3|2	5	2.5	0|0|0|0	0.98	25	0
NEDD9	NP_115805.1	LZTS2	84445	12|13	25	12.5	0|3|0|2	1	10	0
NEDD9	NP_997006.1	GAB1	2549	2|2	4	2	0|0|0|0	0.96	20	0.01
NEDD9	NP_996895.1	AP3M1	26985	3|5	8	4	3|3|2|2	0.04	1.6	0.43
NEDD9	NP_976241.1	RAPH1	65059	20|15	35	17.5	4|6|3|6	0.97	3.68	0.01
NEDD9	NP_004175.2	WARS	7453	5|8	13	6.5	17|12|18|16	0	0.41	0.63
NEDD9	NP_004512.1	KIF5B	3799	23|32	55	27.5	31|44|44|40	0	0.69	0.63
NEDD9	NP_005262.1	GLUD1	2746	6|5	11	5.5	0|0|0|0	1	55	0
NEDD9	NP_005491.1	SAE1	10055	11|8	19	9.5	12|9|9|11	0	0.93	0.59
NEDD9	NP_005564.1	LMNB1	4001	9|9	18	9	10|8|11|8	0	0.97	0.63
NEDD9	NP_005582.1	MRE11	4361	51|55	106	53	43|50|42|53	0	1.13	0.62
NEDD9	NP_001001924.1	MTUS1	57509	4|4	8	4	4|3|3|3	0	1.23	0.5
NEDD9	NP_004719.2	DDX21	9188	12|16	28	14	24|16|22|17	0	0.71	0.63
NEDD9	NP_001264.2	CHD4	1108	4|5	9	4.5	68|57|67|57	0	0.07	0.63
NEDD9	NP_001005271.2	CHD3	1107	2|0	2	1	8|7|5|5	0	0.16	0.63
NEDD9	NP_001005751.1	WASHC2A	387680	23|32	55	27.5	21|21|25|19	0	1.28	0.6
NEDD9	NP_006422.1	CCT2	10576	74|81	155	77.5	134|160|161|158	0	0.51	0.63
NEDD9	NP_006144.1	NCK1	4690	2|3	5	2.5	0|0|4|4	0.02	1.25	0.46
NEDD9	NP_006319.1	RBM14	10432	15|14	29	14.5	15|10|6|10	0	1.41	0.57
NEDD9	AP_000199.1	56160532		134|147	281	140.5	101|92|106|120	0	1.34	0.63
NEDD9	NP_110379.2	TCP1	6950	57|66	123	61.5	95|97|106|108	0	0.61	0.63
NEDD9	NP_006752.1	YWHAE	7531	8|8	16	8	11|6|7|4	0	1.14	0.57
NEDD9	NP_001129171.1	YWHAZ	7534	3|0	3	1.5	0|2|0|0	0.39	3	0.28
NEDD9	NP_004406.2	DSP	1832	27|31	58	29	10|13|14|7	0.54	2.64	0.08
NEDD9	NP_009106.1	ERLIN2	11160	9|13	22	11	5|4|3|3	0.58	2.93	0.07
NEDD9	NP_006450.2	ERLIN1	10613	3|6	9	4.5	4|3|0|0	0.36	2.57	0.3
NEDD9	NP_001611.1	AHNAK	79026	144|147	291	145.5	170|158|188|178	0	0.84	0.63
NEDD9	NP_054782.2	DBNL	28988	3|4	7	3.5	3|3|3|3	0	1.17	0.5
NEDD9	NP_116116.1	INA	9118	6|4	10	5	0|0|2|0	0.93	10	0.01
NEDD9	NP_005989.3	CCT3	7203	63|49	112	56	77|86|96|84	0	0.65	0.63
NEDD9	NP_073585.8	TNS3	64759	11|6	17	8.5	0|0|0|0	1	85	0
NEDD9	NP_001018077.1	SERBP1	26135	34|29	63	31.5	64|49|51|53	0	0.58	0.63
NEDD9	NP_001560.2	IRAK1	3654	13|11	24	12	8|5|5|8	0	1.85	0.49
NEDD9	NP_037468.1	SEC61A1	29927	6|5	11	5.5	0|0|0|0	1	55	0
NEDD9	NP_001027454.1	TMPO	7112	8|5	13	6.5	7|12|10|9	0	0.68	0.63
NEDD9	NP_056200.1	SORBS1	10580	7|6	13	6.5	2|3|2|0	0.84	3.71	0.02
NEDD9	NP_057457.1	WWOX	51741	9|10	19	9.5	9|8|12|9	0	1	0.58
NEDD9	NP_068579.3	EXOC4	60412	15|15	30	15	11|13|13|16	0	1.13	0.59
NEDD9	NP_004318.3	BCR	613	8|5	13	6.5	2|0|2|0	0.94	6.5	0.01
NEDD9	NP_060802.1	DDX19A	55308	8|4	12	6	4|5|2|2	0.13	1.85	0.38
NEDD9	NP_064528.1	PNO1	56902	2|0	2	1	0|0|0|0	0.48	10	0.17
NEDD9	NP_443131.2	GPRIN1	114787	2|2	4	2	6|5|4|5	0	0.4	0.63
NEDD9	NP_001074011.1	FBF1	85302	4|4	8	4	0|0|0|0	1	40	0
NEDD9	NP_114098.1	SH3KBP1	30011	3|3	6	3	2|0|0|0	0.78	6	0.03
NEDD9	NP_001007.2	RPS12	6206	2|3	5	2.5	0|0|0|2	0.68	5	0.04
NEDD9	NP_065773.1	KIAA1211	57482	2|0	2	1	3|2|3|3	0	0.36	0.63
NEDD9	NP_005246.2	GAK	2580	2|3	5	2.5	2|2|2|2	0.01	1.25	0.47
NEDD9	NP_056393.2	LSM14A	26065	3|2	5	2.5	0|0|0|0	0.98	25	0
NEDD9	NP_060212.4	ZCCHC2	54877	2|0	2	1	0|0|0|0	0.48	10	0.17
NEDD9	NP_065910.3	SHROOM3	57619	3|5	8	4	0|0|0|0	1	40	0
NEDD9	NP_005138.3	DNAJA3	9093	2|0	2	1	0|0|0|0	0.48	10	0.17
NEDD9	NP_659497.1	SKA1	220134	3|3	6	3	0|0|0|0	0.99	30	0
NEDD9	NP_055664.3	SV2A	9900	2|0	2	1	0|0|0|0	0.48	10	0.17
NEDD9	NP_003179.1	MAP3K7	6885	2|3	5	2.5	0|0|2|0	0.68	5	0.04
NEDD9	NP_009142.2	RASSF8	11228	5|3	8	4	0|0|0|0	1	40	0
NEDD9	NP_778228.3	PLEKHA7	144100	4|0	4	2	0|0|0|0	0.5	20	0.09
NEDD9	NP_001155898.1	TSC1	7248	2|0	2	1	3|3|0|0	0.02	0.67	0.45
NEDD9	NP_060110.4	CARMIL1	55604	2|3	5	2.5	3|4|2|0	0.01	1.11	0.49
NEDD9	NP_001229528.1	RBM39	9584	3|0	3	1.5	3|2|2|3	0	0.6	0.49
NEDD9	NP_003365.1	VDAC1	7416	4|8	12	6	2|3|3|0	0.52	3	0.08
NEDD9	NP_004703.1	HGS	9146	2|2	4	2	0|0|4|0	0.31	2	0.31
NEDD9	NP_005558.1	LGALS3BP	3959	2|0	2	1	0|0|0|0	0.48	10	0.17
NEDD9	NP_057087.2	WIPI2	26100	4|4	8	4	5|5|4|2	0	1	0.63
NEDD9	NP_006741.1	SNTB2	6645	3|2	5	2.5	0|0|0|0	0.98	25	0
NEDD9	NP_005073.2	TRIM25	7706	4|0	4	2	3|5|0|0	0.07	1	0.41
NEDD9	NP_055205.2	SND1	27044	2|0	2	1	6|5|8|2	0	0.19	0.63
NEDD9	NP_938074.2	PRMT1	3276	2|0	2	1	2|2|3|0	0.01	0.57	0.48
NEDD9	NP_149072.2	DIDO1	11083	4|0	4	2	18|14|15|19	0	0.12	0.63
NEDD9	NP_006318.1	TIMM23	100287932	2|4	6	3	0|2|0|0	0.74	6	0.04
NEDD9	NP_001351.2	DHCR7	1717	3|0	3	1.5	0|0|2|0	0.39	3	0.28
NEDD9	NP_004362.2	COPA	1314	2|3	5	2.5	0|0|0|0	0.98	25	0
NEDD9	NP_835461.2	ZNF598	90850	4|3	7	3.5	5|0|0|0	0.51	2.8	0.08
NEDD9	NP_001009.1	RPS15	6209	2|2	4	2	0|0|0|0	0.96	20	0.01
NEDD9	NP_004777.1	TXNL1	9352	2|3	5	2.5	6|7|2|3	0	0.56	0.63
NEDD9	NP_064555.2	NCLN	56926	3|5	8	4	0|0|0|2	0.86	8	0.02
NEDD9	NP_002709.2	PPP2R3A	5523	4|5	9	4.5	0|0|0|0	1	45	0
NEDD9	NP_060016.3	CNOT11	55571	2|3	5	2.5	0|2|0|0	0.68	5	0.04
NEDD9	NP_065134.1	NUP107	57122	2|5	7	3.5	3|3|4|2	0.01	1.17	0.48
NEDD9	NP_001106985.1	ARHGEF7	8874	3|0	3	1.5	3|4|2|3	0	0.5	0.63
NEDD9	NP_001184033.1	KMT2A	4297	3|0	3	1.5	4|5|5|6	0	0.3	0.63
NEDD9	NP_078930.3	NOL9	79707	2|0	2	1	0|0|0|0	0.48	10	0.17
NEDD9	NP_003747.1	EIF3H	8667	4|4	8	4	7|5|8|9	0	0.55	0.63
NEDD9	NP_036357.1	NUBP2	10101	5|2	7	3.5	0|0|0|0	0.98	35	0
NEDD9	NP_001681.2	ATP6V1A	523	2|0	2	1	2|4|2|2	0	0.4	0.63
NEDD9	NP_653205.3	ZC3H18	124245	4|0	4	2	6|6|8|9	0	0.28	0.63
NEDD9	NP_003889.1	SYNJ2	8871	2|0	2	1	2|2|2|5	0	0.36	0.63
NEDD9	NP_055617.1	C2CD5	9847	2|0	2	1	0|0|0|0	0.48	10	0.17
NEDD9	NP_006132.1	DYNC1LI2	1783	2|3	5	2.5	2|0|2|0	0.32	2.5	0.31
NEDD9	NP_056474.2	RSL1D1	26156	2|0	2	1	4|5|3|7	0	0.21	0.63
NEDD9	NP_056054.2	AGTPBP1	23287	2|2	4	2	4|3|3|2	0	0.67	0.63
NEDD9	NP_065941.2	CIP2A	57650	3|5	8	4	2|5|0|5	0.01	1.33	0.48
NEDD9	NP_003706.1	USO1	8615	2|0	2	1	0|0|3|3	0.02	0.67	0.45
NEDD9	NP_005960.1	NAP1L4	4676	3|2	5	2.5	6|4|6|4	0	0.5	0.63
NEDD9	NP_665811.1	AIFM1	9131	2|6	8	4	0|2|0|3	0.48	3.2	0.27
NEDD9	NP_060668.2	DNAJC11	55735	4|4	8	4	0|0|0|0	1	40	0
NEDD9	NP_065176.3	NAV1	89796	2|0	2	1	0|0|0|0	0.48	10	0.17
NEDD9	NP_009049.2	TRIO	7204	2|3	5	2.5	0|4|3|0	0.05	1.43	0.42
NEDD9	NP_005427.2	CCDC6	8030	3|0	3	1.5	3|3|4|0	0	0.6	0.5
NEDD9	NP_001186872.1	SH3GL1	6455	3|0	3	1.5	0|2|3|0	0.15	1.2	0.37
NEDD9	NP_004658.3	HERC2	8924	2|0	2	1	0|0|0|0	0.48	10	0.17
NEDD9	NP_055730.2	ANKRD26	22852	2|0	2	1	0|0|0|0	0.48	10	0.17
NEDD9	NP_056326.2	AAR2	25980	2|0	2	1	2|0|3|0	0.05	0.8	0.42
NEDD9	NP_056072.2	NEMP1	23306	2|2	4	2	0|0|0|2	0.59	4	0.06
NEDD9	NP_001129243.1	RPN2	6185	3|2	5	2.5	6|5|5|3	0	0.53	0.63
NEDD9	NP_009096.2	SF3A2	8175	2|0	2	1	6|4|3|4	0	0.24	0.63
NEDD9	NP_689474.1	TMEM263	90488	2|2	4	2	0|0|0|0	0.96	20	0.01
NEDD9	NP_001166958.1	NKRF	55922	2|3	5	2.5	2|0|4|2	0.01	1.25	0.46
NEDD9	NP_085130.2	CPEB4	80315	2|0	2	1	0|0|0|0	0.48	10	0.17
NEDD9	NP_004459.2	FHL3	2275	2|0	2	1	0|0|0|0	0.48	10	0.17
NEDD9	NP_060289.2	TRMT10C	54931	5|3	8	4	0|0|0|0	1	40	0
NEDD9	NP_055491.1	PUM1	9698	2|3	5	2.5	0|0|0|0	0.98	25	0
NEDD9	NP_127492.1	GTF2I	2969	2|4	6	3	3|7|7|7	0	0.5	0.63
NEDD9	NP_001073964.2	TNRC18	84629	2|0	2	1	0|0|0|0	0.48	10	0.17
NEDD9	NP_542168.1	PTPN11	5781	2|0	2	1	3|5|4|2	0	0.29	0.63
NEDD9	NP_001121901.1	SMARCAD1	56916	2|2	4	2	2|2|3|2	0	0.89	0.63
NEDD9	NP_002797.3	PSMC6	5706	2|0	2	1	0|2|0|3	0.05	0.8	0.42
NEDD9	NP_055880.2	EXPH5	23086	2|0	2	1	0|0|0|0	0.48	10	0.17
NEDD9	NP_065068.1	VANGL2	57216	3|0	3	1.5	0|0|0|0	0.5	15	0.12
NEDD9	NP_000987.2	RPL35A	6165	2|5	7	3.5	6|0|8|4	0	0.78	0.54
NEDD9	NP_940890.3	FAM83H	286077	2|0	2	1	0|0|0|0	0.48	10	0.17
NEDD9	NP_001138616.1	SLC1A5	6510	3|0	3	1.5	5|5|2|4	0	0.38	0.63
NEDD9	NP_694574.3	N4BP1	9683	2|0	2	1	5|0|2|0	0.01	0.57	0.47
NEDD9	NP_919268.1	SASS6	163786	3|0	3	1.5	0|0|0|0	0.5	15	0.12
NEDD9	NP_037506.2	PDCD6IP	10015	4|11	15	7.5	5|0|8|4	0.09	1.76	0.4
NEDD9	NP_065899.1	JCAD	57608	2|0	2	1	0|0|0|0	0.48	10	0.17
NEDD9	NP_055781.2	DHX30	22907	2|0	2	1	0|2|0|0	0.29	2	0.31
NEDD9	NP_079434.3	RUFY1	80230	2|2	4	2	0|0|0|2	0.59	4	0.06
NEDD9	NP_059107.1	SMN2	6607	5|3	8	4	0|0|0|2	0.86	8	0.02
NEDD9	NP_001186307.1	GBF1	8729	2|2	4	2	0|0|2|0	0.59	4	0.06
NEDD9	NP_001123537.1	MYO9B	4650	2|2	4	2	0|0|0|0	0.96	20	0.01
NEDD9	NP_619727.2	NFAT5	10725	4|0	4	2	0|0|0|2	0.44	4	0.27
NEDD9	NP_001369.1	DYNC1I2	1781	2|2	4	2	0|0|2|2	0.19	2	0.37
NEDD9	NP_006337.2	PIBF1	10464	4|0	4	2	0|0|0|0	0.5	20	0.09
NEDD9	NP_066301.1	SNTB1	6641	2|2	4	2	0|0|0|0	0.96	20	0.01
NEDD9	NP_055803.2	LIMCH1	22998	2|0	2	1	0|3|3|3	0	0.44	0.63
NEDD9	NP_004422.2	EPHA2	1969	3|4	7	3.5	0|0|2|0	0.83	7	0.03
NEDD9	NP_036537.1	ICMT	23463	2|0	2	1	0|0|0|0	0.48	10	0.17
NEDD9	NP_065147.1	DDX24	57062	2|0	2	1	0|3|0|0	0.23	1.33	0.35
NEDD9	NP_653210.2	CCDC43	124808	2|0	2	1	0|0|3|0	0.23	1.33	0.35
NEDD9	NP_004680.2	MTA1	9112	3|0	3	1.5	15|13|13|14	0	0.11	0.63
NEDD9	NP_001096123.1	OTUD4	54726	2|2	4	2	0|0|0|0	0.96	20	0.01
NEDD9	NP_002858.2	RAB3B	5865	2|0	2	1	0|0|0|0	0.48	10	0.17
NEDD9	NP_000129.3	FBN1	2200	4|0	4	2	0|0|0|0	0.5	20	0.09
NEDD9	NP_001129512.1	CPSF7	79869	2|0	2	1	4|0|4|4	0	0.33	0.63
NEDD9	NP_001129245.1	SPATA2	9825	2|0	2	1	0|0|0|0	0.48	10	0.17
NEDD9	NP_002941.1	RPN1	6184	3|0	3	1.5	0|0|0|0	0.5	15	0.12
NEDD9	NP_055661.3	WASHC5	9897	2|0	2	1	3|3|0|0	0.02	0.67	0.45
NEDD9	NP_056009.1	MYO1D	4642	2|0	2	1	0|0|0|0	0.48	10	0.17
NEDD9	NP_112601.3	CPVL	54504	2|0	2	1	0|3|3|0	0.02	0.67	0.45
NEDD9	NP_037417.1	GNL2	29889	3|0	3	1.5	8|8|6|6	0	0.21	0.63
NEDD9	NP_000985.1	RPL32	6161	2|0	2	1	0|2|4|3	0	0.44	0.63
NEDD9	NP_006268.2	ITSN2	50618	2|5	7	3.5	2|3|3|2	0.04	1.4	0.44
NEDD9	NP_116255.2	CGNL1	84952	2|0	2	1	0|0|0|0	0.48	10	0.17
NEDD9	NP_037535.2	STRN4	29888	2|0	2	1	0|2|0|0	0.29	2	0.31
NEDD9	NP_937756.1	CSMD3	114788	2|0	2	1	0|0|0|0	0.48	10	0.17
NEDD9	NP_068750.2	DHX35	60625	2|0	2	1	0|2|0|0	0.29	2	0.31
NEDD9	NP_001077054.1	RABEP1	9135	2|0	2	1	0|0|2|2	0.09	1	0.4
NEDD9	NP_037462.1	NME7	29922	2|0	2	1	0|0|0|0	0.48	10	0.17
NEDD9	NP_001364.1	DNAH14	127602	4|0	4	2	0|0|0|0	0.5	20	0.09
NEDD9	NP_004652.2	CDC23	8697	2|0	2	1	0|4|2|0	0.03	0.67	0.44
NEDD9	NP_001073946.1	TENM3	55714	3|0	3	1.5	0|0|0|0	0.5	15	0.12
NEDD9	XP_003403748.1	GRIN3B	116444	2|0	2	1	0|0|0|0	0.48	10	0.17
NEDD9	NP_037366.1	EIF3K	27335	2|0	2	1	3|2|4|2	0	0.36	0.63
NEDD9	NP_005392.2	PTPN14	5784	2|0	2	1	0|3|0|0	0.23	1.33	0.35
NEDD9	NP_061828.1	UBB	7314	0|4	4	2	0|0|0|0	0.5	20	0.09
NEDD9	NP_001244.1	CDC5L	988	0|3	3	1.5	14|7|10|9	0	0.15	0.63
NEDD9	NP_056083.3	DNAJC13	23317	0|2	2	1	3|7|3|6	0	0.21	0.63
NEDD9	NP_000971.1	RPL18A	6142	0|3	3	1.5	5|6|4|4	0	0.32	0.63
NEDD9	NP_055841.2	MON2	23041	0|3	3	1.5	0|0|2|0	0.39	3	0.28
NEDD9	NP_001070666.1	ATG9A	79065	0|2	2	1	0|0|2|0	0.29	2	0.31
NEDD9	NP_056197.2	HECTD1	25831	0|3	3	1.5	0|0|0|0	0.5	15	0.12
NEDD9	NP_000159.3	GLI3	2737	0|3	3	1.5	0|0|0|0	0.5	15	0.12
NEDD9	NP_005210.3	DIAPH1	1729	0|5	5	2.5	6|6|8|3	0	0.43	0.63
NEDD9	NP_060921.3	CENPJ	55835	0|3	3	1.5	0|0|0|0	0.5	15	0.12
NEDD9	NP_055908.1	TAB2	23118	0|2	2	1	2|2|2|2	0	0.5	0.63
NEDD9	NP_001077430.1	WDR62	284403	0|3	3	1.5	3|0|2|0	0.15	1.2	0.37
NEDD9	NP_062535.2	YLPM1	56252	0|3	3	1.5	15|18|18|16	0	0.09	0.63
NEDD9	NP_116558.1	POLR2C	5432	0|3	3	1.5	2|0|2|0	0.23	1.5	0.36
NEDD9	NP_006812.3	ACOT2	10965	0|2	2	1	0|0|0|0	0.48	10	0.17
NEDD9	NP_003148.2	NEK4	6787	0|4	4	2	0|0|0|0	0.5	20	0.09
NEDD9	NP_001092693.1	IFT74	80173	0|3	3	1.5	2|0|2|2	0.07	1	0.41
NEDD9	NP_001094058.1	RC3H2	54542	0|3	3	1.5	2|0|0|0	0.39	3	0.28
NEDD9	NP_055548.3	ZFYVE16	9765	0|4	4	2	4|5|7|0	0	0.5	0.63
NEDD9	NP_775866.2	ANKRD52	283373	0|3	3	1.5	0|0|2|0	0.39	3	0.28
NEDD9	NP_001106673.1	NACA	4666	0|4	4	2	2|2|2|2	0.05	1	0.43
NEDD9	NP_073746.2	PLEKHG2	64857	0|3	3	1.5	0|0|0|0	0.5	15	0.12
NEDD9	NP_446464.1	ASS1	445	0|6	6	3	0|0|0|0	0.5	30	0.09
NEDD9	NP_036192.2	DNM1L	10059	0|2	2	1	7|5|6|5	0	0.17	0.63
NEDD9	NP_057267.2	MRTO4	51154	0|3	3	1.5	2|2|0|0	0.23	1.5	0.36
NEDD9	NP_689929.2	PATL1	219988	0|2	2	1	0|0|0|0	0.48	10	0.17
NEDD9	NP_057494.3	CHMP5	51510	0|2	2	1	4|2|4|3	0	0.31	0.63
NEDD9	NP_060501.3	WDR6	11180	0|3	3	1.5	0|0|0|0	0.5	15	0.12
NEDD9	NP_001059.2	TOP2B	7155	0|3	3	1.5	0|0|0|2	0.39	3	0.28
NEDD9	NP_001198.2	BTF3	689	0|2	2	1	3|3|3|2	0	0.36	0.63
NEDD9	NP_620124.1	RHOT2	89941	0|2	2	1	0|0|0|0	0.48	10	0.17
NEDD9	NP_001129122.1	EEF1E1	9521	0|3	3	1.5	4|3|5|5	0	0.35	0.63
NEDD9	NP_001129472.1	ABL2	27	0|3	3	1.5	0|0|0|0	0.5	15	0.12
NEDD9	NP_620305.1	SON	6651	0|3	3	1.5	6|9|8|11	0	0.18	0.63
NEDD9	NP_063940.1	DIABLO	56616	0|2	2	1	0|3|0|0	0.23	1.33	0.35
NEDD9	NP_004890.2	BABAM2	9577	0|2	2	1	0|0|0|0	0.48	10	0.17
NEDD9	NP_001814.2	CKB	1152	0|4	4	2	0|0|0|0	0.5	20	0.09
NEDD9	NP_009330.1	STAT1	6772	0|3	3	1.5	12|5|10|8	0	0.17	0.63
NEDD9	NP_078938.2	NAT10	55226	0|3	3	1.5	2|0|2|0	0.23	1.5	0.36
NEDD9	NP_003642.3	YBX3	8531	0|3	3	1.5	5|3|7|2	0	0.35	0.63
NEDD9	NP_060596.2	TMEM33	55161	0|2	2	1	0|0|0|0	0.48	10	0.17
NEDD9	NP_066997.3	CCAR2	57805	0|3	3	1.5	16|14|13|14	0	0.11	0.63
NEDD9	NP_056121.2	USP24	23358	0|5	5	2.5	0|4|3|0	0.22	1.43	0.36
NEDD9	NP_001160060.1	EIF2B3	8891	0|2	2	1	0|0|0|0	0.48	10	0.17
NEDD9	NP_067026.3	SRPRB	58477	0|4	4	2	2|0|3|0	0.27	1.6	0.34
NEDD9	NP_006787.2	AFG3L2	10939	0|2	2	1	0|0|0|0	0.48	10	0.17
NEDD9	NP_055093.2	HSPA4L	22824	0|2	2	1	0|2|0|4	0.03	0.67	0.44
NEDD9	NP_003583.2	CUL1	8454	0|2	2	1	0|0|0|0	0.48	10	0.17
NEDD9	NP_689891.1	DENND6A	201627	0|2	2	1	0|0|0|0	0.48	10	0.17
NEDD9	NP_001073888.2	UNK	85451	0|3	3	1.5	0|0|0|4	0.27	1.5	0.34
NEDD9	NP_055963.2	PASK	23178	0|3	3	1.5	0|0|0|3	0.33	2	0.3
NEDD9	NP_001243461.1	MSTO1	55154	0|2	2	1	0|0|0|2	0.29	2	0.31
NEDD9	NP_001243763.1	AURKB	9212	0|5	5	2.5	0|0|2|0	0.47	5	0.27
NEDD9	NP_001087.2	ACLY	47	0|2	2	1	4|6|11|4	0	0.16	0.63
NEDD9	NP_001254485.1	PDCD6	10016	0|2	2	1	0|0|0|2	0.29	2	0.31
NEDD9	NP_036601.2	PRPF6	24148	0|4	4	2	2|2|0|5	0.03	0.89	0.45
NEDD9	NP_060395.5	DENND4C	55667	0|6	6	3	6|5|7|7	0	0.48	0.63
NEDD9	NP_705717.1	TAB1	10454	0|6	6	3	0|2|3|0	0.42	2.4	0.28
NEDD9	NP_001168.1	ARL1	400	0|3	3	1.5	0|0|2|2	0.23	1.5	0.36
NEDD9	NP_003601.1	RAE1	8480	0|4	4	2	4|4|5|2	0	0.53	0.53
NEDD9	NP_001008.1	RPS13	6207	0|2	2	1	0|0|0|0	0.48	10	0.17
NEDD9	NP_001542.1	IGBP1	3476	0|4	4	2	0|2|0|0	0.44	4	0.27
NEDD9	NP_004716.1	BUB3	9184	0|3	3	1.5	5|0|4|6	0	0.4	0.63
NEDD9	NP_004773.1	SNAP29	9342	0|4	4	2	7|6|8|8	0	0.28	0.63
NEDD9	NP_003357.2	UQCRC2	7385	0|3	3	1.5	0|0|0|0	0.5	15	0.12
NEDD9	NP_005179.2	CBL	867	0|2	2	1	0|0|0|0	0.48	10	0.17
NEDD9	NP_036473.2	GTPBP4	23560	0|7	7	3.5	2|0|5|4	0.13	1.27	0.38
NEDD9	NP_001007226.1	IGF2BP2	10644	0|4	4	2	4|0|4|0	0.06	1	0.41
NEDD9	NP_055970.1	LARP4B	23185	0|2	2	1	0|0|0|0	0.48	10	0.17
NEDD9	NP_060139.2	ERCC6L	54821	0|4	4	2	3|3|6|6	0	0.44	0.63
NEDD9	NP_001010872.1	FAM83B	222584	0|2	2	1	0|0|2|0	0.29	2	0.31
NEDD9	NP_060610.2	CEP72	55722	0|2	2	1	0|0|0|0	0.48	10	0.17
NEDD9	NP_056169.1	NUP188	23511	0|2	2	1	0|0|0|0	0.48	10	0.17
NEDD9	NP_116231.2	TMEM209	84928	0|2	2	1	0|0|0|2	0.29	2	0.31
NEDD9	NP_031401.1	TARDBP	23435	0|2	2	1	4|2|2|0	0	0.5	0.63
NEDD9	NP_003477.4	SLC7A5	8140	0|2	2	1	0|0|0|0	0.48	10	0.17
NEDD9	NP_060542.4	HEATR1	55127	0|2	2	1	0|0|0|0	0.48	10	0.17
NEDD9	NP_055317.1	PRPF19	27339	0|4	4	2	20|14|11|16	0	0.13	0.63
NEDD9	NP_055523.1	KNTC1	9735	0|3	3	1.5	2|5|0|0	0.05	0.86	0.43
NEDD9	NP_057018.1	NOP58	51602	0|2	2	1	4|0|0|0	0.15	1	0.37
NEDD9	NP_057332.1	AKAP11	11215	0|2	2	1	0|2|0|0	0.29	2	0.31
NEDD9	NP_009166.2	XPOT	11260	0|7	7	3.5	2|3|0|0	0.46	2.8	0.27
NEDD9	NP_004593.2	STAU1	6780	0|3	3	1.5	3|6|4|6	0	0.32	0.63
NEDD9	NP_060352.1	CLN6	54982	0|2	2	1	0|0|0|0	0.48	10	0.17
NEDD9	NP_072096.2	GIGYF1	64599	0|2	2	1	0|0|0|0	0.48	10	0.17
NEDD9	BGAL_ECOLI	lacZ	945006	0|3	3	1.5	0|0|0|0	0.5	15	0.12
NEDD9	NP_005442.2	PDLIM7	9260	0|5	5	2.5	0|0|0|0	0.5	25	0.09
NEDD9	NP_071906.1	AZI2	64343	0|2	2	1	0|0|0|0	0.48	10	0.17
NEDD9	NP_065953.1	CAMSAP3	57662	0|2	2	1	0|0|0|0	0.48	10	0.17
NEDD9	NP_001104792.1	DDX54	79039	0|2	2	1	3|3|2|0	0	0.5	0.63
NEDD9	NP_004312.2	KIF1A	547	0|3	3	1.5	0|2|2|4	0.01	0.75	0.46
NEDD9	NP_001137232.1	EIF5A	1984	0|3	3	1.5	3|2|7|0	0	0.5	0.63
NEDD9	NP_671492.1	PALM2-AKAP2	445815	0|5	5	2.5	5|4|4|5	0	0.56	0.54
NEDD9	NP_001138630.1	HBS1L	10767	0|2	2	1	3|0|2|0	0.05	0.8	0.42
NEDD9	NP_001153218.1	ABR	29	0|2	2	1	9|9|5|9	0	0.12	0.63
NEDD9	NP_734466.1	HIST1H2AA	221613	0|4	4	2	0|0|0|0	0.5	20	0.09
NEDD9	NP_001171587.1	ABI1	10006	0|3	3	1.5	0|0|0|0	0.5	15	0.12
NEDD9	NP_001171825.1	PHF8	23133	0|2	2	1	0|0|2|0	0.29	2	0.31
NEDD9	NP_060548.2	LARP1B	55132	0|3	3	1.5	0|0|0|0	0.5	15	0.12
NEDD9	NP_066357.2	RPL36A	6173	0|5	5	2.5	8|3|4|3	0	0.56	0.54
NEDD9	NP_001410.2	ELAVL1	1994	0|7	7	3.5	2|3|2|0	0.46	2	0.27
NEDD9	NP_001247421.1	RDX	5962	0|2	2	1	3|0|3|0	0.02	0.67	0.45
NEDD9	NP_981959.1	ELP5	23587	0|4	4	2	3|4|2|4	0	0.62	0.51
NEDD9	NP_003464.1	STAM	8027	0|3	3	1.5	0|0|0|0	0.5	15	0.12
NEDD9	NP_001273.1	AP2B1	163	0|3	3	1.5	3|0|0|0	0.33	2	0.3
NEDD9	NP_004513.1	KIF5C	3800	0|2	2	1	2|0|3|0	0.05	0.8	0.42
NEDD9	NP_003015.2	ITSN1	6453	0|8	8	4	11|9|10|0	0	0.53	0.58
NEDD9	NP_005875.1	PAK4	10298	0|3	3	1.5	0|3|4|0	0.04	0.86	0.43
NEDD9	NP_647539.1	YWHAB	7529	0|3	3	1.5	2|3|0|0	0.15	1.2	0.37
NEDD9	NP_036611.2	YWHAG	7532	0|2	2	1	0|3|3|0	0.02	0.67	0.45
NEDD9	NP_003396.1	YWHAH	7533	0|2	2	1	0|0|0|2	0.29	2	0.31
NEDD9	NP_001034230.1	TRIOBP	11078	0|3	3	1.5	4|3|2|2	0	0.55	0.51
NEDD9	NP_001244101.1	DDX19B	11269	0|3	3	1.5	0|0|0|0	0.5	15	0.12
NEDD9	NP_061981.2	SMG9	56006	0|2	2	1	0|2|2|0	0.09	1	0.4
NEDD9	NP_683758.1	SNX1	6642	0|2	2	1	4|7|5|7	0	0.17	0.63
NEDD9	NP_001245200.1	MLH1	4292	0|2	2	1	10|6|6|7	0	0.14	0.63
NEDD9	NP_849189.1	SFXN2	118980	0|2	2	1	0|0|0|0	0.48	10	0.17
NEDD9	NP_919235.1	UBE2I	7329	0|4	4	2	2|3|2|2	0.02	0.89	0.46
NEDD9	NP_056272.2	ZDHHC5	25921	0|3	3	1.5	0|0|0|0	0.5	15	0.12
NEDD9	NP_003363.1	VBP1	7411	0|2	2	1	4|2|0|3	0	0.44	0.63
NEDD9	NP_005796.1	PSMD14	10213	0|4	4	2	3|0|3|2	0.05	1	0.43
NEDD9	NP_073153.1	ANAPC1	64682	0|3	3	1.5	7|5|4|5	0	0.29	0.63
NEDD9	NP_057321.2	ANAPC5	51433	0|2	2	1	4|0|3|3	0	0.4	0.63
NEDD9	NP_001129069.1	CCDC88A	55704	0|2	2	1	2|4|0|2	0	0.5	0.63
NEDD9	NP_001139542.1	TDRD3	81550	0|3	3	1.5	0|2|0|0	0.39	3	0.28
NEDD9	NP_110416.1	HM13	81502	0|2	2	1	0|0|0|0	0.48	10	0.17
NEDD9	NP_003607.1	GEMIN2	8487	0|2	2	1	0|0|0|0	0.48	10	0.17
NEDD9	NP_001673.2	ATP2B1	490	0|2	2	1	0|0|0|0	0.48	10	0.17
NEDD9	NP_005868.1	SF3A1	10291	0|3	3	1.5	11|8|11|7	0	0.16	0.63
NEDD9	NP_065905.2	KIAA1468	57614	0|2	2	1	0|0|0|0	0.48	10	0.17
NEDD9	NP_001246.2	CDC20	991	0|2	2	1	0|0|0|0	0.48	10	0.17
NEDD9	NP_001243198.1	KIF22	3835	0|2	2	1	0|0|0|0	0.48	10	0.17
NEDD9	NP_001258968.1	CDK5RAP2	55755	0|2	2	1	0|0|0|0	0.48	10	0.17
NEDD9	XP_003960466.1	LOC101060316	101060316	0|3	3	1.5	0|0|0|0	0.5	15	0.12
NEDD9	NP_036347.1	MGEA5	10724	0|2	2	1	4|2|2|4	0	0.33	0.63
NEDD9	NP_057022.2	NMD3	51068	0|2	2	1	0|0|0|0	0.48	10	0.17
NEDD9	NP_001167568.1	LDHB	3945	0|2	2	1	0|0|2|0	0.29	2	0.31
NEDD9	NP_001234925.1	ASAP1	50807	0|3	3	1.5	0|0|0|0	0.5	15	0.12
NEDD9	NP_005490.1	UBA2	10054	0|3	3	1.5	5|3|3|0	0	0.55	0.51
NEDD9	NP_055100.2	EXOSC2	23404	0|2	2	1	0|0|2|0	0.29	2	0.31
NEDD9	NP_115661.1	MRI1	84245	0|2	2	1	0|0|0|0	0.48	10	0.17
NEDD9	NP_055288.1	DIMT1	27292	0|2	2	1	0|0|0|0	0.48	10	0.17
NEDD9	NP_078994.3	RABL6	55684	0|2	2	1	0|2|0|0	0.29	2	0.31
NEDD9	NP_056176.2	R3HDM1	23518	0|2	2	1	0|0|0|0	0.48	10	0.17
NEDD9	NP_006139.1	LASP1	3927	0|3	3	1.5	2|2|0|0	0.23	1.5	0.36
NEDD9	NP_892113.4	SHC1	6464	0|2	2	1	0|0|2|0	0.29	2	0.31
NEDD9	NP_995314.1	NCKAP1	10787	0|2	2	1	5|5|0|6	0	0.25	0.63
NEDD9	NP_597680.2	ASNS	440	0|4	4	2	0|0|2|0	0.44	4	0.27
NEDD9	NP_510868.1	BCCIP	56647	0|2	2	1	0|3|0|2	0.05	0.8	0.42
NEDD9	NP_001135935.1	DKC1	1736	0|2	2	1	0|2|0|2	0.09	1	0.4
NEDD9	NP_004229.1	TRIP12	9320	0|3	3	1.5	0|0|2|0	0.39	3	0.28
NEDD9	NP_115543.3	SNX29	92017	0|2	2	1	0|2|0|0	0.29	2	0.31
NEDD9	NP_057562.3	ZC3HC1	51530	0|2	2	1	2|3|4|3	0	0.33	0.63
NEDD9	NP_009197.2	GPN1	11321	0|2	2	1	0|0|0|0	0.48	10	0.17
NEDD9	NP_001165908.1	PEG10	23089	0|2	2	1	0|0|0|3	0.23	1.33	0.35
NEDD9	NP_998814.1	SFXN4	119559	0|2	2	1	0|0|0|0	0.48	10	0.17
NEDD9	NP_055869.1	UHRF1BP1L	23074	0|2	2	1	2|2|0|0	0.09	1	0.4
NEDD9	NP_055907.3	SMG1	23049	0|2	2	1	0|0|0|0	0.48	10	0.17
NEDD9	NP_065789.1	KIDINS220	57498	0|2	2	1	0|0|0|0	0.48	10	0.17
NEDD9	NP_002795.2	PSMC3	5702	0|2	2	1	2|3|2|4	0	0.36	0.63
NEDD9	NP_001026902.1	YTHDC1	91746	0|2	2	1	0|0|0|0	0.48	10	0.17
NEDD9	NP_001307.2	CSE1L	1434	0|2	2	1	2|0|3|2	0.01	0.57	0.48
NEDD9	NP_001243193.1	FLII	2314	0|2	2	1	0|0|3|0	0.23	1.33	0.35
NEDD9	NP_003137.1	SSRP1	6749	0|3	3	1.5	0|0|0|2	0.39	3	0.28
NEDD9	NP_065069.1	RALGAPB	57148	0|2	2	1	2|2|4|2	0	0.4	0.63
NEDD9	NP_056667.2	LMO7	4008	0|3	3	1.5	3|0|0|0	0.33	2	0.3
NEDD9	NP_036387.2	XRN2	22803	0|4	4	2	8|3|6|6	0	0.35	0.63
NEDD9	NP_008921.1	WASF2	10163	0|2	2	1	0|0|0|3	0.23	1.33	0.35
NEDD9	NP_958431.2	MPRIP	23164	0|2	2	1	2|0|0|2	0.09	1	0.4
NEDD9	NP_003964.3	RPL14	9045	0|2	2	1	0|3|3|4	0	0.4	0.63
NEDD9	NP_001035879.1	PSPC1	55269	0|2	2	1	8|8|7|6	0	0.14	0.63
NEDD9	NP_940927.2	KIF7	374654	0|2	2	1	0|0|0|0	0.48	10	0.17
NEDD9	NP_001074010.2	MGA	23269	0|3	3	1.5	6|5|6|6	0	0.26	0.63
NEDD9	NP_006624.2	IQGAP2	10788	0|2	2	1	0|0|0|0	0.48	10	0.17
NEDD9	NP_659471.1	TOR1AIP2	163590	0|2	2	1	0|0|0|0	0.48	10	0.17
NEDD9	NP_057336.3	BIRC6	57448	0|2	2	1	3|2|3|4	0	0.33	0.63
NEDD9	NP_065922.3	LRCH2	57631	0|2	2	1	0|0|0|0	0.48	10	0.17
NEDD9	NP_683702.1	OSBPL9	114883	0|2	2	1	3|2|3|2	0	0.4	0.63
NEDD9	NP_008917.3	MAGED1	9500	0|3	3	1.5	0|0|0|0	0.5	15	0.12
NEDD9	NP_057019.3	METTL13	51603	0|2	2	1	0|0|0|0	0.48	10	0.17
NEDD9	NP_055389.3	STRN3	29966	0|2	2	1	0|0|0|0	0.48	10	0.17
NEDD9	NP_001191332.1	ANK3	288	0|3	3	1.5	3|0|0|3	0.08	1	0.4
NEDD9	NP_001119575.1	RACGAP1	29127	0|2	2	1	0|0|3|0	0.23	1.33	0.35
NEDD9	NP_055426.1	MDN1	23195	0|3	3	1.5	0|2|0|0	0.39	3	0.28
NEDD9	NP_002678.2	PNN	5411	0|2	2	1	7|10|10|10	0	0.11	0.63
NEDD9	NP_006247.1	PKN2	5586	0|3	3	1.5	3|4|3|3	0	0.46	0.63
NEDD9	NP_056340.2	IBTK	25998	0|2	2	1	3|0|4|0	0.01	0.57	0.47
NEDD9	NP_116165.1	JMJD1C	221037	0|2	2	1	25|29|36|25	0	0.03	0.63
NEDD9	NP_742068.1	RC3H1	149041	0|2	2	1	0|0|0|0	0.48	10	0.17
NEDD9	NP_078824.2	CEP97	79598	0|2	2	1	0|0|0|0	0.48	10	0.17
NEDD9	NP_003789.1	CTNNAL1	8727	0|2	2	1	0|0|0|0	0.48	10	0.17
NEDD9	NP_001028755.2	ACOT9	23597	0|2	2	1	0|0|0|0	0.48	10	0.17
NEDD9	NP_057168.1	RASD1	51655	0|3	3	1.5	0|0|0|0	0.5	15	0.12
NEDD9	NP_001518.3	HDAC2	3066	0|2	2	1	16|6|7|8	0	0.11	0.63
NEDD9	NP_078796.2	MAIP1	79568	0|2	2	1	0|0|0|0	0.48	10	0.17
NEDD9	NP_003735.3	NUMB	8650	0|2	2	1	0|0|0|0	0.48	10	0.17
