# Supplementary material for: AXL confers cell migration and invasion by hijacking a PEAK1-regulated focal adhesion protein network
Source: Nat Commun. 2020 Jul 17;11:3586. doi: 10.1038/s41467-020-17415-x (PMC7368075; doi:10.1038/s41467-020-17415-x)
Supplement: Supplementary file 7 — Supplementary Data 4 [file 41467_2020_17415_MOESM7_ESM.xlsx]

## Sheet: gProfiler
Table 4: Gene enrichment analysis of NEDD9 preys using gProfiler
p-value	term ID	t type	t group	t name	Q&T list
2.46e-15	GO:0070161	CC	52	anchoring junction	P18206,Q14126,P56945,Q15654,P49023,Q9BX66,Q07157,Q9Y2X7,Q14511,P62841,P36507,Q05209,Q8WX93,Q13136,P25054,Q68CZ2,Q8TF72,Q9BT92,Q99569,Q9UGP4,Q86SQ0,Q93052,Q8TDM6,Q15942,P35222,Q13425,Q05397,Q13884,Q9H792,O60716
2.56e-14	GO:0005856	CC	22	cytoskeleton	P18206,O75665,P56945,Q99550,Q9NQC7,Q15654,P49023,Q9BX66,Q9Y5Y2,O14639,Q13459,Q15643,Q8TEP8,O43303,O94986,Q1MSJ5,O60292,Q6XZF7,Q9H7U1,Q9BRK4,P04406,Q14511,P33981,P48729,Q15058,P36507,Q05209,Q8WX93,Q6P2H3,O75146,A7KAX9,P25054,Q8IUZ0,Q53EZ4,Q8TF72,Q8NHV4,Q9BT92,Q99569,Q86SQ0,Q16352,Q8TDM6,Q9H939,Q96BD8,Q15942,Q00535,P35222,Q13425,Q05397,Q13884,Q70E73,Q9H792,Q8TES7,O43166
2.42e-09	GO:0007010	BP	33	cytoskeleton organization	P56945,Q96JJ3,Q9NQC7,P49023,Q9BX66,O14639,Q8TEP8,O43303,O94986,O60292,Q9H7U1,Q13480,P04406,Q14511,P33981,P48729,Q8WX93,Q6P2H3,O75146,Q13136,P25054,Q9UGP4,Q86SQ0,Q16352,Q14185,Q9H939,Q96BD8,Q15942,Q00535,P35222,Q05397,P11274,O43166
3.94e-07	GO:0036464	CC	51	cytoplasmic ribonucleoprotein granule	Q8NDV7,Q9UPQ9,Q9NZN8,Q9UKV8,Q14671,Q9UGP4,Q16352,Q16637,Q9BUT9,Q9NRA8,Q8ND56,Q9NPI6
7.11e-06	KEGG:05100	keg	55	Bacterial invasion of epithelial cells	P18206,P56945,Q96JJ3,P49023,Q13480,Q14185,P35222,Q05397
3.7e-05	GO:0031589	BP	25	cell-substrate adhesion	P18206,Q15654,P49023,Q9BX66,Q15058,Q13136,Q86SQ0,Q14185,Q15942,Q00535,P35222,Q05397,Q9H792
4.08e-05	GO:0007169	BP	7	transmembrane receptor protein tyrosine kinase signaling pathway	P56945,Q96JJ3,Q92625,P49023,Q9BX66,Q13905,Q9HB21,Q9Y2X7,Q13480,Q05209,O75146,P25054,Q14185,Q96CW1,P35222,Q05397,Q04206,P11274,O43166
4.54e-05	GO:0097711	BP	43	ciliary basal body-plasma membrane docking	O75665,Q8TEP8,O43303,O94986,Q8NHV4,Q8TES7
7.22e-05	GO:0099512	CC	42	supramolecular fiber	P18206,Q9NQC7,Q13459,Q1MSJ5,Q9BRK4,P48729,Q15058,P36507,Q8WX93,P25054,Q8IUZ0,Q8TF72,Q9BT92,Q16352,O95817,Q96BD8,Q00535,P35222,Q13425,Q16637,Q8TES7
0.000107	GO:0017148	BP	12	negative regulation of translation	Q9HCJ0,Q8NDV7,Q9UPQ9,Q9NZN8,P04406,Q9UKV8,Q14671,Q9NRA8
0.000336	GO:0030120	CC	45	vesicle coat	Q15436,Q15437,P53621,O95487,Q96CW1
0.000436	GO:0016477	BP	35	cell migration	P18206,Q8WUY9,P56945,Q96JJ3,Q92625,Q15654,P49023,Q13480,Q15058,Q93008,Q8N1I0,Q8WX93,P25054,Q68CZ2,Q9UGP4,Q86SQ0,Q14185,Q8TDM6,Q9H939,Q5JRA6,Q00535,P35222,Q05397,Q9H792,P11274
0.00128	KEGG:04015	keg	58	Rap1 signaling pathway	P56945,O60292,Q13905,Q9P2F8,P36507,Q8N1I0,P35222,O43166,O60716
0.00148	GO:0000288	BP	36	nuclear-transcribed mRNA catabolic process, deadenylation-dependent decay	Q9HCJ0,Q9UPQ9,Q9NZN8,Q9UKV8,Q9NPI6
0.00244	GO:0018193	BP	23	peptidyl-amino acid modification	P04406,P33981,P48729,P36507,Q00535,Q04206,P11274,P22392
0.00363	KEGG:04510	keg	53	Focal adhesion	P18206,P56945,P49023,Q13905,Q14185,Q15942,P35222,Q05397
0.00384	KEGG:04810	keg	47	Regulation of actin cytoskeleton	P18206,P56945,P49023,Q9Y2X7,P36507,P25054,Q14185,Q05397
0.00453	KEGG:04670	keg	27	Leukocyte transendothelial migration	P18206,P56945,P49023,P35222,Q05397,O60716
0.00453	KEGG:04520	keg	20	Adherens junction	P18206,Q9BX66,Q07157,P35222,O60716
0.00469	GO:0030901	BP	46	midbrain development	O15027,P00367,Q16352,Q8TDM6,P35222
0.00505	GO:0045202	CC	1	synapse	Q6XZF7,Q9C0D5,O75146,Q13136,Q9Y4J8,A7KAX9,Q99569,Q8TDM6,Q96CW1,Q00535,P35222,Q13425,Q13884,P11274,O43166,O60716
0.0072	GO:0060964	BP	6	regulation of gene silencing by miRNA	Q8NDV7,Q9UKV8,P36507,Q14671,Q9UGP4
0.00731	GO:0051247	BP	14	positive regulation of protein metabolic process	Q13905,P33981,P48729,Q15058,P36507,O75146,Q00535,Q04206,P61088
0.00791	KEGG:05165	keg	13	Human papillomavirus infection	Q06190,P49023,P48729,P36507,P25054,P35222,Q05397,Q04206,Q9UHD2
0.00901	GO:0071310	BP	28	cellular response to organic substance	P61619,Q13905,P04406,P36507,Q05209,Q14671,Q00535,P31153,Q04206,P08240,P11274
0.0108	GO:0009898	CC	57	cytoplasmic side of plasma membrane	Q9UJF2,Q9NQC7,P36507,Q9Y4J8,Q99569,Q05397
0.0117	GO:0045860	BP	10	positive regulation of protein kinase activity	Q13905,Q15058,P36507,Q00535,P61088
0.021	GO:0022618	BP	56	ribonucleoprotein complex assembly	Q9NZN8,P62841,Q9UKV8,Q9UGP4,Q16637,Q8ND56
0.0229	GO:1990138	BP	18	neuron projection extension	P18206,Q93008,Q00535,P35222,Q70E73
0.0229	GO:0019897	CC	38	extrinsic component of plasma membrane	Q9NQC7,Q9Y4J8,P25054,P35222,Q05397
0.0242	GO:0009896	BP	2	positive regulation of catabolic process	Q9HCJ0,Q9UPQ9,P48729,Q9UKV8,Q14671,P25054,Q05397,Q9UHD2
0.0276	GO:0043588	BP	5	skin development	Q14126,Q5D862,Q04206,Q86YZ3,P22392
0.0296	GO:0005789	CC	16	endoplasmic reticulum membrane	P61619,Q15436,Q15437,A7KAX9,O95487,Q5JRA6,P08240
0.035	KEGG:05226	keg	8	Gastric cancer	Q13480,P48729,P36507,P25054,P35222
0.0371	GO:0030659	CC	26	cytoplasmic vesicle membrane	Q15436,Q15437,Q13905,O75146,O95487
0.0386	GO:0051960	BP	54	regulation of nervous system development	Q13905,Q15058,O95487,Q00535,Q04206
0.0399	GO:0042981	BP	24	regulation of apoptotic process	P04406,Q15058,P36507,O75146,Q00535,Q04206,P22392
0.0419	GO:0098791	CC	31	Golgi subcompartment	Q15436,Q15437,Q6XZF7,A7KAX9,O95487,Q5JRA6
0.0427	GO:0000819	BP	4	sister chromatid segregation	P33981,Q15058,P25054,Q96BD8,P35222
0.044	GO:0150034	CC	34	distal axon	Q9C0D5,Q93008,Q8WX93,Q96CW1,Q00535,O60716
0.0454	KEGG:05225	keg	59	Hepatocellular carcinoma	Q13480,P48729,P36507,P25054,P35222
0.0486	GO:0006936	BP	19	muscle contraction	P18206,Q14126,P49023,Q9BX66,Q8N1I0,Q9Y4J8,Q13884
#INFO:	QUERY:	A1L0T0
#INFO:	QUERY:	A7KAX9
#INFO:	QUERY:	O14639
#INFO:	QUERY:	O15027
#INFO:	QUERY:	O15063
#INFO:	QUERY:	O43166
#INFO:	QUERY:	O43303
#INFO:	QUERY:	O60292
#INFO:	QUERY:	O60716
#INFO:	QUERY:	O75146
#INFO:	QUERY:	O75170
#INFO:	QUERY:	O75665
#INFO:	QUERY:	O75815
#INFO:	QUERY:	O94986
#INFO:	QUERY:	O95487
#INFO:	QUERY:	O95817
#INFO:	QUERY:	P00367
#INFO:	QUERY:	P04406
#INFO:	QUERY:	P08240
#INFO:	QUERY:	P11274
#INFO:	QUERY:	P18206
#INFO:	QUERY:	P22392
#INFO:	QUERY:	P25054
#INFO:	QUERY:	P31153
#INFO:	QUERY:	P33981
#INFO:	QUERY:	P35222
#INFO:	QUERY:	P36507
#INFO:	QUERY:	P42694
#INFO:	QUERY:	P48729
#INFO:	QUERY:	P49023
#INFO:	QUERY:	P53621
#INFO:	QUERY:	P56945
#INFO:	QUERY:	P61088
#INFO:	QUERY:	P61619
#INFO:	QUERY:	P62841
#INFO:	QUERY:	Q00535
#INFO:	QUERY:	Q01804
#INFO:	QUERY:	Q04206
#INFO:	QUERY:	Q05209
#INFO:	QUERY:	Q05397
#INFO:	QUERY:	Q06190
#INFO:	QUERY:	Q07157
#INFO:	QUERY:	Q13136
#INFO:	QUERY:	Q13425
#INFO:	QUERY:	Q13459
#INFO:	QUERY:	Q13480
#INFO:	QUERY:	Q13884
#INFO:	QUERY:	Q13905
#INFO:	QUERY:	Q14126
#INFO:	QUERY:	Q14185
#INFO:	QUERY:	Q14511
#INFO:	QUERY:	Q14671
#INFO:	QUERY:	Q15058
#INFO:	QUERY:	Q15436
#INFO:	QUERY:	Q15437
#INFO:	QUERY:	Q15643
#INFO:	QUERY:	Q15654
#INFO:	QUERY:	Q15942
#INFO:	QUERY:	Q16352
#INFO:	QUERY:	Q16637
#INFO:	QUERY:	Q16891
#INFO:	QUERY:	Q1MSJ5
#INFO:	QUERY:	Q53EZ4
#INFO:	QUERY:	Q5D862
#INFO:	QUERY:	Q5JRA6
#INFO:	QUERY:	Q5JSZ5
#INFO:	QUERY:	Q5T5P2
#INFO:	QUERY:	Q5T9S5
#INFO:	QUERY:	Q63ZY3
#INFO:	QUERY:	Q68CZ2
#INFO:	QUERY:	Q68DQ2
#INFO:	QUERY:	Q6P2H3
#INFO:	QUERY:	Q6XZF7
#INFO:	QUERY:	Q70E73
#INFO:	QUERY:	Q70EL1
#INFO:	QUERY:	Q7L0Y3
#INFO:	QUERY:	Q86SQ0
#INFO:	QUERY:	Q86YV5
#INFO:	QUERY:	Q86YZ3
#INFO:	QUERY:	Q8IUZ0
#INFO:	QUERY:	Q8N1I0
#INFO:	QUERY:	Q8N5H7
#INFO:	QUERY:	Q8ND56
#INFO:	QUERY:	Q8NDV7
#INFO:	QUERY:	Q8NHQ8
#INFO:	QUERY:	Q8NHV4
#INFO:	QUERY:	Q8NI60
#INFO:	QUERY:	Q8TCU4
#INFO:	QUERY:	Q8TDM6
#INFO:	QUERY:	Q8TEP8
#INFO:	QUERY:	Q8TES7
#INFO:	QUERY:	Q8TF72
#INFO:	QUERY:	Q8WUH6
#INFO:	QUERY:	Q8WUY9
#INFO:	QUERY:	Q8WX93
#INFO:	QUERY:	Q92625
#INFO:	QUERY:	Q92878
#INFO:	QUERY:	Q93008
#INFO:	QUERY:	Q93052
#INFO:	QUERY:	Q969V3
#INFO:	QUERY:	Q96BD8
#INFO:	QUERY:	Q96C92
#INFO:	QUERY:	Q96CW1
#INFO:	QUERY:	Q96JJ3
#INFO:	QUERY:	Q96KQ4
#INFO:	QUERY:	Q99550
#INFO:	QUERY:	Q99569
#INFO:	QUERY:	Q99714
#INFO:	QUERY:	Q9BRK4
#INFO:	QUERY:	Q9BT92
#INFO:	QUERY:	Q9BUT9
#INFO:	QUERY:	Q9BX66
#INFO:	QUERY:	Q9BY89
#INFO:	QUERY:	Q9C0D5
#INFO:	QUERY:	Q9H0S4
#INFO:	QUERY:	Q9H2V7
#INFO:	QUERY:	Q9H6R7
#INFO:	QUERY:	Q9H792
#INFO:	QUERY:	Q9H7U1
#INFO:	QUERY:	Q9H939
#INFO:	QUERY:	Q9HB21
#INFO:	QUERY:	Q9HCJ0
#INFO:	QUERY:	Q9NP73
#INFO:	QUERY:	Q9NPI6
#INFO:	QUERY:	Q9NQC7
#INFO:	QUERY:	Q9NRA8
#INFO:	QUERY:	Q9NRK6
#INFO:	QUERY:	Q9NVH1
#INFO:	QUERY:	Q9NVV4
#INFO:	QUERY:	Q9NZN8
#INFO:	QUERY:	Q9P2F8
#INFO:	QUERY:	Q9UBX3
#INFO:	QUERY:	Q9UGP4
#INFO:	QUERY:	Q9UHD2
#INFO:	QUERY:	Q9UJF2
#INFO:	QUERY:	Q9UKV8
#INFO:	QUERY:	Q9ULL1
#INFO:	QUERY:	Q9UNY4
#INFO:	QUERY:	Q9UPQ9
#INFO:	QUERY:	Q9Y2X7
#INFO:	QUERY:	Q9Y4J8
#INFO:	QUERY:	Q9Y5Y2
#INFO:	PARAMETERS: fdr = 1
#INFO:	PARAMETERS: user_thr = 1.00
#INFO:	PARAMETERS: organism = hsapiens
#INFO:	PARAMETERS: significant = 1
#INFO:	PARAMETERS: ordered_queries = 1
#INFO:	PARAMETERS: sort_by_structure = 1
#INFO:	User: http
#INFO:	Host: arak-prod
#INFO:	Time: 2018-7-17 21:6:19
#INFO:	Version: r1750_e91_eg38
#WARNING:	Gene Q8TCU4 in query [1/62] is not recognized, skipping!
#INFO:	Effective domain size for GO: 19351, threshold 0.05
#INFO:	Effective domain size for KEGG: 7327, threshold 0.05
#INFO:
#INFO:	--- Gene names and descriptions
#INFO:
