# Supplementary material for: AXL confers cell migration and invasion by hijacking a PEAK1-regulated focal adhesion protein network
Source: Nat Commun. 2020 Jul 17;11:3586. doi: 10.1038/s41467-020-17415-x (PMC7368075; doi:10.1038/s41467-020-17415-x)
Supplement: Supplementary file 8 — Supplementary Data 5 [file 41467_2020_17415_MOESM8_ESM.xlsx]

## Sheet: list
Table 5: List of PEAK1 wildtype and mutant preys obtained from BioID
Bait	Prey	PreyGene	Entrez_Gene_ID	Spec	SpecSum	AvgSpec	ctrlCounts	SaintScore	FoldChange	BFDR
PEAK1_3PA	NP_000170.1	MSH6	2956	4|6	10	5	5|9|7|6	0	0.74	0.67
PEAK1_3PA	NP_000971.1	RPL18A	6142	7|8	15	7.5	5|6|4|4	0	1.58	0.59
PEAK1_3PA	NP_000974.1	RPL22	6146	7|8	15	7.5	4|5|6|7	0	1.36	0.61
PEAK1_3PA	NP_000977.1	RPL24	6152	7|8	15	7.5	17|17|15|18	0	0.45	0.67
PEAK1_3PA	NP_000981.1	RPL27A	6157	4|4	8	4	6|5|6|5	0	0.73	0.67
PEAK1_3PA	NP_000989.1	RPL37A	6168	5|3	8	4	2|1|2|1	0.33	2.67	0.37
PEAK1_3PA	NP_001001973.1	ATP5F1C	509	15|11	26	13	29|24|16|19	0	0.59	0.67
PEAK1_3PA	NP_001002.1	RPS7	6201	21|23	44	22	20|17|24|15	0	1.16	0.66
PEAK1_3PA	NP_001003713.1	ATP5MF	9551	2|2	4	2	0|0|0|0	0.94	20	0.01
PEAK1_3PA	NP_001006600.1	ERBIN	55914	11|15	26	13	12|10|15|9	0	1.13	0.65
PEAK1_3PA	NP_001007554.1	CSDE1	7812	4|5	9	4.5	12|14|13|13	0	0.35	0.67
PEAK1_3PA	NP_001008800.1	CCT3	7203	16|22	38	19	77|86|96|84	0	0.22	0.67
PEAK1_3PA	NP_001008938.1	CKAP5	9793	5|7	12	6	42|35|33|36	0	0.16	0.67
PEAK1_3PA	NP_001009931.1	HRNR	388697	29|2	31	15.5	3|7|1|0	0.5	5.64	0.14
PEAK1_3PA	NP_001013007.1	UBE2NL	389898	2|0	2	1	0|0|0|0	0.47	10	0.23
PEAK1_3PA	NP_001014364.1	FLG2	388698	5|0	5	2.5	1|0|0|1	0.49	5	0.22
PEAK1_3PA	NP_001016.1	RPS23	6228	5|4	9	4.5	8|8|8|10	0	0.53	0.67
PEAK1_3PA	NP_001017.1	RPS24	6229	5|9	14	7	4|6|7|5	0	1.27	0.6
PEAK1_3PA	NP_001018077.1	SERBP1	26135	26|11	37	18.5	64|49|51|53	0	0.34	0.67
PEAK1_3PA	NP_001018080.1	CORO1B	57175	30|32	62	31	40|42|40|40	0	0.77	0.67
PEAK1_3PA	NP_001018238.1	HAX1	10456	3|2	5	2.5	1|0|0|1	0.59	5	0.08
PEAK1_3PA	NP_001019820.1	CANX	821	3|4	7	3.5	0|0|0|1	0.96	14	0.01
PEAK1_3PA	NP_001020108.1	MINK1	50488	4|0	4	2	2|0|0|1	0.4	2.67	0.33
PEAK1_3PA	NP_001020413.1	IRAK1	3654	2|5	7	3.5	8|5|5|8	0	0.54	0.67
PEAK1_3PA	NP_001026855.2	TP53BP2	7159	13|19	32	16	7|7|9|11	0.01	1.88	0.55
PEAK1_3PA	NP_001032900.1	HSD17B10	3028	3|2	5	2.5	2|0|2|3	0.03	1.43	0.51
PEAK1_3PA	NP_001035863.1	CEP170	9859	8|10	18	9	37|37|49|40	0	0.22	0.67
PEAK1_3PA	NP_001099008.1	MYBBP1A	10514	7|12	19	9.5	19|16|24|14	0	0.52	0.67
PEAK1_3PA	NP_001123999.1	SPAG9	9043	3|0	3	1.5	20|18|20|20	0	0.08	0.67
PEAK1_3PA	NP_001135770.1	SQSTM1	8878	2|2	4	2	10|7|6|8	0	0.26	0.67
PEAK1_3PA	NP_001136018.1	LUZP1	7798	10|19	29	14.5	11|11|19|11	0	1.12	0.65
PEAK1_3PA	NP_001136077.1	EFTUD2	9343	4|2	6	3	15|17|24|22	0	0.15	0.67
PEAK1_3PA	NP_001137298.1	MAPRE2	10982	4|5	9	4.5	14|14|13|12	0	0.34	0.67
PEAK1_3PA	NP_001137502.1	NAT10	55226	6|9	15	7.5	2|1|2|1	0.9	5	0.02
PEAK1_3PA	NP_001137533.1	COPB1	1315	5|8	13	6.5	14|12|19|11	0	0.46	0.67
PEAK1_3PA	NP_001138678.1	KIAA1671	85379	11|21	32	16	4|5|8|3	0.52	3.2	0.1
PEAK1_3PA	NP_001138890.1	TTC28	23331	2|6	8	4	11|13|11|11	0	0.35	0.67
PEAK1_3PA	NP_001138992.1	RAI14	26064	16|27	43	21.5	18|19|19|16	0	1.19	0.66
PEAK1_3PA	NP_001158889.1	SLC25A11	8402	7|12	19	9.5	2|4|4|2	0.55	3.17	0.09
PEAK1_3PA	NP_001160163.1	TTK	7272	3|0	3	1.5	3|2|2|1	0.01	0.75	0.54
PEAK1_3PA	NP_001164014.1	PGAM5	192111	7|7	14	7	10|14|11|16	0	0.55	0.67
PEAK1_3PA	NP_001171313.1	SRPRA	6734	3|3	6	3	0|1|0|1	0.75	6	0.04
PEAK1_3PA	NP_001171671.1	ZBTB33	10009	2|7	9	4.5	54|67|57|59	0	0.08	0.67
PEAK1_3PA	NP_001180384.1	NSUN2	54888	7|10	17	8.5	14|12|17|11	0	0.63	0.67
PEAK1_3PA	NP_001185946.1	LRRC49	54839	4|6	10	5	9|9|4|5	0	0.74	0.67
PEAK1_3PA	NP_001186092.1	PSMC5	5705	4|6	10	5	9|9|8|9	0	0.57	0.67
PEAK1_3PA	NP_001188474.1	RBM15	64783	5|17	22	11	7|5|6|7	0.27	1.76	0.38
PEAK1_3PA	NP_001193943.1	SERPINH1	871	10|8	18	9	6|7|9|7	0	1.24	0.63
PEAK1_3PA	NP_001243064.1	CSE1L	1434	3|0	3	1.5	2|2|3|2	0	0.67	0.56
PEAK1_3PA	NP_001248755.1	AP3D1	8943	4|2	6	3	8|10|6|6	0	0.4	0.67
PEAK1_3PA	NP_001252541.1	CNOT1	23019	2|3	5	2.5	8|7|4|5	0	0.42	0.67
PEAK1_3PA	NP_001254485.1	PDCD6	10016	2|2	4	2	1|1|1|2	0.06	1.6	0.49
PEAK1_3PA	NP_001257819.1	HAUS6	54801	2|3	5	2.5	14|15|19|15	0	0.16	0.67
PEAK1_3PA	NP_001265637.1	PSMD2	5708	3|5	8	4	5|4|5|7	0	0.76	0.67
PEAK1_3PA	NP_001275654.1	ELP4	26610	4|7	11	5.5	5|6|6|8	0	0.88	0.63
PEAK1_3PA	NP_001278963.1	TAB2	23118	2|2	4	2	2|2|2|2	0	1	0.67
PEAK1_3PA	NP_001293008.1	CAD	790	8|14	22	11	25|24|20|25	0	0.47	0.67
PEAK1_3PA	NP_001307540.1	KPNA2	3838	6|8	14	7	8|5|5|6	0	1.17	0.62
PEAK1_3PA	NP_001310528.1	SVIL	6840	5|7	12	6	4|4|4|3	0.01	1.6	0.55
PEAK1_3PA	NP_001316363.1	NUP205	23165	3|7	10	5	5|5|6|5	0	0.95	0.62
PEAK1_3PA	NP_001317919.1	DHX30	22907	3|3	6	3	1|2|0|0	0.54	4	0.1
PEAK1_3PA	NP_001367.2	DYNC1H1	1778	23|41	64	32	51|53|58|54	0	0.59	0.67
PEAK1_3PA	NP_001406.1	EIF2S3	1968	5|4	9	4.5	2|1|2|2	0.26	2.57	0.39
PEAK1_3PA	NP_001410.2	ELAVL1	1994	5|6	11	5.5	2|3|2|1	0.35	2.75	0.36
PEAK1_3PA	NP_001427.2	FBL	2091	5|4	9	4.5	7|6|7|6	0	0.69	0.67
PEAK1_3PA	NP_001814.2	CKB	1152	3|6	9	4.5	0|1|1|0	0.87	9	0.02
PEAK1_3PA	NP_001934.2	DSG2	1829	9|12	21	10.5	6|1|4|3	0.59	3	0.09
PEAK1_3PA	NP_001960.2	EIF5	1983	3|4	7	3.5	16|18|20|16	0	0.2	0.67
PEAK1_3PA	NP_002152.2	IARS	3376	6|7	13	6.5	21|18|18|21	0	0.33	0.67
PEAK1_3PA	NP_002221.1	JUP	3728	7|4	11	5.5	3|3|3|1	0.21	2.2	0.42
PEAK1_3PA	NP_002287.2	LBR	3930	18|12	30	15	16|12|11|14	0	1.13	0.65
PEAK1_3PA	NP_002705.2	PPP1R10	5514	9|11	20	10	25|23|17|20	0	0.47	0.67
PEAK1_3PA	NP_002800.2	PSMD3	5709	6|14	20	10	11|14|12|11	0	0.83	0.65
PEAK1_3PA	NP_002878.2	RARS	5917	5|8	13	6.5	13|11|13|14	0	0.51	0.67
PEAK1_3PA	NP_003283.2	TPR	7175	23|40	63	31.5	162|161|148|153	0	0.2	0.67
PEAK1_3PA	NP_003290.1	HSP90B1	7184	5|6	11	5.5	3|3|3|2	0.05	2	0.49
PEAK1_3PA	NP_003595.1	IRS4	8471	16|27	43	21.5	34|41|39|39	0	0.56	0.67
PEAK1_3PA	NP_003671.1	YARS	8565	3|5	8	4	4|4|2|3	0	1.23	0.57
PEAK1_3PA	NP_003741.1	EIF3A	8661	8|12	20	10	41|47|43|44	0	0.23	0.67
PEAK1_3PA	NP_003744.1	EIF3D	8664	4|6	10	5	8|9|10|6	0	0.61	0.67
PEAK1_3PA	NP_003745.1	EIF3F	8665	5|5	10	5	5|5|9|8	0	0.74	0.67
PEAK1_3PA	NP_003861.1	IQGAP1	8826	7|6	13	6.5	0|0|0|2	0.97	13	0.01
PEAK1_3PA	NP_004273.1	BAG2	9532	4|7	11	5.5	4|4|7|5	0	1.1	0.61
PEAK1_3PA	NP_004550.2	YBX1	4904	2|5	7	3.5	17|26|19|17	0	0.18	0.67
PEAK1_3PA	NP_004930.1	DDX1	1653	4|7	11	5.5	3|5|6|6	0	1.1	0.61
PEAK1_3PA	NP_005091.2	AKAP12	9590	3|3	6	3	16|16|12|10	0	0.22	0.67
PEAK1_3PA	NP_005100.1	OXSR1	9943	2|1	3	1.5	2|3|2|2	0	0.67	0.67
PEAK1_3PA	NP_005197.3	CRK	1398	5|14	19	9.5	11|14|12|17	0	0.7	0.66
PEAK1_3PA	NP_005436.1	SMC3	9126	11|12	23	11.5	26|24|23|24	0	0.47	0.67
PEAK1_3PA	NP_005605.1	RHEB	6009	2|0	2	1	0|2|0|2	0.07	1	0.48
PEAK1_3PA	NP_005723.2	RAD50	10111	11|24	35	17.5	13|17|11|10	0	1.37	0.63
PEAK1_3PA	NP_005737.1	NAMPT	10135	8|15	23	11.5	12|10|11|9	0	1.1	0.64
PEAK1_3PA	NP_005905.2	MCM4	4173	7|11	18	9	10|12|14|11	0	0.77	0.67
PEAK1_3PA	NP_005906.2	MCM6	4175	8|18	26	13	12|14|12|11	0	1.06	0.65
PEAK1_3PA	NP_006089.1	RACK1	10399	8|4	12	6	9|9|6|6	0	0.8	0.64
PEAK1_3PA	NP_006280.3	TLN1	7094	7|15	22	11	53|51|58|51	0	0.21	0.67
PEAK1_3PA	NP_006467.4	ATP5MG	10632	2|2	4	2	0|0|0|0	0.94	20	0.01
PEAK1_3PA	NP_006764.3	DDX18	8886	4|5	9	4.5	5|6|6|4	0	0.86	0.67
PEAK1_3PA	NP_006827.1	GCN1	10985	25|33	58	29	49|55|53|52	0	0.56	0.67
PEAK1_3PA	NP_031401.1	TARDBP	23435	3|4	7	3.5	4|2|2|1	0.02	1.56	0.52
PEAK1_3PA	NP_036552.1	IFIT5	24138	3|4	7	3.5	16|19|15|20	0	0.2	0.67
PEAK1_3PA	NP_054733.2	SNRNP200	23020	2|9	11	5.5	30|28|28|34	0	0.18	0.67
PEAK1_3PA	NP_055414.2	MAGED2	10916	3|6	9	4.5	4|6|6|3	0	0.95	0.61
PEAK1_3PA	NP_055555.1	EIF4A3	9775	9|11	20	10	9|7|7|8	0	1.29	0.63
PEAK1_3PA	NP_055706.1	PDAP1	11333	3|6	9	4.5	9|10|12|11	0	0.43	0.67
PEAK1_3PA	NP_056130.2	LARP1	23367	4|15	19	9.5	46|33|29|34	0	0.27	0.67
PEAK1_3PA	NP_056485.2	SENP3	26168	2|3	5	2.5	2|2|1|3	0.01	1.25	0.54
PEAK1_3PA	NP_057025.2	ATP6V1H	51606	3|4	7	3.5	3|2|4|3	0	1.17	0.58
PEAK1_3PA	NP_057030.3	PELO	53918	2|3	5	2.5	2|3|3|2	0	1	0.57
PEAK1_3PA	NP_060506.5	ATG2B	55102	2|6	8	4	15|15|18|16	0	0.25	0.67
PEAK1_3PA	NP_064504.2	ZC3HAV1	56829	2|2	4	2	10|10|13|13	0	0.17	0.67
PEAK1_3PA	NP_064628.1	TOMM22	56993	4|3	7	3.5	3|3|3|3	0	1.17	0.58
PEAK1_3PA	NP_065773.1	KIAA1211	57482	15|25	40	20	3|2|3|3	1	7.27	0
PEAK1_3PA	NP_065801.1	XPO5	57510	3|2	5	2.5	4|0|3|2	0	1.11	0.56
PEAK1_3PA	NP_066272.1	PDLIM1	9124	4|6	10	5	9|11|9|11	0	0.5	0.67
PEAK1_3PA	NP_113673.3	GRWD1	83743	2|1	3	1.5	2|1|2|2	0.01	0.86	0.55
PEAK1_3PA	NP_203754.2	TNKS1BP1	85456	4|9	13	6.5	8|5|7|6	0	1	0.62
PEAK1_3PA	NP_277048.2	TPGS1	91978	4|4	8	4	6|6|5|5	0	0.73	0.67
PEAK1_3PA	NP_000099.2	DLD	1738	6|6	12	6	8|8|9|9	0	0.71	0.67
PEAK1_3PA	NP_000273.2	PCCA	5095	104|135	239	119.5	90|93|95|100	0	1.26	0.67
PEAK1_3PA	NP_000523.2	PCCB	5096	99|117	216	108	95|102|99|92	0	1.11	0.67
PEAK1_3PA	NP_000537.3	TP53	7157	62|66	128	64	34|37|33|44	0	1.73	0.66
PEAK1_3PA	NP_000810.1	GART	2618	7|14	21	10.5	17|16|18|12	0	0.67	0.67
PEAK1_3PA	NP_000911.2	PC	5091	228|279	507	253.5	246|261|271|260	0	0.98	0.67
PEAK1_3PA	NP_000978.1	RPL26	6154	13|9	22	11	12|7|6|7	0	1.38	0.62
PEAK1_3PA	NP_000982.2	RPL28	6158	10|6	16	8	6|8|9|8	0	1.03	0.64
PEAK1_3PA	NP_001001323.1	ATP2B1	490	2|0	2	1	0|1|1|0	0.22	2	0.4
PEAK1_3PA	NP_001001563.1	TIMM50	92609	8|9	17	8.5	9|10|6|10	0	0.97	0.65
PEAK1_3PA	NP_001003676.1	C11orf49	79096	4|8	12	6	4|7|4|3	0	1.33	0.57
PEAK1_3PA	NP_001005751.1	WASHC2A	387680	10|0	10	5	21|21|25|19	0	0.23	0.67
PEAK1_3PA	NP_001008491.1	2018-09-02	4735	10|9	19	9.5	10|12|12|14	0	0.79	0.67
PEAK1_3PA	NP_001008895.1	CUL4A	8451	2|1	3	1.5	0|0|0|0	0.47	15	0.23
PEAK1_3PA	NP_001073341.1	CUL4B	8450	3|0	3	1.5	4|4|4|6	0	0.33	0.67
PEAK1_3PA	NP_001010972.1	ZYX	7791	8|9	17	8.5	4|6|9|5	0	1.42	0.61
PEAK1_3PA	NP_001011553.2	2018-09-07	989	8|8	16	8	12|15|17|14	0	0.55	0.67
PEAK1_3PA	NP_001014436.1	DBNL	28988	24|23	47	23.5	3|3|3|3	1	7.83	0
PEAK1_3PA	NP_001014831.1	PAK4	10298	5|5	10	5	1|3|4|2	0.05	2	0.5
PEAK1_3PA	NP_001015877.1	PHF6	84295	4|5	9	4.5	5|4|5|2	0	1.12	0.6
PEAK1_3PA	NP_001017423.1	ALDH18A1	5832	25|29	54	27	23|21|25|20	0	1.21	0.67
PEAK1_3PA	NP_001019397.1	ARF1	375	9|19	28	14	5|11|5|3	0.35	2.33	0.36
PEAK1_3PA	NP_001021.1	RPS27	6232	6|4	10	5	5|5|6|4	0	1	0.62
PEAK1_3PA	NP_057004.1	RPS27L	51065	3|3	6	3	1|1|1|1	0.35	3	0.36
PEAK1_3PA	NP_001032360.1	EIF3B	8662	6|7	13	6.5	21|24|25|24	0	0.28	0.67
PEAK1_3PA	NP_001034679.2	USP9X	8239	2|10	12	6	2|7|8|7	0	1	0.6
PEAK1_3PA	NP_001058.2	TOP2A	7153	13|16	29	14.5	4|11|10|11	0	1.61	0.62
PEAK1_3PA	NP_001059.2	TOP2B	7155	4|0	4	2	0|0|1|2	0.4	2.67	0.33
PEAK1_3PA	NP_001092090.1	PCBP2	5094	8|13	21	10.5	7|9|7|6	0	1.45	0.6
PEAK1_3PA	NP_006187.2	PCBP1	5093	4|6	10	5	4|5|8|5	0	0.91	0.63
PEAK1_3PA	NP_001096616.1	GIGYF2	26058	7|21	28	14	63|71|65|80	0	0.2	0.67
PEAK1_3PA	NP_001157789.1	FLNB	2317	129|224	353	176.5	48|43|52|41	1	3.84	0
PEAK1_3PA	NP_001106965.1	2018-09-09	10801	11|14	25	12.5	18|21|13|20	0	0.69	0.67
PEAK1_3PA	NP_001122316.1	SMARCA4	6597	5|3	8	4	9|5|5|5	0	0.67	0.67
PEAK1_3PA	NP_001123630.1	MYO1B	4430	6|8	14	7	7|6|6|8	0	1.04	0.63
PEAK1_3PA	NP_001129166.1	VDAC3	7419	7|10	17	8.5	10|10|8|10	0	0.89	0.65
PEAK1_3PA	NP_001129243.1	RPN2	6185	5|8	13	6.5	6|5|5|3	0	1.37	0.59
PEAK1_3PA	NP_001138241.1	DST	667	28|51	79	39.5	19|22|25|30	0	1.65	0.64
PEAK1_3PA	NP_036222.3	MACF1	23499	5|10	15	7.5	10|5|5|7	0	1.11	0.62
PEAK1_3PA	NP_001138303.1	PHB2	11331	25|33	58	29	18|24|21|23	0	1.35	0.66
PEAK1_3PA	NP_001138416.1	MYL12B	103910	5|2	7	3.5	15|13|16|13	0	0.25	0.67
PEAK1_3PA	NP_001139685.2	TBC1D15	64786	3|5	8	4	18|13|14|13	0	0.28	0.67
PEAK1_3PA	NP_001142.2	SLC25A4	291	24|23	47	23.5	1|0|0|0	1	94	0
PEAK1_3PA	NP_001153682.1	SLC25A13	10165	6|9	15	7.5	4|4|3|5	0.03	1.88	0.5
PEAK1_3PA	NP_001155901.1	PDCD6IP	10015	9|7	16	8	5|0|8|4	0.01	1.88	0.53
PEAK1_3PA	NP_001159477.1	EPB41	2035	5|11	16	8	23|3|26|22	0	0.43	0.67
PEAK1_3PA	NP_001159632.1	PPP1R9A	55607	3|9	12	6	0|2|0|0	0.84	12	0.03
PEAK1_3PA	NP_001159757.1	CCT7	10574	13|19	32	16	72|86|91|96	0	0.19	0.67
PEAK1_3PA	NP_001164006.1	ATAD3A	55210	5|10	15	7.5	2|6|5|5	0.02	1.67	0.52
PEAK1_3PA	NP_001304167.1	ATAD3B	83858	2|5	7	3.5	0|0|0|0	0.97	35	0
PEAK1_3PA	NP_001180345.1	DDX3X	1654	19|25	44	22	21|15|17|14	0	1.31	0.66
PEAK1_3PA	NP_001181875.1	EIF4G1	1981	13|18	31	15.5	65|67|60|64	0	0.24	0.67
PEAK1_3PA	NP_001181883.1	MATR3	9782	4|8	12	6	12|9|12|11	0	0.55	0.67
PEAK1_3PA	NP_001184222.1	DPYSL2	1808	6|4	10	5	16|15|17|14	0	0.32	0.67
PEAK1_3PA	NP_001191332.1	ANK3	288	6|8	14	7	3|1|1|3	0.7	3.5	0.06
PEAK1_3PA	NP_001231903.1	PPP1CC	5501	67|77	144	72	0|2|1|1	1	72	0
PEAK1_3PA	NP_002699.1	PPP1CA	5499	72|80	152	76	6|3|3|5	1	17.88	0
PEAK1_3PA	NP_001243463.1	SLC25A1	6576	4|8	12	6	5|7|5|3	0	1.2	0.6
PEAK1_3PA	NP_001091674.1	HNRNPF	3185	2|3	5	2.5	8|4|7|12	0	0.32	0.67
PEAK1_3PA	NP_001245303.1	EPS15L1	58513	6|10	16	8	22|21|24|23	0	0.36	0.67
PEAK1_3PA	NP_001247431.1	SRP68	6730	6|14	20	10	20|21|24|28	0	0.43	0.67
PEAK1_3PA	NP_001258978.1	TRAP1	10131	13|22	35	17.5	5|3|3|5	0.95	4.38	0.01
PEAK1_3PA	NP_001264.2	CHD4	1108	5|13	18	9	68|57|67|57	0	0.14	0.67
PEAK1_3PA	NP_001264152.1	TAGLN2	8407	52|17	69	34.5	21|21|20|19	0.18	1.7	0.42
PEAK1_3PA	NP_001265580.1	RANGAP1	5905	4|6	10	5	23|27|29|27	0	0.19	0.67
PEAK1_3PA	NP_001268425.1	PHB	5245	5|12	17	8.5	7|7|7|8	0	1.17	0.61
PEAK1_3PA	NP_001268463.1	EPB41L3	23136	30|35	65	32.5	39|38|34|38	0	0.87	0.67
PEAK1_3PA	NP_001269554.1	LMNA	4000	2|3	5	2.5	5|5|7|3	0	0.5	0.67
PEAK1_3PA	NP_001272985.1	CNN3	1266	3|5	8	4	12|10|12|8	0	0.38	0.67
PEAK1_3PA	NP_001273644.1	AGTPBP1	23287	3|1	4	2	4|3|3|2	0	0.67	0.67
PEAK1_3PA	NP_001273651.1	FAM120A	23196	3|2	5	2.5	2|3|4|1	0	1	0.57
PEAK1_3PA	NP_001274739.1	CYFIP1	23191	3|4	7	3.5	8|5|8|5	0	0.54	0.67
PEAK1_3PA	NP_001276332.1	MMS19	64210	2|3	5	2.5	2|3|2|3	0	1	0.57
PEAK1_3PA	NP_001278893.1	AFDN	4301	61|78	139	69.5	61|53|48|59	0	1.26	0.67
PEAK1_3PA	NP_001287789.1	DDX46	9879	2|2	4	2	44|54|48|55	0	0.04	0.67
PEAK1_3PA	NP_001287954.1	TJP1	7082	16|18	34	17	14|13|18|12	0	1.19	0.66
PEAK1_3PA	NP_001163886.1	TJP2	9414	5|5	10	5	13|8|10|7	0	0.53	0.67
PEAK1_3PA	NP_001295071.1	MRTFB	57496	55|70	125	62.5	79|80|66|78	0	0.83	0.67
PEAK1_3PA	NP_001295136.1	ARHGAP39	80728	8|4	12	6	0|0|0|0	1	60	0
PEAK1_3PA	NP_001304310.1	HSPA4L	22824	4|1	5	2.5	1|2|2|4	0.01	1.11	0.52
PEAK1_3PA	NP_001304893.1	LARS	51520	12|15	27	13.5	23|27|22|26	0	0.55	0.67
PEAK1_3PA	NP_001305253.1	NUP214	8021	4|7	11	5.5	41|38|35|41	0	0.14	0.67
PEAK1_3PA	NP_001307575.1	U2AF1L5	102724594	2|2	4	2	0|0|0|0	0.94	20	0.01
PEAK1_3PA	NP_001307847.1	CDK1	983	11|9	20	10	15|9|17|9	0	0.8	0.67
PEAK1_3PA	NP_001252.1	CDK9	1025	3|3	6	3	6|8|3|7	0	0.5	0.67
PEAK1_3PA	NP_001249.1	CDK3	1018	3|0	3	1.5	0|0|0|0	0.5	15	0.17
PEAK1_3PA	NP_001307894.1	HDLBP	3069	10|9	19	9.5	17|22|26|33	0	0.39	0.67
PEAK1_3PA	NP_001308924.1	MRPS5	64969	2|2	4	2	0|0|1|0	0.72	8	0.05
PEAK1_3PA	NP_001309363.1	HNRNPH3	3189	6|7	13	6.5	0|0|0|0	1	65	0
PEAK1_3PA	NP_001309906.1	SFXN1	94081	8|16	24	12	3|3|6|0	0.61	4	0.08
PEAK1_3PA	NP_001316019.1	EPHA2	1969	3|6	9	4.5	1|0|2|1	0.65	4.5	0.07
PEAK1_3PA	NP_001316603.1	CAND1	55832	12|15	27	13.5	15|15|13|9	0	1.04	0.66
PEAK1_3PA	NP_001333374.1	AHNAK	79026	57|100	157	78.5	170|158|188|178	0	0.45	0.67
PEAK1_3PA	NP_001337228.1	EPB41L2	2037	15|20	35	17.5	29|35|36|28	0	0.55	0.67
PEAK1_3PA	NP_001389.2	ECH1	1891	9|9	18	9	3|5|5|7	0	1.8	0.57
PEAK1_3PA	NP_001407.1	EIF4A1	1973	17|20	37	18.5	20|19|24|24	0	0.85	0.67
PEAK1_3PA	NP_001419.1	ENO1	2023	32|40	72	36	30|38|39|32	0	1.04	0.67
PEAK1_3PA	NP_001518.3	HDAC2	3066	5|2	7	3.5	16|6|7|8	0	0.38	0.67
PEAK1_3PA	NP_001646.2	ARCN1	372	10|5	15	7.5	6|8|8|10	0	0.94	0.64
PEAK1_3PA	NP_001672.1	ATP2A2	488	16|18	34	17	6|11|8|11	0	1.89	0.6
PEAK1_3PA	NP_001753.1	CCT6A	908	24|29	53	26.5	101|124|114|116	0	0.23	0.67
PEAK1_3PA	NP_001896.2	CTPS1	1503	11|12	23	11.5	14|15|16|17	0	0.74	0.67
PEAK1_3PA	NP_002130.2	RBMX	27316	3|0	3	1.5	13|13|15|19	0	0.1	0.67
PEAK1_3PA	NP_002145.3	HSPA4	3308	11|16	27	13.5	2|4|4|6	0.73	3.38	0.05
PEAK1_3PA	NP_001273432.1	HSPH1	10808	2|3	5	2.5	6|3|7|6	0	0.45	0.67
PEAK1_3PA	NP_002256.2	KPNB1	3837	6|2	8	4	28|31|27|34	0	0.13	0.67
PEAK1_3PA	NP_002626.1	SLC25A3	5250	10|9	19	9.5	10|9|13|12	0	0.86	0.67
PEAK1_3PA	NP_002645.3	PKM	5315	11|14	25	12.5	9|5|6|9	0	1.72	0.59
PEAK1_3PA	NP_002849.1	ABCD3	5825	3|8	11	5.5	11|11|10|8	0	0.55	0.67
PEAK1_3PA	NP_003312.3	TUFM	7284	14|22	36	18	13|10|9|13	0	1.6	0.62
PEAK1_3PA	NP_003592.3	SMARCA5	8467	7|8	15	7.5	29|28|30|24	0	0.27	0.67
PEAK1_3PA	NP_003698.1	RUVBL1	8607	31|27	58	29	42|48|47|45	0	0.64	0.67
PEAK1_3PA	NP_004095.4	FASN	2194	110|134	244	122	278|309|322|326	0	0.4	0.67
PEAK1_3PA	NP_004228.1	TRIP13	9319	6|5	11	5.5	2|2|3|4	0.05	2	0.49
PEAK1_3PA	NP_004406.2	DSP	1832	10|4	14	7	10|13|14|7	0	0.64	0.67
PEAK1_3PA	NP_004413.1	DVL2	1856	26|30	56	28	54|50|56|52	0	0.53	0.67
PEAK1_3PA	NP_004414.3	DVL3	1857	11|7	18	9	20|11|10|12	0	0.68	0.67
PEAK1_3PA	NP_004437.2	EPRS	2058	21|28	49	24.5	40|43|37|46	0	0.59	0.67
PEAK1_3PA	NP_004512.1	KIF5B	3799	7|12	19	9.5	31|44|44|40	0	0.24	0.67
PEAK1_3PA	NP_004719.2	DDX21	9188	22|26	48	24	24|16|22|17	0	1.22	0.66
PEAK1_3PA	NP_004738.3	DLG5	9231	3|5	8	4	0|0|0|0	1	40	0
PEAK1_3PA	NP_004915.2	ACTN4	81	124|16	140	70	5|7|3|0	0.96	18.67	0.01
PEAK1_3PA	NP_001093.1	ACTN1	87	38|0	38	19	0|0|0|2	0.5	38	0.11
PEAK1_3PA	NP_004981.2	MARS	4141	8|13	21	10.5	17|17|11|15	0	0.7	0.67
PEAK1_3PA	NP_005222.2	CTTN	2017	94|122	216	108	49|54|56|59	0	1.98	0.65
PEAK1_3PA	NP_005325.2	HCFC1	3054	4|6	10	5	49|37|40|48	0	0.11	0.67
PEAK1_3PA	NP_005554.1	STMN1	3925	5|5	10	5	11|11|13|8	0	0.47	0.67
PEAK1_3PA	NP_005564.1	LMNB1	4001	7|14	21	10.5	10|8|11|8	0	1.14	0.64
PEAK1_3PA	NP_005582.1	MRE11	4361	22|35	57	28.5	43|50|42|53	0	0.61	0.67
PEAK1_3PA	NP_005619.1	SLC1A5	6510	3|2	5	2.5	5|5|2|4	0	0.62	0.67
PEAK1_3PA	NP_005795.2	DDX39A	10212	3|6	9	4.5	5|8|9|8	0	0.6	0.67
PEAK1_3PA	NP_005907.3	MCM7	4176	16|24	40	20	32|30|30|23	0	0.7	0.67
PEAK1_3PA	NP_006139.1	LASP1	3927	5|6	11	5.5	2|2|1|1	0.69	3.67	0.06
PEAK1_3PA	NP_006255.1	PTPN13	5783	3|2	5	2.5	9|5|7|7	0	0.36	0.67
PEAK1_3PA	NP_006258.3	RANBP2	5903	19|27	46	23	114|117|117|110	0	0.2	0.67
PEAK1_3PA	NP_006294.2	AIMP2	7965	3|2	5	2.5	6|7|4|5	0	0.45	0.67
PEAK1_3PA	NP_006316.1	RAN	5901	18|18	36	18	20|22|19|18	0	0.91	0.67
PEAK1_3PA	NP_006319.1	RBM14	10432	8|9	17	8.5	15|10|6|10	0	0.83	0.67
PEAK1_3PA	NP_006421.2	CCT4	10575	27|31	58	29	91|105|117|111	0	0.27	0.67
PEAK1_3PA	NP_006422.1	CCT2	10576	18|32	50	25	134|160|161|158	0	0.16	0.67
PEAK1_3PA	NP_006448.4	PDLIM5	10611	8|9	17	8.5	12|8|12|15	0	0.72	0.67
PEAK1_3PA	NP_001007226.1	IGF2BP2	10644	4|3	7	3.5	4|0|4|0	0.06	1.75	0.49
PEAK1_3PA	NP_006576.2	CCT8	10694	38|41	79	39.5	122|125|123|143	0	0.31	0.67
PEAK1_3PA	NP_006614.2	PHGDH	26227	7|5	12	6	6|6|8|7	0	0.89	0.64
PEAK1_3PA	NP_006752.1	YWHAE	7531	8|13	21	10.5	11|6|7|4	0	1.5	0.6
PEAK1_3PA	NP_003395.1	YWHAB	7529	5|8	13	6.5	2|3|2|0	0.66	3.71	0.07
PEAK1_3PA	NP_001129171.1	YWHAZ	7534	4|5	9	4.5	1|2|1|1	0.6	3.6	0.08
PEAK1_3PA	NP_006817.1	YWHAQ	10971	4|5	9	4.5	2|1|1|0	0.75	4.5	0.04
PEAK1_3PA	NP_008835.5	PRKDC	5591	66|74	140	70	110|94|101|99	0	0.69	0.67
PEAK1_3PA	NP_009055.2	UTRN	7402	41|67	108	54	26|22|25|18	0.5	2.37	0.12
PEAK1_3PA	NP_009109.3	STRAP	11171	4|8	12	6	11|14|15|12	0	0.46	0.67
PEAK1_3PA	NP_009123.1	SUPT16H	11198	5|7	12	6	4|6|11|8	0	0.83	0.67
PEAK1_3PA	NP_036205.1	CCT5	22948	27|34	61	30.5	76|79|86|90	0	0.37	0.67
PEAK1_3PA	NP_036252.1	CD2AP	23607	38|53	91	45.5	51|53|60|63	0	0.8	0.67
PEAK1_3PA	NP_036265.3	COPG2	26958	20|23	43	21.5	80|77|73|73	0	0.28	0.67
PEAK1_3PA	NP_036602.1	TNPO3	23534	3|4	7	3.5	2|2|1|2	0.09	2	0.47
PEAK1_3PA	NP_055426.1	MDN1	23195	3|3	6	3	0|2|0|0	0.69	6	0.06
PEAK1_3PA	NP_055484.3	NUP93	9688	11|10	21	10.5	5|8|8|4	0	1.68	0.6
PEAK1_3PA	NP_056060.2	ANKS1A	23294	14|15	29	14.5	12|13|14|12	0	1.14	0.66
PEAK1_3PA	NP_056171.3	SCRIB	23513	15|17	32	16	5|4|4|3	0.99	4	0
PEAK1_3PA	NP_057441.1	LIMA1	51474	32|41	73	36.5	5|12|6|7	1	4.87	0
PEAK1_3PA	NP_057479.2	HACD3	51495	3|8	11	5.5	3|4|0|0	0.42	3.14	0.32
PEAK1_3PA	NP_062535.2	YLPM1	56252	3|4	7	3.5	15|18|18|16	0	0.21	0.67
PEAK1_3PA	NP_064551.3	MCCC1	56922	170|212	382	191	192|177|178|181	0	1.05	0.67
PEAK1_3PA	NP_068579.3	EXOC4	60412	3|6	9	4.5	11|13|13|16	0	0.34	0.67
PEAK1_3PA	NP_071415.1	MCCC2	64087	124|171	295	147.5	184|188|214|195	0	0.76	0.67
PEAK1_3PA	NP_076950.1	DDX50	79009	3|4	7	3.5	2|1|0|0	0.67	4.67	0.07
PEAK1_3PA	NP_077305.2	EFHD2	79180	4|2	6	3	6|4|5|8	0	0.52	0.67
PEAK1_3PA	NP_110379.2	TCP1	6950	22|33	55	27.5	95|97|106|108	0	0.27	0.67
PEAK1_3PA	NP_112243.1	RAB1B	81876	2|2	4	2	0|0|0|0	0.94	20	0.01
PEAK1_3PA	NP_112598.3	EPPK1	83481	9|16	25	12.5	11|9|14|11	0	1.11	0.65
PEAK1_3PA	NP_113584.3	HUWE1	10075	8|12	20	10	20|15|16|11	0	0.65	0.67
PEAK1_3PA	NP_115984.3	PPP1R9B	84687	9|12	21	10.5	1|0|1|0	1	21	0
PEAK1_3PA	NP_149130.1	CALD1	800	11|21	32	16	22|20|26|23	0	0.7	0.67
PEAK1_3PA	NP_690866.1	TIPRL	261726	4|3	7	3.5	14|18|19|17	0	0.21	0.67
PEAK1_3PA	NP_733793.2	RASAL2	9462	19|30	49	24.5	1|1|0|0	1	49	0
PEAK1_3PA	NP_942133.1	ACACA	31	205|285	490	245	466|442|440|457	0	0.54	0.67
PEAK1_3PA	NP_001084.3	ACACB	32	34|45	79	39.5	20|22|26|18	0	1.84	0.63
PEAK1_3PA	NP_998734.1	NEBL	10529	15|11	26	13	0|0|0|0	1	130	0
PEAK1_3PA	XP_005248777.1	MYO6	4646	6|3	9	4.5	6|5|6|5	0	0.82	0.63
PEAK1_3PA	NP_001104792.1	DDX54	79039	3|6	9	4.5	3|3|2|1	0.15	2	0.43
PEAK1_3PA	NP_001128251.1	IPO11	51194	2|3	5	2.5	0|1|1|1	0.4	3.33	0.33
PEAK1_3PA	NP_001268392.1	SMC1A	8243	4|8	12	6	15|13|20|17	0	0.37	0.67
PEAK1_3PA	NP_001308948.1	NDUFA10	4705	3|1	4	2	0|0|0|0	0.5	20	0.17
PEAK1_3PA	NP_003391.1	XPO1	7514	2|5	7	3.5	4|2|1|2	0.05	1.56	0.49
PEAK1_3PA	NP_003746.2	EIF3G	8666	4|6	10	5	5|6|8|8	0	0.74	0.67
PEAK1_3PA	NP_005198.1	CRKL	1399	5|9	14	7	20|16|16|12	0	0.44	0.67
PEAK1_3PA	NP_060945.2	TMEM165	55858	2|2	4	2	1|2|2|0	0.06	1.6	0.49
PEAK1_3PA	NP_115784.1	BAZ1B	9031	2|0	2	1	18|18|18|20	0	0.05	0.67
PEAK1_3PA	NP_001002800.1	SMC4	10051	7|11	18	9	17|24|26|15	0	0.44	0.67
PEAK1_3PA	NP_001139185.1	SAE1	10055	3|3	6	3	12|9|9|11	0	0.29	0.67
PEAK1_3PA	NP_001171914.1	WNK1	65125	3|0	3	1.5	12|10|10|9	0	0.15	0.67
PEAK1_3PA	NP_001290208.1	MYO1D	4642	3|0	3	1.5	0|0|0|0	0.5	15	0.17
PEAK1_3PA	NP_066357.2	RPL36A	6173	3|4	7	3.5	8|3|4|3	0	0.78	0.67
PEAK1_3PA	NP_612510.1	TECR	9524	2|3	5	2.5	6|6|5|6	0	0.43	0.67
PEAK1_3PA	NP_000041.2	ASS1	445	2|0	2	1	0|0|0|0	0.47	10	0.23
PEAK1_3PA	NP_001230574.1	CFL2	1073	3|0	3	1.5	0|0|0|1	0.47	6	0.31
PEAK1_3PA	NP_001651.1	ARF4	378	3|8	11	5.5	1|3|0|5	0.32	2.44	0.37
PEAK1_3PA	NP_005902.1	MAT2A	4144	3|2	5	2.5	1|1|0|1	0.4	3.33	0.33
PEAK1_3PA	NP_008860.4	SKIV2L	6499	3|0	3	1.5	0|2|3|8	0	0.46	0.67
PEAK1_3PA	NP_036221.2	ABCB10	23456	2|2	4	2	1|0|1|0	0.44	4	0.32
PEAK1_3PA	NP_057439.2	DDX47	51202	2|4	6	3	0|0|0|0	0.97	30	0.01
PEAK1_3PA	NP_060238.3	LRRC40	55631	3|0	3	1.5	3|5|3|5	0	0.38	0.67
PEAK1_3PA	NP_115941.2	DAB2IP	153090	5|5	10	5	0|0|0|0	1	50	0
PEAK1_3PA	NP_001294858.1	EIF3M	10480	2|0	2	1	8|10|8|9	0	0.11	0.67
PEAK1_3PA	NP_001093639.1	IMMT	10989	2|2	4	2	0|0|0|1	0.72	8	0.05
PEAK1_3PA	NP_001171712.1	VDAC2	7417	3|4	7	3.5	3|1|2|3	0.02	1.56	0.52
PEAK1_3PA	NP_001305829.1	GLUD1	2746	2|7	9	4.5	0|0|0|0	0.97	45	0
PEAK1_3PA	NP_663719.2	MAP4K4	9448	3|3	6	3	2|5|3|6	0	0.75	0.67
PEAK1_3PA	NP_892021.1	ZNF326	284695	3|7	10	5	5|4|5|4	0	1.11	0.6
PEAK1_3PA	NP_005683.2	ABCF2	10061	2|2	4	2	1|4|3|3	0	0.73	0.67
PEAK1_3PA	NP_009106.1	ERLIN2	11160	3|7	10	5	5|4|3|3	0.01	1.33	0.55
PEAK1_3PA	NP_005021.2	PLK1	5347	5|2	7	3.5	0|0|0|0	0.97	35	0
PEAK1_3PA	NP_001074324.1	PXN	5829	3|3	6	3	5|3|3|4	0	0.8	0.67
PEAK1_3PA	NP_001257401.1	MCM3	4172	2|6	8	4	4|0|4|2	0.07	1.6	0.47
PEAK1_3PA	NP_001653.1	ARF5	381	5|10	15	7.5	2|3|1|1	0.69	4.29	0.06
PEAK1_3PA	NP_001030168.1	RPL14	9045	2|1	3	1.5	1|3|3|4	0	0.55	0.67
PEAK1_3PA	NP_001290543.1	SAMD4B	55095	3|4	7	3.5	0|0|0|0	0.99	35	0
PEAK1_3PA	NP_055317.1	PRPF19	27339	2|0	2	1	20|14|11|16	0	0.07	0.67
PEAK1_3PA	NP_000108.1	EMD	2010	2|1	3	1.5	5|5|6|8	0	0.25	0.67
PEAK1_3PA	NP_001127836.1	MAP4	4134	3|5	8	4	76|80|70|80	0	0.05	0.67
PEAK1_3PA	NP_001278433.1	PPP1R2	5504	2|2	4	2	1|0|0|2	0.25	2.67	0.39
PEAK1_3PA	NP_001308370.1	AHSA1	10598	4|3	7	3.5	8|9|4|3	0	0.58	0.67
PEAK1_3PA	NP_002583.1	PCNA	5111	2|2	4	2	7|7|7|5	0	0.31	0.67
PEAK1_3PA	NP_001243546.1	TUBGCP2	10844	2|1	3	1.5	0|0|0|0	0.47	15	0.23
PEAK1_3PA	NP_001265128.1	SNX2	6643	2|2	4	2	4|0|2|4	0	0.8	0.67
PEAK1_3PA	NP_079434.3	RUFY1	80230	2|1	3	1.5	2|2|1|2	0.01	0.86	0.55
PEAK1_3PA	NP_006494.1	PSMC4	5704	2|3	5	2.5	4|5|3|4	0	0.62	0.67
PEAK1_3PA	NP_001032897.1	EIF3C	8663	2|5	7	3.5	20|15|17|23	0	0.19	0.67
PEAK1_3PA	NP_001029102.1	UBA52	7311	2|0	2	1	0|0|0|0	0.47	10	0.23
PEAK1_3PA	NP_001155032.1	TNIK	23043	4|7	11	5.5	3|0|2|4	0.3	2.44	0.38
PEAK1_3PA	NP_006835.2	ILVBL	10994	2|1	3	1.5	0|0|0|0	0.47	15	0.23
PEAK1_3PA	NP_000029.2	APC	324	6|6	12	6	6|5|7|10	0	0.86	0.67
PEAK1_3PA	NP_001265432.1	STT3A	3703	2|1	3	1.5	4|2|1|0	0.01	0.86	0.55
PEAK1_3PA	NP_001269802.1	UBR5	51366	2|5	7	3.5	2|3|1|0	0.32	2.33	0.37
PEAK1_3PA	NP_005207.2	DDOST	1650	3|5	8	4	0|0|2|0	0.81	8	0.04
PEAK1_3PA	NP_001302436.1	PCM1	5108	3|8	11	5.5	42|47|46|54	0	0.12	0.67
PEAK1_3PA	NP_001129224.1	ECD	11319	2|5	7	3.5	8|6|11|7	0	0.44	0.67
PEAK1_3PA	NP_001263265.1	EIF4E2	9470	2|0	2	1	27|24|19|29	0	0.04	0.67
PEAK1_3PA	NP_065816.2	UBR4	23352	3|6	9	4.5	6|3|7|3	0	0.95	0.61
PEAK1_3PA	NP_001166958.1	NKRF	55922	2|3	5	2.5	2|1|4|2	0	1.11	0.56
PEAK1_3PA	NP_001157289.1	DHCR7	1717	2|0	2	1	0|1|2|0	0.13	1.33	0.44
PEAK1_3PA	NP_000242.1	MSH2	4436	3|7	10	5	2|2|3|1	0.39	2.5	0.34
PEAK1_3PA	NP_000983.1	RPL29	6159	1|1	2	1	2|1|2|2	0	0.57	0.67
PEAK1_3PA	NP_001005.1	RPS10	6204	1|1	2	1	0|0|0|0	0	10	0.67
PEAK1_3PA	NP_001028886.1	NOP2	4839	1|1	2	1	4|5|3|3	0	0.27	0.67
PEAK1_3PA	NP_001032405.1	STAU1	6780	1|0	1	0.5	3|6|4|6	0	0.11	0.67
PEAK1_3PA	NP_001034764.1	UNC45A	55898	1|5	6	3	4|6|8|7	0	0.48	0.67
PEAK1_3PA	NP_001034796.1	ENTR1	10807	1|2	3	1.5	3|4|3|3	0	0.46	0.67
PEAK1_3PA	NP_001045.1	SULT1A2	6799	1|0	1	0.5	0|0|0|0	0	5	0.67
PEAK1_3PA	NP_001091894.1	DLG1	1739	2|7	9	4.5	5|3|5|5	0	1	0.6
PEAK1_3PA	NP_001091995.1	CKAP2	26586	1|2	3	1.5	1|0|0|2	0.13	2	0.44
PEAK1_3PA	NP_001093138.1	HIGD1A	25994	2|1	3	1.5	0|0|0|0	0.47	15	0.23
PEAK1_3PA	NP_001098721.1	ZFYVE16	9765	1|0	1	0.5	4|5|7|0	0	0.12	0.67
PEAK1_3PA	NP_001106672.1	NACA	4666	1|0	1	0.5	2|2|2|2	0	0.25	0.67
PEAK1_3PA	NP_001129512.1	CPSF7	79869	1|0	1	0.5	4|1|4|4	0	0.15	0.67
PEAK1_3PA	NP_001129663.1	KANK2	25959	1|6	7	3.5	2|2|2|1	0.34	2	0.37
PEAK1_3PA	NP_001138467.1	CCDC85C	317762	1|3	4	2	0|0|1|0	0.47	8	0.31
PEAK1_3PA	NP_001138680.1	DEPDC1B	55789	1|3	4	2	0|1|1|1	0.27	2.67	0.38
PEAK1_3PA	NP_001155.1	APBB1	322	1|2	3	1.5	1|2|0|2	0.03	1.2	0.51
PEAK1_3PA	NP_001159506.1	SBSN	374897	1|0	1	0.5	0|0|0|0	0	5	0.67
PEAK1_3PA	NP_001159968.1	SLC16A1	6566	3|4	7	3.5	6|3|6|2	0	0.82	0.67
PEAK1_3PA	NP_001161093.1	ATXN10	25814	1|0	1	0.5	1|1|1|1	0	0.5	0.67
PEAK1_3PA	NP_001168.1	ARL1	400	2|3	5	2.5	0|0|2|2	0.24	2.5	0.39
PEAK1_3PA	NP_001177966.1	PSMD1	5707	1|0	1	0.5	3|0|7|0	0	0.2	0.67
PEAK1_3PA	NP_001182484.1	CLINT1	9685	2|5	7	3.5	17|13|15|2	0	0.3	0.67
PEAK1_3PA	NP_001189352.1	TRMT1L	81627	1|0	1	0.5	1|2|2|3	0	0.25	0.67
PEAK1_3PA	NP_001229831.1	AKAP1	8165	1|1	2	1	3|2|2|3	0	0.4	0.67
PEAK1_3PA	NP_001231573.1	CHMP2B	25978	1|3	4	2	6|5|4|5	0	0.4	0.67
PEAK1_3PA	NP_001239085.1	GEMIN5	25929	1|8	9	4.5	30|43|41|43	0	0.11	0.67
PEAK1_3PA	NP_001243728.1	GAPDH	2597	1|0	1	0.5	0|1|2|1	0	0.5	0.67
PEAK1_3PA	NP_001267718.1	SURF4	6836	3|3	6	3	3|3|3|2	0	1.09	0.58
PEAK1_3PA	NP_001271430.1	NUBP2	10101	2|0	2	1	1|0|0|0	0.36	4	0.34
PEAK1_3PA	NP_001277046.1	TIMM23B	100652748	1|1	2	1	0|0|0|0	0	10	0.67
PEAK1_3PA	NP_001287876.1	CPSF6	11052	1|3	4	2	25|17|19|21	0	0.1	0.67
PEAK1_3PA	NP_001293009.1	LMO7	4008	2|6	8	4	3|1|1|1	0.42	2.67	0.33
PEAK1_3PA	NP_001307156.1	NMD3	51068	1|0	1	0.5	1|0|0|0	0	2	0.67
PEAK1_3PA	NP_001308896.1	ATAD1	84896	1|1	2	1	0|0|0|0	0	10	0.67
PEAK1_3PA	NP_001317054.1	VAMP2	6844	1|0	1	0.5	0|0|0|0	0	5	0.67
PEAK1_3PA	NP_002794.1	PSMC2	5701	1|3	4	2	4|7|4|6	0	0.38	0.67
PEAK1_3PA	NP_003086.1	SNRPF	6636	3|4	7	3.5	4|2|2|2	0.01	1.4	0.55
PEAK1_3PA	NP_005754.2	AASS	10157	1|2	3	1.5	0|0|0|0	0.47	15	0.23
PEAK1_3PA	NP_005850.1	PURA	5813	2|0	2	1	1|2|0|0	0.13	1.33	0.44
PEAK1_3PA	NP_006792.1	KDELR1	10945	1|0	1	0.5	0|0|0|0	0	5	0.67
PEAK1_3PA	NP_009049.2	TRIO	7204	1|2	3	1.5	1|4|3|1	0	0.67	0.67
PEAK1_3PA	NP_037397.2	VPS51	738	1|0	1	0.5	0|1|1|0	0	1	0.67
PEAK1_3PA	NP_038476.2	BAZ1A	11177	1|3	4	2	5|6|8|5	0	0.33	0.67
PEAK1_3PA	NP_056238.2	AASDHPPT	60496	1|1	2	1	0|0|0|0	0	10	0.67
PEAK1_3PA	NP_057018.1	NOP58	51602	1|0	1	0.5	4|0|1|1	0	0.33	0.67
PEAK1_3PA	NP_057124.3	TMED5	50999	2|2	4	2	0|0|0|0	0.94	20	0.01
PEAK1_3PA	NP_060352.1	CLN6	54982	3|2	5	2.5	1|1|1|1	0.24	2.5	0.39
PEAK1_3PA	NP_060555.2	IPO9	55705	1|2	3	1.5	1|0|2|2	0.03	1.2	0.51
PEAK1_3PA	NP_061330.2	BAIAP2L1	55971	1|1	2	1	0|0|0|0	0	10	0.67
PEAK1_3PA	NP_075384.3	KRI1	65095	1|4	5	2.5	2|1|1|3	0.07	1.43	0.47
PEAK1_3PA	NP_079498.2	WDR82	80335	1|0	1	0.5	6|5|7|4	0	0.09	0.67
PEAK1_3PA	NP_001014451.1	DDX19B	11269	2|8	10	5	0|0|0|0	0.97	50	0
PEAK1_3PA	NP_001139381.1	TANC1	85461	2|2	4	2	0|0|1|0	0.72	8	0.05
PEAK1_3PA	NP_001258594.1	NSA2	10412	1|1	2	1	0|0|0|0	0	10	0.67
PEAK1_3PA	NP_001275.1	AP3S1	1176	1|2	3	1.5	2|3|3|3	0	0.55	0.67
PEAK1_3PA	NP_001281269.1	ZC3H18	124245	1|1	2	1	6|6|8|9	0	0.14	0.67
PEAK1_3PA	NP_001284524.1	SIN3B	23309	3|2	5	2.5	17|16|16|20	0	0.14	0.67
PEAK1_3PA	NP_001287794.1	RANBP3	8498	1|0	1	0.5	13|10|14|11	0	0.04	0.67
PEAK1_3PA	NP_001294853.1	NAP1L1	4673	1|3	4	2	9|8|13|12	0	0.19	0.67
PEAK1_3PA	NP_055949.2	MPRIP	23164	1|1	2	1	2|0|0|2	0	1	0.67
PEAK1_3PA	NP_060596.2	TMEM33	55161	1|1	2	1	1|1|1|0	0	1.33	0.67
PEAK1_3PA	NP_001234925.1	ASAP1	50807	1|0	1	0.5	0|0|0|0	0	5	0.67
PEAK1_3PA	NP_001257817.1	SLC25A10	1468	1|3	4	2	1|2|0|2	0.1	1.6	0.46
PEAK1_3PA	NP_001265392.1	DNM1L	10059	1|4	5	2.5	7|5|6|5	0	0.43	0.67
PEAK1_3PA	NP_001293076.1	2018-09-11	55752	1|4	5	2.5	7|3|7|9	0	0.38	0.67
PEAK1_3PA	NP_110416.1	HM13	81502	1|0	1	0.5	1|1|1|0	0	0.67	0.67
PEAK1_3PA	NP_003137.1	SSRP1	6749	1|0	1	0.5	0|0|0|2	0	1	0.67
PEAK1_3PA	NP_110409.2	CLPTM1L	81037	1|2	3	1.5	0|0|0|0	0.47	15	0.23
PEAK1_3PA	NP_000507.1	GNAS	2778	1|1	2	1	0|0|0|0	0	10	0.67
PEAK1_3PA	NP_001035242.1	PEG10	23089	1|1	2	1	0|0|0|3	0	1.33	0.67
PEAK1_3PA	NP_001244120.1	DDX6	1656	2|3	5	2.5	2|3|0|2	0.03	1.43	0.51
PEAK1_3PA	NP_001128685.1	GIT2	9815	1|2	3	1.5	0|0|1|0	0.36	6	0.34
PEAK1_3PA	NP_001186089.1	USP19	10869	2|0	2	1	1|0|0|0	0.36	4	0.34
PEAK1_3PA	NP_001268639.1	NCAPH	23397	2|3	5	2.5	11|14|12|14	0	0.2	0.67
PEAK1_3PA	NP_001278405.1	DDX52	11056	1|0	1	0.5	1|0|1|2	0	0.5	0.67
PEAK1_3PA	NP_079106.3	LPCAT1	79888	1|2	3	1.5	0|0|0|0	0.47	15	0.23
PEAK1_3PA	NP_001092281.1	2018-09-08	23176	1|0	1	0.5	1|3|1|0	0	0.4	0.67
PEAK1_3PA	NP_002906.1	RFC3	5983	1|0	1	0.5	1|0|0|0	0	2	0.67
PEAK1_3PA	NP_001271174.1	SIPA1L1	26037	1|0	1	0.5	0|0|0|0	0	5	0.67
PEAK1_3PA	NP_001028690.1	WIPI2	26100	1|1	2	1	5|5|4|2	0	0.25	0.67
PEAK1_3PA	NP_001304106.1	CHCHD3	54927	1|1	2	1	2|0|1|2	0	0.8	0.67
PEAK1_3PA	NP_001243231.1	ETF1	2107	1|5	6	3	0|0|0|0	0.5	30	0.13
PEAK1_3PA	NP_001229528.1	RBM39	9584	2|1	3	1.5	3|2|2|3	0	0.6	0.67
PEAK1_3PA	NP_000692.2	ATP1A1	476	1|9	10	5	4|6|7|5	0	0.91	0.6
PEAK1_3PA	NP_001025034.1	C6orf120	387263	1|2	3	1.5	0|0|0|0	0.47	15	0.23
PEAK1_3PA	NP_001230937.1	KIF1A	547	2|2	4	2	1|2|2|4	0	0.89	0.67
PEAK1_3PA	NP_001268366.1	ADRM1	11047	1|1	2	1	0|1|2|0	0	1.33	0.67
PEAK1_3PA	NP_001300950.1	URB2	9816	1|0	1	0.5	0|0|0|0	0	5	0.67
PEAK1_3PA	NP_001032583.1	DYNLL1	8655	1|2	3	1.5	2|1|2|0	0.03	1.2	0.51
PEAK1_3PA	NP_005745.1	G3BP1	10146	1|3	4	2	11|11|11|10	0	0.19	0.67
PEAK1_3PA	NP_219482.1	ZNF622	90441	1|2	3	1.5	0|0|0|0	0.47	15	0.23
PEAK1_3PA	NP_001023.1	RPS29	6235	1|0	1	0.5	1|0|1|0	0	1	0.67
PEAK1_3PA	NP_001265568.1	RANBP1	5902	1|0	1	0.5	2|5|3|4	0	0.14	0.67
PEAK1_3PA	NP_835461.2	ZNF598	90850	1|1	2	1	5|2|2|2	0	0.36	0.67
PEAK1_3PA	NP_001036015.1	SMC2	10592	2|4	6	3	14|17|19|19	0	0.17	0.67
PEAK1_3PA	NP_001272389.1	IQGAP2	10788	1|0	1	0.5	0|0|0|0	0	5	0.67
PEAK1_3PA	NP_006402.1	AGPAT1	10554	2|1	3	1.5	0|0|0|0	0.47	15	0.23
PEAK1_3PA	NP_005727.1	ACTR1A	10121	1|1	2	1	9|13|14|19	0	0.07	0.67
PEAK1_3PA	NP_001107593.1	CHEK1	1111	3|4	7	3.5	0|0|0|0	0.99	35	0
PEAK1_3PA	NP_001295159.1	ATXN2L	11273	1|2	3	1.5	38|30|35|34	0	0.04	0.67
PEAK1_3PA	NP_057267.2	MRTO4	51154	1|2	3	1.5	2|2|0|2	0.01	1	0.53
PEAK1_3PA	NP_005800.3	PRDX2	7001	1|1	2	1	0|0|0|0	0	10	0.67
PEAK1_3PA	NP_001164040.1	CXorf56	63932	1|0	1	0.5	4|3|3|3	0	0.15	0.67
PEAK1_3PA	NP_001229956.1	AKT2	208	1|1	2	1	0|0|0|0	0	10	0.67
PEAK1_3PA	NP_001273086.1	DYNC1LI2	1783	2|1	3	1.5	2|1|2|1	0.01	1	0.53
PEAK1_3PA	NP_001035879.1	PSPC1	55269	2|1	3	1.5	8|8|7|6	0	0.21	0.67
PEAK1_3PA	NP_001128512.1	DCTN1	1639	2|5	7	3.5	27|30|19|24	0	0.14	0.67
PEAK1_3PA	NP_001128711.1	LDHA	3939	1|0	1	0.5	0|0|0|0	0	5	0.67
PEAK1_3PA	NP_067062.1	RBM25	58517	1|0	1	0.5	9|16|15|14	0	0.04	0.67
PEAK1_3PA	NP_065171.2	DOLPP1	57171	1|0	1	0.5	1|0|1|0	0	1	0.67
PEAK1_3PA	NP_060587.8	WDR11	55717	2|6	8	4	10|8|9|12	0	0.41	0.67
PEAK1_3PA	NP_005473.1	PIGK	10026	1|0	1	0.5	0|0|0|0	0	5	0.67
PEAK1_3PA	NP_001093882.1	DROSHA	29102	1|1	2	1	0|1|1|1	0	1.33	0.67
PEAK1_3PA	NP_001679.2	ATP5PB	515	1|1	2	1	0|0|0|0	0	10	0.67
PEAK1_3PA	NP_037468.1	SEC61A1	29927	3|3	6	3	1|0|0|0	0.93	12	0.02
PEAK1_3PA	NP_001165882.1	VANGL1	81839	1|3	4	2	1|1|1|0	0.27	2.67	0.38
PEAK1_3PA	NP_001166167.1	TSFM	10102	1|0	1	0.5	0|0|0|1	0	2	0.67
PEAK1_3PA	NP_001193703.1	GTF3C3	9330	1|1	2	1	3|3|2|3	0	0.36	0.67
PEAK1_3PA	NP_001019859.1	NBN	4683	2|2	4	2	4|2|8|3	0	0.47	0.67
PEAK1_3PA	NP_036457.1	MAPRE1	22919	1|0	1	0.5	1|3|0|0	0	0.5	0.67
PEAK1_3PA	NP_001008493.1	ENAH	55740	3|2	5	2.5	7|9|10|13	0	0.26	0.67
PEAK1_3PA	NP_001316657.1	RAPH1	65059	1|2	3	1.5	4|6|3|6	0	0.32	0.67
PEAK1_3PA	NP_001186211.2	LRBA	987	1|4	5	2.5	18|18|24|25	0	0.12	0.67
PEAK1_3PA	NP_001243763.1	AURKB	9212	1|2	3	1.5	1|0|2|0	0.13	2	0.44
PEAK1_3PA	NP_001277133.1	DCP1A	55802	1|1	2	1	4|5|4|0	0	0.31	0.67
PEAK1_3PA	NP_055839.3	XPO7	23039	1|0	1	0.5	0|1|0|0	0	2	0.67
PEAK1_3PA	NP_066565.1	NMT1	4836	1|0	1	0.5	0|0|1|0	0	2	0.67
PEAK1_3PA	NP_001121901.1	SMARCAD1	56916	1|0	1	0.5	2|2|3|2	0	0.22	0.67
PEAK1_3PA	NP_004318.3	BCR	613	3|0	3	1.5	2|0|2|1	0.1	1.2	0.46
PEAK1_3PA	NP_001317449.1	TNRC6A	27327	1|1	2	1	7|6|7|5	0	0.16	0.67
PEAK1_3PA	NP_055040.2	PPP2R1A	5518	1|0	1	0.5	0|1|0|0	0	2	0.67
PEAK1_3PA	NP_009096.2	SF3A2	8175	1|4	5	2.5	6|4|3|4	0	0.59	0.67
PEAK1_3PA	NP_065875.3	ARHGAP21	57584	1|2	3	1.5	7|4|5|4	0	0.3	0.67
PEAK1_3PA	NP_001264742.1	YTHDF3	253943	2|0	2	1	0|0|0|1	0.36	4	0.34
PEAK1_3PA	NP_001243328.1	ELOVL1	64834	1|1	2	1	0|0|0|0	0	10	0.67
PEAK1_3PA	NP_001290026.1	HIP1R	9026	1|0	1	0.5	1|1|2|1	0	0.4	0.67
PEAK1_3PA	NP_001316671.1	DPCD	25911	1|1	2	1	0|0|0|0	0	10	0.67
PEAK1_3PA	NP_055791.1	PDCD11	22984	1|4	5	2.5	0|0|0|0	0.5	25	0.14
PEAK1_3PA	NP_001139690.1	WRB	7485	1|0	1	0.5	0|0|0|0	0	5	0.67
PEAK1_3PA	NP_036336.2	GTF3C4	9329	1|0	1	0.5	2|1|0|3	0	0.33	0.67
PEAK1_3PA	NP_001127703.1	NT5DC2	64943	1|2	3	1.5	0|0|1|0	0.36	6	0.34
PEAK1_3PA	NP_689557.1	LSM12	124801	1|2	3	1.5	5|2|6|3	0	0.38	0.67
PEAK1_3PA	NP_001006618.1	MAPKAP1	79109	1|0	1	0.5	0|0|0|0	0	5	0.67
PEAK1_3PA	NP_001072992.1	PAICS	10606	2|3	5	2.5	20|23|20|21	0	0.12	0.67
PEAK1_3PA	NP_055144.3	EDC4	23644	1|1	2	1	9|15|9|5	0	0.11	0.67
PEAK1_3PA	NP_060495.2	GPATCH1	55094	1|0	1	0.5	10|10|9|10	0	0.05	0.67
PEAK1_3PA	NP_001137232.1	EIF5A	1984	1|3	4	2	3|2|7|0	0	0.67	0.67
PEAK1_3PA	NP_001229804.1	ELP2	55250	1|0	1	0.5	0|0|0|0	0	5	0.67
PEAK1_3PA	NP_001104490.1	SUPT5H	6829	2|2	4	2	5|4|2|4	0	0.53	0.67
PEAK1_3PA	NP_060391.2	NPLOC4	55666	1|0	1	0.5	3|2|0|0	0	0.4	0.67
PEAK1_3PA	NP_002941.1	RPN1	6184	1|0	1	0.5	0|0|1|0	0	2	0.67
PEAK1_3PA	NP_001166987.1	MAP7D3	79649	3|0	3	1.5	5|6|11|7	0	0.21	0.67
PEAK1_3PA	NP_001259002.1	QARS	5859	2|4	6	3	9|10|12|7	0	0.32	0.67
PEAK1_3PA	NP_005650.2	UFD1	7353	1|1	2	1	1|0|1|0	0	2	0.67
PEAK1_3PA	NP_000062.1	CBS	875	1|0	1	0.5	1|1|0|0	0	1	0.67
PEAK1_3PA	NP_001229852.1	EIF3L	51386	1|0	1	0.5	10|16|17|14	0	0.04	0.67
PEAK1_3PA	NP_001264128.1	CNIH4	29097	2|0	2	1	1|1|0|0	0.22	2	0.4
PEAK1_3PA	NP_001292721.1	KIF14	9928	2|2	4	2	0|0|0|2	0.48	4	0.22
PEAK1_3PA	NP_001036024.3	EIF4G2	1982	2|0	2	1	8|8|8|8	0	0.12	0.67
PEAK1_3PA	NP_001188333.1	WASF2	10163	1|0	1	0.5	0|1|1|3	0	0.4	0.67
PEAK1_3PA	NP_115664.2	FYTTD1	84248	1|0	1	0.5	0|0|1|0	0	2	0.67
PEAK1_3PA	NP_001308762.1	CPSF3	51692	1|0	1	0.5	3|3|5|4	0	0.13	0.67
PEAK1_3PA	NP_001273960.1	STOML2	30968	1|1	2	1	0|0|0|1	0	4	0.67
PEAK1_3PA	NP_001304095.1	SNRPG	6637	1|1	2	1	0|1|4|4	0	0.44	0.67
PEAK1_3PA	XP_011513547.1	DPY19L1	23333	1|0	1	0.5	0|0|0|0	0	5	0.67
PEAK1_3PA	NP_001304153.1	CDH10	1008	3|0	3	1.5	0|0|0|0	0.5	15	0.17
PEAK1_3PA	NP_001138836.1	ABHD11	83451	5|0	5	2.5	0|0|0|0	0.5	25	0.13
PEAK1_3PA	NP_001008.1	RPS13	6207	2|4	6	3	0|0|0|0	0.97	30	0.01
PEAK1_3PA	NP_006080.1	SCML2	10389	1|0	1	0.5	17|11|15|15	0	0.03	0.67
PEAK1_3PA	NP_001128714.1	NDRG1	10397	1|0	1	0.5	1|2|2|2	0	0.29	0.67
PEAK1_3PA	NP_004883.3	SEC22B	9554	1|1	2	1	2|0|1|2	0	0.8	0.67
PEAK1_3PA	NP_002810.1	PTBP1	5725	4|3	7	3.5	0|0|3|1	0.47	3.5	0.23
PEAK1_3PA	NP_071739.2	C17orf75	64149	1|1	2	1	0|0|0|0	0	10	0.67
PEAK1_3PA	NP_001160060.1	EIF2B3	8891	1|0	1	0.5	0|0|0|1	0	2	0.67
PEAK1_3PA	NP_001531.1	HSPB1	3315	2|2	4	2	0|0|0|0	0.94	20	0.01
PEAK1_3PA	NP_001304889.1	XRN2	22803	1|1	2	1	8|3|6|6	0	0.17	0.67
PEAK1_3PA	NP_001159607.1	RBM28	55131	1|4	5	2.5	0|1|4|0	0.22	2	0.4
PEAK1_3PA	NP_001075019.1	THOC2	57187	1|0	1	0.5	5|7|6|8	0	0.08	0.67
PEAK1_3PA	NP_009117.2	CEP250	11190	4|0	4	2	0|0|0|0	0.5	20	0.14
PEAK1_3PA	NP_001036816.1	TPM3	7170	3|0	3	1.5	0|0|0|0	0.5	15	0.17
PEAK1_3PA	NP_001300968.1	DNAJA1	3301	2|0	2	1	3|0|3|2	0	0.5	0.67
PEAK1_3PA	NP_056536.2	GEMIN4	50628	1|2	3	1.5	4|3|2|5	0	0.43	0.67
PEAK1_3PA	NP_001116827.1	PPP6C	5537	1|0	1	0.5	3|3|3|0	0	0.22	0.67
PEAK1_3PA	NP_065823.1	NUFIP2	57532	1|2	3	1.5	25|20|24|27	0	0.06	0.67
PEAK1_3PA	NP_001265875.1	SEC13	6396	2|1	3	1.5	0|0|0|0	0.47	15	0.23
PEAK1_3PA	NP_001273540.1	REPS1	85021	1|3	4	2	5|4|5|3	0	0.47	0.67
PEAK1_3PA	NP_005960.1	NAP1L4	4676	1|2	3	1.5	6|4|6|4	0	0.3	0.67
PEAK1_3PA	NP_940888.3	RPL7L1	285855	1|0	1	0.5	0|0|0|0	0	5	0.67
PEAK1_3PA	NP_116185.2	SYAP1	94056	1|0	1	0.5	3|4|4|3	0	0.14	0.67
PEAK1_3PA	NP_006584.1	TBR1	10716	1|0	1	0.5	0|0|1|1	0	1	0.67
PEAK1_3PA	NP_000987.2	RPL35A	6165	4|6	10	5	6|2|8|4	0	1	0.62
PEAK1_3PA	NP_116045.2	DHX37	57647	1|0	1	0.5	0|1|0|0	0	2	0.67
PEAK1_3PA	NP_000402.3	HLCS	3141	0|5	5	2.5	8|10|7|10	0	0.29	0.67
PEAK1_3PA	NP_001002857.1	ANXA2	302	0|4	4	2	3|5|4|3	0	0.53	0.61
PEAK1_3PA	NP_001005242.2	PKP2	5318	0|3	3	1.5	5|0|3|0	0.01	0.75	0.53
PEAK1_3PA	NP_001091868.1	COPA	1314	0|5	5	2.5	1|1|0|0	0.49	5	0.22
PEAK1_3PA	NP_001091981.1	KIF2A	3796	0|3	3	1.5	1|4|4|3	0	0.5	0.67
PEAK1_3PA	NP_001106849.1	FANCI	55215	0|3	3	1.5	0|2|0|0	0.35	3	0.37
PEAK1_3PA	NP_001155855.1	ARHGEF2	9181	0|7	7	3.5	7|6|6|8	0	0.52	0.64
PEAK1_3PA	NP_001191455.1	SSR4	6748	0|3	3	1.5	2|3|1|2	0.01	0.75	0.54
PEAK1_3PA	NP_001193638.1	PRKAG1	5571	0|3	3	1.5	0|0|0|0	0.5	15	0.17
PEAK1_3PA	NP_001202.4	BUB1B	701	0|5	5	2.5	11|9|15|13	0	0.21	0.67
PEAK1_3PA	NP_001269460.1	ADNP	23394	0|4	4	2	23|19|30|28	0	0.08	0.67
PEAK1_3PA	NP_001269608.1	GAPVD1	26130	0|5	5	2.5	18|26|18|20	0	0.12	0.67
PEAK1_3PA	NP_001316064.1	DYNC1LI1	51143	0|3	3	1.5	1|3|2|2	0.01	0.75	0.54
PEAK1_3PA	NP_001332904.1	YTHDC2	64848	0|3	3	1.5	5|3|3|4	0	0.4	0.67
PEAK1_3PA	NP_001952.1	EEF2	1938	0|8	8	4	16|15|18|17	0	0.24	0.67
PEAK1_3PA	NP_003081.2	SNRPA1	6627	0|2	2	1	13|12|11|13	0	0.08	0.67
PEAK1_3PA	NP_003747.1	EIF3H	8667	0|2	2	1	7|5|8|9	0	0.14	0.67
PEAK1_3PA	NP_004175.2	WARS	7453	0|2	2	1	17|12|18|16	0	0.06	0.67
PEAK1_3PA	NP_004517.2	MCM2	4171	0|2	2	1	0|0|0|0	0.47	10	0.23
PEAK1_3PA	NP_004896.1	PRDX6	9588	0|6	6	3	0|0|0|0	0.5	30	0.12
PEAK1_3PA	NP_004993.1	NDUFA9	4704	0|2	2	1	0|0|0|0	0.47	10	0.23
PEAK1_3PA	NP_005947.3	MTHFD1	4522	0|4	4	2	5|4|5|5	0	0.42	0.67
PEAK1_3PA	NP_006759.3	BRAP	8315	0|2	2	1	7|10|12|10	0	0.1	0.67
PEAK1_3PA	NP_009166.2	XPOT	11260	0|3	3	1.5	2|3|1|1	0.02	0.86	0.52
PEAK1_3PA	NP_009330.1	STAT1	6772	0|2	2	1	12|5|10|8	0	0.11	0.67
PEAK1_3PA	NP_036473.2	GTPBP4	23560	0|2	2	1	2|1|5|4	0	0.33	0.67
PEAK1_3PA	NP_055121.1	RTCB	51493	0|3	3	1.5	3|3|4|3	0	0.46	0.67
PEAK1_3PA	NP_055449.1	PPM1F	9647	0|2	2	1	0|2|2|3	0.01	0.57	0.55
PEAK1_3PA	NP_056138.1	UFL1	23376	0|2	2	1	0|1|0|0	0.36	4	0.34
PEAK1_3PA	NP_056175.3	MTREX	23517	0|3	3	1.5	28|31|24|25	0	0.06	0.67
PEAK1_3PA	NP_056474.2	RSL1D1	26156	0|9	9	4.5	4|5|3|7	0	0.95	0.57
PEAK1_3PA	NP_057123.1	RTRAF	51637	0|4	4	2	0|0|1|2	0.4	2.67	0.33
PEAK1_3PA	NP_057131.1	SF3B6	51639	0|3	3	1.5	3|2|3|2	0	0.6	0.57
PEAK1_3PA	NP_060542.4	HEATR1	55127	0|3	3	1.5	0|0|1|0	0.47	6	0.31
PEAK1_3PA	NP_060700.2	NUP133	55746	0|4	4	2	5|5|8|3	0	0.38	0.67
PEAK1_3PA	NP_065147.1	DDX24	57062	0|3	3	1.5	0|3|1|2	0.04	1	0.5
PEAK1_3PA	NP_079330.2	VCPIP1	80124	0|3	3	1.5	13|8|17|15	0	0.11	0.67
PEAK1_3PA	NP_001307451.1	DDX19A	55308	0|8	8	4	4|5|2|2	0.09	1.23	0.47
PEAK1_3PA	NP_001061.2	TUBG1	7283	0|8	8	4	7|7|10|7	0	0.52	0.64
PEAK1_3PA	NP_001073867.1	ECPAS	23392	0|3	3	1.5	2|3|1|1	0.02	0.86	0.52
PEAK1_3PA	NP_001106188.1	LIMCH1	22998	0|7	7	3.5	0|3|3|3	0.3	1.56	0.38
PEAK1_3PA	NP_001120674.1	PCID2	55795	0|4	4	2	0|0|2|1	0.4	2.67	0.33
PEAK1_3PA	NP_001129064.1	RPS27A	6233	0|7	7	3.5	6|11|4|7	0	0.5	0.67
PEAK1_3PA	NP_001136086.1	EHBP1	23301	0|4	4	2	9|9|12|10	0	0.2	0.67
PEAK1_3PA	NP_001137357.1	PPP1R12A	4659	0|7	7	3.5	9|10|10|10	0	0.36	0.67
PEAK1_3PA	NP_001139438.1	MKI67	4288	0|5	5	2.5	62|66|76|74	0	0.04	0.67
PEAK1_3PA	NP_001162577.1	WASHC2C	253725	0|11	11	5.5	1|1|0|0	0.5	11	0.12
PEAK1_3PA	NP_001185867.1	DTNA	1837	0|3	3	1.5	2|0|2|1	0.1	1.2	0.46
PEAK1_3PA	NP_001120965.1	ANK2	287	0|2	2	1	2|3|2|3	0	0.4	0.67
PEAK1_3PA	NP_001229766.1	AP2A2	161	0|3	3	1.5	0|0|0|0	0.5	15	0.17
PEAK1_3PA	NP_001258928.1	DOCK7	85440	0|2	2	1	8|7|6|9	0	0.13	0.67
PEAK1_3PA	NP_001263408.1	LONP1	9361	0|7	7	3.5	2|3|4|0	0.29	1.56	0.38
PEAK1_3PA	NP_001265241.1	NUP155	9631	0|2	2	1	0|0|0|0	0.47	10	0.23
PEAK1_3PA	NP_001269786.1	XRN1	54464	0|4	4	2	19|14|13|17	0	0.13	0.67
PEAK1_3PA	NP_001303963.1	DPM1	8813	0|3	3	1.5	2|1|1|1	0.1	1.2	0.46
PEAK1_3PA	NP_001307636.1	PKN2	5586	0|4	4	2	3|4|3|3	0	0.62	0.59
PEAK1_3PA	NP_001308138.1	DPY30	84661	0|2	2	1	4|3|3|4	0	0.29	0.67
PEAK1_3PA	NP_001311404.1	INTS3	65123	0|2	2	1	1|0|1|0	0.22	2	0.4
PEAK1_3PA	NP_003090.2	SNX1	6642	0|5	5	2.5	4|7|5|7	0	0.43	0.67
PEAK1_3PA	NP_003748.1	EIF3I	8668	0|4	4	2	7|14|13|12	0	0.17	0.67
PEAK1_3PA	NP_057212.1	COPG1	22820	0|3	3	1.5	5|3|5|3	0	0.38	0.67
PEAK1_3PA	NP_056449.1	KIF1BP	26128	0|5	5	2.5	0|0|1|0	0.5	10	0.16
PEAK1_3PA	NP_060268.2	YTHDF1	54915	0|4	4	2	4|4|4|2	0	0.57	0.6
PEAK1_3PA	NP_060668.2	DNAJC11	55735	0|4	4	2	1|0|0|0	0.49	8	0.21
PEAK1_3PA	NP_065134.1	NUP107	57122	0|3	3	1.5	3|3|4|2	0	0.5	0.67
PEAK1_3PA	NP_000992.1	RPL36AL	6166	0|2	2	1	2|3|1|3	0	0.44	0.67
PEAK1_3PA	NP_659498.4	SKA3	221150	0|4	4	2	13|15|13|11	0	0.15	0.67
PEAK1_3PA	NP_001004065.2	AKAP2	11217	0|2	2	1	0|0|0|0	0.47	10	0.23
PEAK1_3PA	NP_001110.2	ADD1	118	0|2	2	1	6|5|10|6	0	0.15	0.67
PEAK1_3PA	NP_001238968.1	RAB5C	5878	0|3	3	1.5	0|0|0|1	0.47	6	0.31
PEAK1_3PA	NP_001258625.1	ABCB7	22	0|2	2	1	0|0|0|0	0.47	10	0.23
PEAK1_3PA	NP_001269633.1	PDIA6	10130	0|2	2	1	0|0|0|0	0.47	10	0.23
PEAK1_3PA	NP_001273490.1	NUMA1	4926	0|4	4	2	100|105|80|97	0	0.02	0.67
PEAK1_3PA	NP_001304884.1	IDI1	3422	0|2	2	1	0|0|0|0	0.47	10	0.23
PEAK1_3PA	NP_002430.3	MSH3	4437	0|4	4	2	0|0|0|1	0.49	8	0.21
PEAK1_3PA	NP_055454.1	TTC37	9652	0|3	3	1.5	3|2|4|3	0	0.5	0.67
PEAK1_3PA	NP_056110.2	SMCHD1	23347	0|2	2	1	4|3|3|3	0	0.31	0.67
PEAK1_3PA	NP_060791.3	BRIX1	55299	0|3	3	1.5	1|2|1|0	0.18	1.5	0.43
PEAK1_3PA	NP_443131.2	GPRIN1	114787	0|4	4	2	6|5|4|5	0	0.4	0.67
PEAK1_3PA	NP_001046.2	SULT1A1	6817	0|4	4	2	0|0|2|1	0.4	2.67	0.33
PEAK1_3PA	NP_001104547.1	EZR	7430	0|3	3	1.5	9|11|9|14	0	0.14	0.67
PEAK1_3PA	NP_003585.3	TTF2	8458	0|3	3	1.5	0|1|1|2	0.18	1.5	0.43
PEAK1_3PA	NP_006286.1	VARS	7407	0|2	2	1	9|8|12|11	0	0.1	0.67
PEAK1_3PA	NP_036442.3	KIF4A	24137	0|2	2	1	9|5|8|7	0	0.14	0.67
PEAK1_3PA	NP_001070908.1	BCLAF1	9774	0|2	2	1	29|24|27|21	0	0.04	0.67
PEAK1_3PA	NP_001121698.1	DIS3	22894	0|3	3	1.5	2|3|3|4	0	0.5	0.67
PEAK1_3PA	NP_001304846.1	FAM91A1	157769	0|2	2	1	4|7|4|5	0	0.2	0.67
PEAK1_3PA	NP_003141.2	STAT3	6774	0|2	2	1	5|3|5|8	0	0.19	0.67
PEAK1_3PA	NP_001001998.1	EXOSC10	5394	0|3	3	1.5	3|4|3|1	0	0.55	0.59
PEAK1_3PA	NP_001305063.1	GAK	2580	0|2	2	1	2|2|2|2	0	0.5	0.67
PEAK1_3PA	NP_005460.2	ACOT8	10005	0|2	2	1	0|0|1|0	0.36	4	0.34
PEAK1_3PA	NP_001186127.1	TBC1D23	55773	0|2	2	1	0|0|0|0	0.47	10	0.23
PEAK1_3PA	NP_056046.1	NUP160	23279	0|2	2	1	0|0|0|1	0.36	4	0.34
PEAK1_3PA	NP_056456.1	TES	26136	0|4	4	2	5|5|7|3	0	0.4	0.67
PEAK1_3PA	NP_001185987.1	C15orf38-AP3S2	100526783	0|3	3	1.5	7|0|3|6	0	0.38	0.67
PEAK1_3PA	NP_001203.1	C1QBP	708	0|2	2	1	14|16|21|16	0	0.06	0.67
PEAK1_3PA	NP_001242982.1	ANKRD26	22852	0|3	3	1.5	0|0|0|0	0.5	15	0.17
PEAK1_3PA	NP_001303261.1	MAP2K3	5606	0|2	2	1	0|0|0|0	0.47	10	0.23
PEAK1_3PA	NP_001073280.1	DIAPH1	1729	0|3	3	1.5	6|6|8|3	0	0.26	0.67
PEAK1_3PA	NP_001269338.1	PPP1R7	5510	0|3	3	1.5	0|0|0|0	0.5	15	0.17
PEAK1_3PA	NP_001317141.1	PSMC1	5700	0|3	3	1.5	2|5|4|0	0	0.55	0.59
PEAK1_3PA	NP_055428.1	FAF2	23197	0|3	3	1.5	0|0|0|0	0.5	15	0.17
PEAK1_3PA	NP_001280569.1	WASHC4	23325	0|5	5	2.5	3|4|2|2	0.01	0.91	0.54
PEAK1_3PA	NP_001311184.1	MAP1B	4131	0|3	3	1.5	93|94|91|88	0	0.02	0.67
PEAK1_3PA	NP_004556.1	PEX14	5195	0|2	2	1	15|14|19|11	0	0.07	0.67
PEAK1_3PA	NP_077719.2	NOTCH2	4853	0|5	5	2.5	0|0|0|0	0.5	25	0.13
PEAK1_3PA	NP_000258.1	NF1	4763	0|2	2	1	0|0|0|0	0.47	10	0.23
PEAK1_3PA	NP_001287835.1	IBTK	25998	0|3	3	1.5	3|1|4|0	0.01	0.75	0.54
PEAK1_3PA	NP_006591.1	NUDC	10726	0|2	2	1	24|23|27|29	0	0.04	0.67
PEAK1_3PA	NP_037408.2	SHPK	23729	0|2	2	1	0|0|0|0	0.47	10	0.23
PEAK1_3PA	NP_001317186.1	NPEPPS	9520	0|2	2	1	4|4|4|4	0	0.25	0.67
PEAK1_3PA	NP_001332893.1	DHX29	54505	0|3	3	1.5	8|8|9|12	0	0.16	0.67
PEAK1_3PA	NP_057651.1	BCCIP	56647	0|2	2	1	1|3|1|2	0.01	0.57	0.55
PEAK1_3PA	NP_060191.3	CC2D1A	54862	0|2	2	1	1|0|0|0	0.36	4	0.34
PEAK1_3PA	NP_078934.3	IPO4	79711	0|2	2	1	2|0|0|0	0.24	2	0.39
PEAK1_3PA	NP_874364.1	RFLNB	359845	0|2	2	1	1|3|2|3	0	0.44	0.67
PEAK1_3PA	NP_001268412.1	ARFGAP1	55738	0|2	2	1	11|9|14|12	0	0.09	0.67
PEAK1_3PA	NP_006819.2	ASCC3	10973	0|3	3	1.5	7|4|3|4	0	0.33	0.67
PEAK1_3PA	NP_066997.3	CCAR2	57805	0|2	2	1	16|14|13|14	0	0.07	0.67
PEAK1_3PA	NP_005430.1	MLF2	8079	0|3	3	1.5	0|0|2|0	0.35	3	0.37
PEAK1_3PA	XP_016884351.1	2018-09-03	55964	0|2	2	1	0|0|0|0	0.47	10	0.23
PEAK1_3PA	NP_055181.3	GNL3	26354	0|2	2	1	0|1|0|0	0.36	4	0.34
PEAK1_3PA	NP_776186.2	RABL3	285282	0|2	2	1	0|0|0|0	0.47	10	0.23
PEAK1_3PA	NP_000988.1	RPL37	6167	0|5	5	2.5	10|9|8|7	0	0.29	0.67
PEAK1_3PA	NP_006651.2	CLPX	10845	0|3	3	1.5	0|0|2|1	0.27	2	0.38
PEAK1_3PA	NP_036601.2	PRPF6	24148	0|2	2	1	2|2|0|5	0	0.44	0.67
PEAK1_3PA	NP_114429.2	CCDC8	83987	0|4	4	2	0|0|0|0	0.5	20	0.14
PEAK1_3PA	NP_055871.1	RRP1B	23076	0|3	3	1.5	0|0|1|0	0.47	6	0.31
PEAK1_3PA	NP_612409.1	NOM1	64434	0|2	2	1	1|0|0|0	0.36	4	0.34
PEAK1_3PA	NP_001269803.1	SMARCA1	6594	0|3	3	1.5	7|0|8|8	0	0.26	0.67
PEAK1_3PA	NP_055625.4	CEP350	9857	0|2	2	1	4|5|3|4	0	0.25	0.67
PEAK1_3PA	NP_001030129.1	SORBS1	10580	0|2	2	1	2|3|2|1	0	0.5	0.67
PEAK1_3PA	NP_006730.2	MCM5	4174	0|2	2	1	3|1|2|1	0.01	0.57	0.55
PEAK1_3PA	NP_038464.1	NCKAP1	10787	0|3	3	1.5	5|5|0|6	0	0.38	0.67
PEAK1_3PA	NP_001240652.1	DPYSL5	56896	0|3	3	1.5	4|6|8|4	0	0.27	0.67
PEAK1_3PA	NP_001003407.1	ABLIM1	3983	0|1	1	0.5	2|2|1|1	0	0.33	0.67
PEAK1_3PA	NP_001092872.1	CCNK	8812	0|1	1	0.5	4|4|3|4	0	0.13	0.67
PEAK1_3PA	NP_001112.2	ADD3	120	0|1	1	0.5	2|4|3|5	0	0.14	0.67
PEAK1_3PA	NP_001123919.1	HAUS2	55142	0|1	1	0.5	2|1|1|1	0	0.4	0.67
PEAK1_3PA	NP_001129123.1	EIF2AK2	5610	0|1	1	0.5	0|0|0|0	0	5	0.67
PEAK1_3PA	NP_001164108.1	SRGAP2	23380	0|1	1	0.5	1|0|1|0	0	1	0.67
PEAK1_3PA	NP_001164120.1	LAS1L	81887	0|1	1	0.5	0|0|2|2	0	0.5	0.67
PEAK1_3PA	NP_001171062.1	PPP2R2A	5520	0|1	1	0.5	1|0|0|0	0	2	0.67
PEAK1_3PA	NP_001182762.1	RINL	126432	0|1	1	0.5	0|1|1|0	0	1	0.67
PEAK1_3PA	NP_001185648.1	RBBP7	5931	0|2	2	1	11|13|14|13	0	0.08	0.67
PEAK1_3PA	NP_001186738.1	INTS7	25896	0|1	1	0.5	1|1|1|0	0	0.67	0.67
PEAK1_3PA	NP_001239264.1	CGNL1	84952	0|1	1	0.5	0|0|0|0	0	5	0.67
PEAK1_3PA	NP_001244927.1	VPS50	55610	0|2	2	1	0|1|1|0	0.22	2	0.4
PEAK1_3PA	NP_001269348.1	NDUFA5	4698	0|1	1	0.5	0|0|0|0	0	5	0.67
PEAK1_3PA	NP_001274365.1	COBL	23242	0|1	1	0.5	0|0|0|0	0	5	0.67
PEAK1_3PA	NP_001276978.1	USO1	8615	0|1	1	0.5	1|1|3|3	0	0.25	0.67
PEAK1_3PA	NP_001277236.1	CTNNA1	1495	0|1	1	0.5	0|0|0|0	0	5	0.67
PEAK1_3PA	NP_001290205.1	NUP85	79902	0|1	1	0.5	0|0|0|0	0	5	0.67
PEAK1_3PA	NP_001305257.1	WAPL	23063	0|1	1	0.5	7|14|13|10	0	0.05	0.67
PEAK1_3PA	NP_001316845.1	PNO1	56902	0|1	1	0.5	0|0|0|1	0	2	0.67
PEAK1_3PA	NP_001317138.1	OFD1	8481	0|1	1	0.5	8|4|5|4	0	0.1	0.67
PEAK1_3PA	NP_002302.2	LIG3	3980	0|1	1	0.5	1|3|2|0	0	0.33	0.67
PEAK1_3PA	NP_003477.4	SLC7A5	8140	0|1	1	0.5	1|2|1|1	0	0.4	0.67
PEAK1_3PA	NP_004699.1	PDCD5	9141	0|2	2	1	3|3|3|4	0	0.31	0.67
PEAK1_3PA	NP_054727.1	CCDC22	28952	0|1	1	0.5	0|0|0|0	0	5	0.67
PEAK1_3PA	NP_055055.1	LIMD1	8994	0|1	1	0.5	3|3|4|4	0	0.14	0.67
PEAK1_3PA	NP_055746.3	PPP6R1	22870	0|1	1	0.5	6|5|6|6	0	0.09	0.67
PEAK1_3PA	NP_056169.1	NUP188	23511	0|2	2	1	0|0|0|0	0.47	10	0.23
PEAK1_3PA	NP_060898.2	UTP6	55813	0|2	2	1	0|0|0|0	0.47	10	0.23
PEAK1_3PA	NP_065779.1	ESYT2	57488	0|2	2	1	2|1|2|3	0	0.5	0.67
PEAK1_3PA	NP_067026.3	SRPRB	58477	0|1	1	0.5	2|1|3|0	0	0.33	0.67
PEAK1_3PA	NP_001007.2	RPS12	6206	0|2	2	1	1|0|0|2	0.13	1.33	0.44
PEAK1_3PA	NP_001020276.1	CSNK1A1	1452	0|2	2	1	2|3|2|2	0	0.44	0.67
PEAK1_3PA	NP_001036199.1	SEC24B	10427	0|1	1	0.5	0|0|0|2	0	1	0.67
PEAK1_3PA	NP_001074960.1	NXF1	10482	0|1	1	0.5	2|0|3|2	0	0.29	0.67
PEAK1_3PA	NP_001137325.1	PYM1	84305	0|1	1	0.5	1|3|3|1	0	0.25	0.67
PEAK1_3PA	NP_001158286.1	ACIN1	22985	0|1	1	0.5	26|20|30|22	0	0.02	0.67
PEAK1_3PA	NP_001229757.1	ELOVL5	60481	0|1	1	0.5	0|0|0|0	0	5	0.67
PEAK1_3PA	NP_001258803.1	AAR2	25980	0|1	1	0.5	2|1|3|1	0	0.29	0.67
PEAK1_3PA	NP_001265627.1	POLR2H	5437	0|1	1	0.5	0|0|0|2	0	1	0.67
PEAK1_3PA	NP_001284584.1	KIF2C	11004	0|1	1	0.5	1|1|2|3	0	0.29	0.67
PEAK1_3PA	NP_001291706.1	DERL2	51009	0|1	1	0.5	2|1|2|1	0	0.33	0.67
PEAK1_3PA	NP_006383.2	NOP56	10528	0|1	1	0.5	3|5|0|2	0	0.2	0.67
PEAK1_3PA	NP_000145.1	GALK1	2584	0|1	1	0.5	0|0|0|0	0	5	0.67
PEAK1_3PA	NP_001123912.1	SRP9	6726	0|1	1	0.5	1|1|1|1	0	0.5	0.67
PEAK1_3PA	NP_001269119.1	ZC3HC1	51530	0|1	1	0.5	2|3|4|3	0	0.17	0.67
PEAK1_3PA	NP_001290072.1	HAUS3	79441	0|1	1	0.5	10|9|4|5	0	0.07	0.67
PEAK1_3PA	NP_001291672.1	SLK	9748	0|5	5	2.5	39|43|44|48	0	0.06	0.67
PEAK1_3PA	NP_001035225.1	ACTR3B	57180	0|1	1	0.5	0|0|0|0	0	5	0.67
PEAK1_3PA	NP_001258604.1	LOC441155	441155	0|1	1	0.5	0|2|1|2	0	0.4	0.67
PEAK1_3PA	NP_001305320.1	UTP4	84916	0|1	1	0.5	0|0|0|0	0	5	0.67
PEAK1_3PA	XP_016855459.1	LOC107984058	107984058	0|1	1	0.5	0|0|0|0	0	5	0.67
PEAK1_3PA	NP_001138791.1	PLS1	5357	0|1	1	0.5	1|2|2|0	0	0.4	0.67
PEAK1_3PA	NP_009191.1	LYPLA2	11313	0|2	2	1	6|6|6|5	0	0.17	0.67
PEAK1_3PA	NP_689891.1	DENND6A	201627	0|1	1	0.5	0|0|0|0	0	5	0.67
PEAK1_3PA	NP_001135836.1	ALG5	29880	0|1	1	0.5	0|0|0|0	0	5	0.67
PEAK1_3PA	NP_149977.2	LMF2	91289	0|2	2	1	0|1|3|1	0.03	0.8	0.51
PEAK1_3PA	NP_001078927.1	CTNND1	1500	0|1	1	0.5	1|0|0|0	0	2	0.67
PEAK1_3PA	NP_001175.2	ATR	545	0|1	1	0.5	0|0|0|0	0	5	0.67
PEAK1_3PA	NP_001136099.1	SEC61A2	55176	0|2	2	1	0|0|0|0	0.47	10	0.23
PEAK1_3PA	NP_006507.2	SLC2A1	6513	0|1	1	0.5	0|1|0|0	0	2	0.67
PEAK1_3PA	NP_001032728.1	PARL	55486	0|1	1	0.5	0|0|0|0	0	5	0.67
PEAK1_3PA	NP_001124313.1	RTCA	8634	0|1	1	0.5	0|0|0|0	0	5	0.67
PEAK1_3PA	NP_001157207.1	MYO19	80179	0|1	1	0.5	0|0|0|0	0	5	0.67
PEAK1_3PA	NP_001305714.1	RARS2	57038	0|1	1	0.5	0|0|0|0	0	5	0.67
PEAK1_3PA	NP_001070666.1	ATG9A	79065	0|1	1	0.5	0|1|2|0	0	0.67	0.67
PEAK1_3PA	NP_002254.2	KIFC1	3833	0|1	1	0.5	0|2|1|1	0	0.5	0.67
PEAK1_3PA	NP_002052.1	GCLM	2730	0|1	1	0.5	1|1|0|0	0	1	0.67
PEAK1_3PA	NP_002282.2	LAMB1	3912	0|1	1	0.5	0|0|0|0	0	5	0.67
PEAK1_3PA	NP_071349.3	UBE2O	63893	0|1	1	0.5	6|13|3|5	0	0.07	0.67
PEAK1_3PA	NP_001127853.1	TBC1D5	9779	0|1	1	0.5	1|4|4|2	0	0.18	0.67
PEAK1_3PA	NP_149975.1	PIGS	94005	0|1	1	0.5	0|0|0|0	0	5	0.67
PEAK1_3PA	NP_001186307.1	GBF1	8729	0|1	1	0.5	0|1|2|1	0	0.5	0.67
PEAK1_3PA	NP_001001974.1	PLEKHA1	59338	0|1	1	0.5	0|0|0|1	0	2	0.67
PEAK1_3PA	NP_001185797.1	CAPN1	823	0|1	1	0.5	0|0|0|0	0	5	0.67
PEAK1_3PA	NP_004777.1	TXNL1	9352	0|1	1	0.5	6|7|2|3	0	0.11	0.67
PEAK1_3PA	NP_001276103.1	VPS52	6293	0|1	1	0.5	0|0|0|0	0	5	0.67
PEAK1_3PA	NP_115898.2	MAK16	84549	0|1	1	0.5	0|0|0|0	0	5	0.67
PEAK1_3PA	NP_644810.1	WDR36	134430	0|1	1	0.5	0|0|0|0	0	5	0.67
PEAK1_3PA	NP_001307192.1	AP3M1	26985	0|1	1	0.5	3|3|2|2	0	0.2	0.67
PEAK1_3PA	NP_001244118.1	DDX56	54606	0|1	1	0.5	0|0|0|0	0	5	0.67
PEAK1_3PA	NP_001002814.2	RAB11FIP1	80223	0|1	1	0.5	2|4|5|3	0	0.14	0.67
PEAK1_3PA	NP_078796.2	MAIP1	79568	0|1	1	0.5	0|0|0|0	0	5	0.67
PEAK1_3PA	NP_001026997.1	BOLA2	552900	0|1	1	0.5	0|0|0|0	0	5	0.67
PEAK1_3PA	NP_001258356.1	EMC1	23065	0|1	1	0.5	0|0|0|0	0	5	0.67
PEAK1_3PA	NP_001091970.1	KIAA1217	56243	0|1	1	0.5	4|2|2|1	0	0.22	0.67
PEAK1_3PA	NP_001291411.1	PTPN23	25930	0|1	1	0.5	2|3|3|2	0	0.2	0.67
PEAK1_3PA	NP_002778.1	PSMA2	5683	0|1	1	0.5	1|1|0|0	0	1	0.67
PEAK1_3PA	NP_001012680.1	SLC3A2	6520	0|2	2	1	0|0|0|0	0.47	10	0.23
PEAK1_3PA	NP_055527.1	SETD1A	9739	0|1	1	0.5	2|2|0|3	0	0.29	0.67
PEAK1_3PA	NP_001171546.1	ASNS	440	0|1	1	0.5	0|0|2|1	0	0.67	0.67
PEAK1_3PA	NP_001317240.1	DVL1	1855	0|2	2	1	5|2|3|8	0	0.22	0.67
PEAK1_3PA	NP_001070984.1	SLC39A7	7922	0|1	1	0.5	0|0|1|0	0	2	0.67
PEAK1_3PA	NP_001271317.1	NOLC1	9221	0|2	2	1	21|15|25|21	0	0.05	0.67
PEAK1_3PA	NP_001184033.1	KMT2A	4297	0|1	1	0.5	4|5|5|6	0	0.1	0.67
PEAK1_3PA	NP_057195.2	TELO2	9894	0|1	1	0.5	0|0|0|0	0	5	0.67
PEAK1_3PA	NP_001124463.1	HYOU1	10525	0|4	4	2	0|0|0|0	0.5	20	0.14
PEAK1_3PA	NP_001278340.1	SON	6651	0|3	3	1.5	6|9|8|11	0	0.18	0.67
PEAK1_3PA	NP_001098662.1	TLE3	7090	0|1	1	0.5	3|1|1|1	0	0.33	0.67
PEAK1_3PA	NP_055082.1	C11orf58	10944	0|2	2	1	4|6|4|6	0	0.2	0.67
PEAK1_3PA	NP_001171753.1	PRMT7	54496	0|1	1	0.5	1|2|1|1	0	0.4	0.67
PEAK1_3PA	NP_277040.1	SELENOI	85465	0|1	1	0.5	0|0|0|0	0	5	0.67
PEAK1_3PA	NP_001003712.1	OSBPL8	114882	0|1	1	0.5	1|0|0|1	0	1	0.67
PEAK1_3PA	NP_001099000.1	CAP1	10487	0|2	2	1	8|10|8|9	0	0.11	0.67
PEAK1_3PA	NP_055205.2	SND1	27044	0|3	3	1.5	6|5|8|2	0	0.29	0.67
PEAK1_3PA	NP_065921.2	SH3RF1	57630	0|1	1	0.5	0|0|1|1	0	1	0.67
PEAK1_3PA	NP_005751.2	CEBPZ	10153	0|2	2	1	0|0|0|0	0.47	10	0.23
PEAK1_3PA	NP_000928.1	POLR2A	5430	0|2	2	1	4|6|6|7	0	0.17	0.67
PEAK1_3PA	NP_001254507.1	TOR1AIP1	26092	0|1	1	0.5	0|3|3|3	0	0.22	0.67
PEAK1_3PA	XP_005264308.1	RAB11FIP5	26056	0|2	2	1	0|0|0|0	0.47	10	0.23
PEAK1_3PA	NP_060102.1	CDKN2AIP	55602	0|1	1	0.5	4|3|3|7	0	0.12	0.67
PEAK1_3PA	NP_001032411.1	USP14	9097	0|3	3	1.5	3|2|2|4	0	0.55	0.59
PEAK1_3PA	NP_653171.1	JPT2	90861	0|1	1	0.5	5|5|5|5	0	0.1	0.67
PEAK1_3PA	NP_001128246.1	KLC2	64837	0|1	1	0.5	6|4|4|5	0	0.11	0.67
PEAK1_3PA	NP_066301.1	SNTB1	6641	0|1	1	0.5	0|0|0|0	0	5	0.67
PEAK1_3PA	NP_071896.8	NOC3L	64318	0|1	1	0.5	2|0|1|1	0	0.5	0.67
PEAK1_3PA	NP_001273700.1	ANKRD17	26057	0|3	3	1.5	17|14|17|17	0	0.09	0.67
PEAK1_3PA	NP_001276841.1	TPTEP2-CSNK1E	102800317	0|1	1	0.5	0|0|0|0	0	5	0.67
PEAK1_3PA	NP_067056.2	DNASE2B	58511	0|4	4	2	0|0|0|0	0.5	20	0.14
PEAK1_3PA	NP_001128342.1	PPP1R18	170954	0|1	1	0.5	5|0|0|0	0	0.4	0.67
PEAK1_3PA	NP_001073888.2	UNK	85451	0|2	2	1	0|0|0|4	0.11	1	0.46
PEAK1_3PA	NP_001035982.1	DIAPH3	81624	0|1	1	0.5	1|0|1|1	0	0.67	0.67
PEAK1_3PA	NP_001003698.1	RREB1	6239	0|4	4	2	1|1|1|1	0.32	2	0.37
PEAK1_3PA	NP_001096045.1	SNX18	112574	0|1	1	0.5	0|1|0|1	0	1	0.67
PEAK1_3PA	NP_001316381.1	NTPCR	84284	0|1	1	0.5	0|0|0|0	0	5	0.67
PEAK1_3PA	NP_002261.3	TNPO1	3842	0|1	1	0.5	0|0|0|0	0	5	0.67
PEAK1_3PA	NP_001077422.1	THADA	63892	0|1	1	0.5	0|3|0|0	0	0.67	0.67
PEAK1_3PA	NP_001316712.1	HACD2	201562	0|1	1	0.5	0|0|0|0	0	5	0.67
PEAK1_3PA	NP_001316166.1	NEK9	91754	0|2	2	1	10|10|8|11	0	0.1	0.67
PEAK1_3PA	NP_000929.1	POLR2B	5431	0|2	2	1	8|7|7|8	0	0.13	0.67
PEAK1_3PA	NP_001091679.1	CTNNB1	1499	0|2	2	1	0|0|0|0	0.47	10	0.23
PEAK1_3PA	NP_000281.2	PGAM2	5224	0|1	1	0.5	0|0|0|0	0	5	0.67
PEAK1_3PA	NP_001290386.1	TTI1	9675	0|1	1	0.5	0|0|0|0	0	5	0.67
PEAK1_3PA	NP_001160167.1	SLC1A3	6507	0|1	1	0.5	0|0|0|0	0	5	0.67
PEAK1_3PA	NP_005026.3	POLRMT	5442	0|2	2	1	0|0|0|0	0.47	10	0.23
PEAK1_3PA	NP_001230154.1	PES1	23481	0|1	1	0.5	4|5|5|6	0	0.1	0.67
PEAK1_3PA	NP_004730.2	MTA2	9219	0|2	2	1	10|9|9|7	0	0.11	0.67
PEAK1_3PA	NP_001290171.1	PRUNE1	58497	0|1	1	0.5	1|1|2|3	0	0.29	0.67
PEAK1_3PA	NP_001121620.1	TFRC	7037	0|1	1	0.5	0|0|0|0	0	5	0.67
PEAK1_3PA	NP_073153.1	ANAPC1	64682	0|1	1	0.5	7|5|4|5	0	0.1	0.67
PEAK1_3PA	NP_064508.3	TM9SF3	56889	0|2	2	1	1|1|2|0	0.06	1	0.48
PEAK1_3PA	NP_001243048.1	NAA10	8260	0|1	1	0.5	0|0|0|0	0	5	0.67
PEAK1_3PA	NP_006417.2	DPYSL4	10570	0|2	2	1	1|1|0|0	0.22	2	0.4
PEAK1_3PA	NP_001127894.1	CDV3	55573	0|1	1	0.5	6|2|2|3	0	0.15	0.67
PEAK1_3PA	NP_056342.3	TBC1D10B	26000	0|1	1	0.5	1|0|1|1	0	0.67	0.67
PEAK1_3PA	NP_001308392.1	NCLN	56926	0|2	2	1	0|0|1|2	0.13	1.33	0.44
PEAK1_3PA	NP_001026873.2	ELP6	54859	0|2	2	1	6|4|5|5	0	0.2	0.67
PEAK1_3PA	NP_057226.1	HSD17B12	51144	0|2	2	1	2|2|4|4	0	0.33	0.67
PEAK1_3PA	NP_114171.2	HASPIN	83903	0|1	1	0.5	0|0|0|0	0	5	0.67
PEAK1_3PA	NP_000117.1	ETFA	2108	0|1	1	0.5	0|0|0|0	0	5	0.67
PEAK1_3PA	NP_001288177.1	ERC1	23085	0|2	2	1	10|28|33|28	0	0.04	0.67
PEAK1_3PA	NP_056016.1	BOP1	23246	0|1	1	0.5	1|2|1|2	0	0.33	0.67
PEAK1_3PA	NP_060439.2	IWS1	55677	0|1	1	0.5	0|0|0|0	0	5	0.67
PEAK1_3PA	NP_001099043.1	FBXO45	200933	0|10	10	5	0|3|4|4	0.45	1.82	0.32
PEAK1_3PA	NP_055894.6	TBC1D2B	23102	0|1	1	0.5	0|0|1|2	0	0.67	0.67
PEAK1_3PA	NP_001291393.1	SNRPE	6635	0|1	1	0.5	0|0|0|1	0	2	0.67
PEAK1_3PA	NP_001093869.1	PDS5A	23244	0|2	2	1	4|3|6|2	0	0.27	0.67
PEAK1_3PA	NP_001922.2	DLAT	1737	0|1	1	0.5	0|0|0|0	0	5	0.67
PEAK1_3PA	NP_054829.2	PPP1R8	5511	0|2	2	1	0|0|0|0	0.47	10	0.23
PEAK1	NP_998734.1	NEBL	10529	12|18	30	15	0|0|0|0	1	150	0
PEAK1	NP_001305829.1	GLUD1	2746	12|9	21	10.5	0|0|0|0	1	105	0
PEAK1	NP_001295136.1	ARHGAP39	80728	10|10	20	10	0|0|0|0	1	100	0
PEAK1	NP_001142.2	SLC25A4	291	26|21	47	23.5	1|0|0|0	1	94	0
PEAK1	NP_004738.3	DLG5	9231	10|7	17	8.5	0|0|0|0	1	85	0
PEAK1	NP_001231903.1	PPP1CC	5501	108|54	162	81	0|2|1|1	1	81	0
PEAK1	NP_001029102.1	UBA52	7311	6|10	16	8	0|0|0|0	1	80	0
PEAK1	NP_057439.2	DDX47	51202	8|6	14	7	0|0|0|0	1	70	0
PEAK1	NP_001014451.1	DDX19B	11269	5|8	13	6.5	0|0|0|0	1	65	0
PEAK1	NP_733793.2	RASAL2	9462	36|27	63	31.5	1|1|0|0	1	63	0
PEAK1	NP_001309363.1	HNRNPH3	3189	3|9	12	6	0|0|0|0	1	60	0
PEAK1	NP_001335658.1	KIDINS220	57498	8|4	12	6	0|0|0|0	1	60	0
PEAK1	NP_001307575.1	U2AF1L5	102724594	5|5	10	5	0|0|0|0	1	50	0
PEAK1	NP_060377.1	LAMTOR1	55004	0|10	10	5	0|0|0|0	0.5	50	0.11
PEAK1	NP_055791.1	PDCD11	22984	5|4	9	4.5	0|0|0|0	1	45	0
PEAK1	NP_573566.2	LRPPRC	10128	4|5	9	4.5	0|0|0|0	1	45	0
PEAK1	NP_001107593.1	CHEK1	1111	5|3	8	4	0|0|0|0	1	40	0
PEAK1	NP_000509.1	HBB	3043	8|0	8	4	0|0|0|0	0.5	40	0.11
PEAK1	NP_000041.2	ASS1	445	5|2	7	3.5	0|0|0|0	0.97	35	0
PEAK1	NP_001234925.1	ASAP1	50807	3|4	7	3.5	0|0|0|0	0.99	35	0
PEAK1	NP_001074295.2	PRAG1	157285	5|2	7	3.5	0|0|0|0	0.97	35	0
PEAK1	NP_079106.3	LPCAT1	79888	1|6	7	3.5	0|0|0|0	0.5	35	0.12
PEAK1	NP_001269338.1	PPP1R7	5510	3|3	6	3	0|0|0|0	0.99	30	0
PEAK1	NP_001245258.1	EPB41L1	2036	3|3	6	3	0|0|0|0	0.99	30	0
PEAK1	NP_056169.1	NUP188	23511	4|2	6	3	0|0|0|0	0.97	30	0.01
PEAK1	NP_001272389.1	IQGAP2	10788	3|3	6	3	0|0|0|0	0.99	30	0
PEAK1	NP_005026.3	POLRMT	5442	2|4	6	3	0|0|0|0	0.97	30	0.01
PEAK1	NP_115941.2	DAB2IP	153090	1|5	6	3	0|0|0|0	0.5	30	0.13
PEAK1	NP_001019820.1	CANX	821	6|7	13	6.5	0|0|0|1	1	26	0
PEAK1	NP_000508.1	HBA2	3040	5|0	5	2.5	0|0|0|0	0.5	25	0.13
PEAK1	NP_001008.1	RPS13	6207	2|3	5	2.5	0|0|0|0	0.97	25	0.01
PEAK1	NP_001185797.1	CAPN1	823	3|2	5	2.5	0|0|0|0	0.97	25	0.01
PEAK1	NP_054727.1	CCDC22	28952	4|1	5	2.5	0|0|0|0	0.5	25	0.14
PEAK1	NP_001249.1	CDK3	1018	2|3	5	2.5	0|0|0|0	0.97	25	0.01
PEAK1	NP_000145.1	GALK1	2584	3|2	5	2.5	0|0|0|0	0.97	25	0.01
PEAK1	NP_006835.2	ILVBL	10994	3|2	5	2.5	0|0|0|0	0.97	25	0.01
PEAK1	NP_001132914.1	TTLL11	158135	0|5	5	2.5	0|0|0|0	0.5	25	0.13
PEAK1	NP_001137311.1	PDE2A	5138	0|5	5	2.5	0|0|0|0	0.5	25	0.13
PEAK1	NP_115984.3	PPP1R9B	84687	9|15	24	12	1|0|1|0	1	24	0
PEAK1	NP_001028755.2	ACOT9	23597	2|2	4	2	0|0|0|0	0.94	20	0.01
PEAK1	NP_001243615.1	CSNK2A3	283106	2|2	4	2	0|0|0|0	0.94	20	0.01
PEAK1	NP_036246.1	CASP14	23581	4|0	4	2	0|0|0|0	0.5	20	0.14
PEAK1	NP_001264069.1	ACTR3	10096	3|1	4	2	0|0|0|0	0.5	20	0.17
PEAK1	NP_003125.3	SRP14	6727	2|2	4	2	0|0|0|0	0.94	20	0.01
PEAK1	NP_005021.2	PLK1	5347	2|2	4	2	0|0|0|0	0.94	20	0.01
PEAK1	NP_060898.2	UTP6	55813	2|2	4	2	0|0|0|0	0.94	20	0.01
PEAK1	NP_001139110.2	GPSM1	26086	1|3	4	2	0|0|0|0	0.5	20	0.17
PEAK1	NP_001258594.1	NSA2	10412	1|3	4	2	0|0|0|0	0.5	20	0.17
PEAK1	NP_001679.2	ATP5PB	515	2|2	4	2	0|0|0|0	0.94	20	0.01
PEAK1	NP_001004065.2	AKAP2	11217	2|2	4	2	0|0|0|0	0.94	20	0.01
PEAK1	NP_001045.1	SULT1A2	6799	0|4	4	2	0|0|0|0	0.5	20	0.14
PEAK1	NP_001271430.1	NUBP2	10101	4|5	9	4.5	1|0|0|0	0.99	18	0
PEAK1	NP_037468.1	SEC61A1	29927	6|3	9	4.5	1|0|0|0	0.97	18	0.01
PEAK1	NP_002699.1	PPP1CA	5499	83|56	139	69.5	6|3|3|5	1	16.35	0
PEAK1	NP_001093639.1	IMMT	10989	6|2	8	4	0|0|0|1	0.86	16	0.03
PEAK1	NP_055181.3	GNL3	26354	2|6	8	4	0|1|0|0	0.86	16	0.03
PEAK1	NP_001159632.1	PPP1R9A	55607	7|8	15	7.5	0|2|0|0	0.98	15	0
PEAK1	NP_001814.2	CKB	1152	7|8	15	7.5	0|1|1|0	1	15	0
PEAK1	NP_003375.1	VRK1	7443	3|0	3	1.5	0|0|0|0	0.5	15	0.17
PEAK1	NP_004896.1	PRDX6	9588	3|0	3	1.5	0|0|0|0	0.5	15	0.17
PEAK1	NP_001229766.1	AP2A2	161	2|1	3	1.5	0|0|0|0	0.47	15	0.23
PEAK1	NP_001074961.1	KRT80	144501	3|0	3	1.5	0|0|0|0	0.5	15	0.17
PEAK1	NP_001243231.1	ETF1	2107	2|1	3	1.5	0|0|0|0	0.47	15	0.23
PEAK1	NP_006787.2	AFG3L2	10939	3|0	3	1.5	0|0|0|0	0.5	15	0.17
PEAK1	XP_011527905.1	PFKL	5211	3|0	3	1.5	0|0|0|0	0.5	15	0.17
PEAK1	NP_001003713.1	ATP5MF	9551	2|1	3	1.5	0|0|0|0	0.47	15	0.23
PEAK1	NP_001136099.1	SEC61A2	55176	3|0	3	1.5	0|0|0|0	0.5	15	0.17
PEAK1	NP_001303261.1	MAP2K3	5606	3|0	3	1.5	0|0|0|0	0.5	15	0.17
PEAK1	NP_110409.2	CLPTM1L	81037	2|1	3	1.5	0|0|0|0	0.47	15	0.23
PEAK1	NP_054829.2	PPP1R8	5511	3|0	3	1.5	0|0|0|0	0.5	15	0.17
PEAK1	NP_001012680.1	SLC3A2	6520	2|1	3	1.5	0|0|0|0	0.47	15	0.23
PEAK1	NP_001129123.1	EIF2AK2	5610	1|2	3	1.5	0|0|0|0	0.47	15	0.23
PEAK1	NP_004993.1	NDUFA9	4704	1|2	3	1.5	0|0|0|0	0.47	15	0.23
PEAK1	NP_001317000.1	DCLK1	9201	1|2	3	1.5	0|0|0|0	0.47	15	0.23
PEAK1	NP_001239264.1	CGNL1	84952	3|0	3	1.5	0|0|0|0	0.5	15	0.17
PEAK1	NP_001129673.1	ISOC2	79763	2|1	3	1.5	0|0|0|0	0.47	15	0.23
PEAK1	NP_065944.2	CCDC180	100499483	1|2	3	1.5	0|0|0|0	0.47	15	0.23
PEAK1	NP_001243546.1	TUBGCP2	10844	1|2	3	1.5	0|0|0|0	0.47	15	0.23
PEAK1	NP_001175.2	ATR	545	3|0	3	1.5	0|0|0|0	0.5	15	0.17
PEAK1	NP_001276841.1	TPTEP2-CSNK1E	102800317	1|2	3	1.5	0|0|0|0	0.47	15	0.23
PEAK1	NP_001265241.1	NUP155	9631	0|3	3	1.5	0|0|0|0	0.5	15	0.17
PEAK1	NP_001002019.1	PUS1	80324	0|3	3	1.5	0|0|0|0	0.5	15	0.17
PEAK1	NP_001229696.1	MTHFD1L	25902	0|3	3	1.5	0|0|0|0	0.5	15	0.17
PEAK1	NP_009145.1	SEC63	11231	0|3	3	1.5	0|0|0|0	0.5	15	0.17
PEAK1	NP_002941.1	RPN1	6184	4|3	7	3.5	0|0|1|0	0.96	14	0.01
PEAK1	NP_056449.1	KIF1BP	26128	4|3	7	3.5	0|0|1|0	0.96	14	0.01
PEAK1	NP_001128582.1	DNAJA3	9093	4|3	7	3.5	1|0|0|0	0.96	14	0.01
PEAK1	NP_060542.4	HEATR1	55127	3|4	7	3.5	0|0|1|0	0.96	14	0.01
PEAK1	NP_003861.1	IQGAP1	8826	5|7	12	6	0|0|0|2	0.95	12	0.01
PEAK1	NP_006507.2	SLC2A1	6513	3|3	6	3	0|1|0|0	0.93	12	0.02
PEAK1	NP_001317919.1	DHX30	22907	7|9	16	8	1|2|0|0	1	10.67	0
PEAK1	NP_055871.1	RRP1B	23076	4|1	5	2.5	0|0|1|0	0.49	10	0.21
PEAK1	NP_001029288.1	EIF2B4	8890	2|3	5	2.5	1|0|0|0	0.83	10	0.03
PEAK1	NP_001127703.1	NT5DC2	64943	2|3	5	2.5	0|0|1|0	0.83	10	0.03
PEAK1	NP_060668.2	DNAJC11	55735	3|2	5	2.5	1|0|0|0	0.83	10	0.03
PEAK1	NP_001258625.1	ABCB7	22	2|0	2	1	0|0|0|0	0.47	10	0.23
PEAK1	NP_001308896.1	ATAD1	84896	2|0	2	1	0|0|0|0	0.47	10	0.23
PEAK1	NP_036513.2	ORC3	23595	2|0	2	1	0|0|0|0	0.47	10	0.23
PEAK1	NP_001156008.1	RBMXL1	494115	2|0	2	1	0|0|0|0	0.47	10	0.23
PEAK1	NP_001257608.1	MCU	90550	2|0	2	1	0|0|0|0	0.47	10	0.23
PEAK1	NP_005751.2	CEBPZ	10153	2|0	2	1	0|0|0|0	0.47	10	0.23
PEAK1	NP_001078846.1	MCC	4163	2|0	2	1	0|0|0|0	0.47	10	0.23
PEAK1	NP_001258510.1	DNAJC10	54431	2|0	2	1	0|0|0|0	0.47	10	0.23
PEAK1	NP_001269633.1	PDIA6	10130	1|1	2	1	0|0|0|0	0	10	0.67
PEAK1	NP_001290543.1	SAMD4B	55095	1|1	2	1	0|0|0|0	0	10	0.67
PEAK1	NP_001309270.1	DDX31	64794	1|1	2	1	0|0|0|0	0	10	0.67
PEAK1	NP_001317054.1	VAMP2	6844	1|1	2	1	0|0|0|0	0	10	0.67
PEAK1	NP_061330.2	BAIAP2L1	55971	1|1	2	1	0|0|0|0	0	10	0.67
PEAK1	NP_001005.1	RPS10	6204	1|1	2	1	0|0|0|0	0	10	0.67
PEAK1	NP_001161842.1	CUL7	9820	2|0	2	1	0|0|0|0	0.47	10	0.23
PEAK1	NP_005800.3	PRDX2	7001	1|1	2	1	0|0|0|0	0	10	0.67
PEAK1	NP_005473.1	PIGK	10026	1|1	2	1	0|0|0|0	0	10	0.67
PEAK1	NP_006382.1	IPO7	10527	2|0	2	1	0|0|0|0	0.47	10	0.23
PEAK1	NP_057124.3	TMED5	50999	2|0	2	1	0|0|0|0	0.47	10	0.23
PEAK1	NP_006792.1	KDELR1	10945	1|1	2	1	0|0|0|0	0	10	0.67
PEAK1	NP_001124463.1	HYOU1	10525	2|0	2	1	0|0|0|0	0.47	10	0.23
PEAK1	NP_001277046.1	TIMM23B	100652748	1|1	2	1	0|0|0|0	0	10	0.67
PEAK1	NP_219482.1	ZNF622	90441	1|1	2	1	0|0|0|0	0	10	0.67
PEAK1	NP_002487.1	NDUFS8	4728	1|1	2	1	0|0|0|0	0	10	0.67
PEAK1	NP_001035224.1	PALM	5064	2|0	2	1	0|0|0|0	0.47	10	0.23
PEAK1	NP_001018169.1	NAE1	8883	1|1	2	1	0|0|0|0	0	10	0.67
PEAK1	NP_060289.2	TRMT10C	54931	2|0	2	1	0|0|0|0	0.47	10	0.23
PEAK1	NP_001006618.1	MAPKAP1	79109	1|1	2	1	0|0|0|0	0	10	0.67
PEAK1	NP_001290205.1	NUP85	79902	2|0	2	1	0|0|0|0	0.47	10	0.23
PEAK1	NP_000507.1	GNAS	2778	1|1	2	1	0|0|0|0	0	10	0.67
PEAK1	NP_002956.1	S100A9	6280	2|0	2	1	0|0|0|0	0.47	10	0.23
PEAK1	NP_001026897.1	MRI1	84245	0|2	2	1	0|0|0|0	0.47	10	0.23
PEAK1	NP_004517.2	MCM2	4171	0|2	2	1	0|0|0|0	0.47	10	0.23
PEAK1	NP_006467.4	ATP5MG	10632	0|2	2	1	0|0|0|0	0.47	10	0.23
PEAK1	NP_001316671.1	DPCD	25911	0|2	2	1	0|0|0|0	0.47	10	0.23
PEAK1	NP_477352.3	PI4KA	5297	0|2	2	1	0|0|0|0	0.47	10	0.23
PEAK1	NP_114429.2	CCDC8	83987	0|2	2	1	0|0|0|0	0.47	10	0.23
PEAK1	NP_001018098.1	VPS13C	54832	0|2	2	1	0|0|0|0	0.47	10	0.23
PEAK1	NP_001190991.1	COMMD3-BMI1	100532731	0|2	2	1	0|0|0|0	0.47	10	0.23
PEAK1	NP_006775.1	WDR3	10885	0|2	2	1	0|0|0|0	0.47	10	0.23
PEAK1	NP_001248321.1	NOL10	79954	0|2	2	1	0|0|0|0	0.47	10	0.23
PEAK1	NP_001531.1	HSPB1	3315	0|2	2	1	0|0|0|0	0.47	10	0.23
PEAK1	NP_005754.2	AASS	10157	0|2	2	1	0|0|0|0	0.47	10	0.23
PEAK1	NP_000260.1	NME1	4830	0|2	2	1	0|0|0|0	0.47	10	0.23
PEAK1	NP_055874.2	TLN2	83660	0|2	2	1	0|0|0|0	0.47	10	0.23
PEAK1	NP_002544.1	ORC5	5001	0|2	2	1	0|0|0|0	0.47	10	0.23
PEAK1	NP_001138627.1	NR2F2	7026	0|2	2	1	0|0|0|0	0.47	10	0.23
PEAK1	NP_001035518.1	SPATA7	55812	0|2	2	1	0|0|0|0	0.47	10	0.23
PEAK1	NP_001035526.1	YARS2	51067	0|2	2	1	0|0|0|0	0.47	10	0.23
PEAK1	NP_001285.1	CLPTM1	1209	0|2	2	1	0|0|0|0	0.47	10	0.23
PEAK1	NP_005902.1	MAT2A	4144	5|9	14	7	1|1|0|1	0.97	9.33	0.01
PEAK1	NP_055426.1	MDN1	23195	6|3	9	4.5	0|2|0|0	0.83	9	0.03
PEAK1	NP_001059.2	TOP2B	7155	5|8	13	6.5	0|0|1|2	0.97	8.67	0.01
PEAK1	NP_076950.1	DDX50	79009	5|7	12	6	2|1|0|0	0.97	8	0.01
PEAK1	NP_001171313.1	SRPRA	6734	4|4	8	4	0|1|0|1	0.92	8	0.02
PEAK1	NP_001316845.1	PNO1	56902	2|2	4	2	0|0|0|1	0.72	8	0.05
PEAK1	NP_002030.2	GAB1	2549	1|3	4	2	0|1|0|0	0.47	8	0.31
PEAK1	NP_001139381.1	TANC1	85461	2|2	4	2	0|0|1|0	0.72	8	0.05
PEAK1	NP_001005360.1	DNM2	1785	1|3	4	2	0|1|0|0	0.47	8	0.31
PEAK1	NP_000436.2	PLEC	5339	7|0	7	3.5	0|2|0|0	0.49	7	0.22
PEAK1	NP_003137.1	SSRP1	6749	4|3	7	3.5	0|0|0|2	0.77	7	0.04
PEAK1	NP_001014436.1	DBNL	28988	20|20	40	20	3|3|3|3	1	6.67	0
PEAK1	NP_001091868.1	COPA	1314	3|3	6	3	1|1|0|0	0.75	6	0.04
PEAK1	NP_001308924.1	MRPS5	64969	3|0	3	1.5	0|0|1|0	0.47	6	0.31
PEAK1	NP_068598.1	FASTKD5	60493	2|1	3	1.5	0|0|0|1	0.36	6	0.34
PEAK1	NP_001273960.1	STOML2	30968	2|1	3	1.5	0|0|0|1	0.36	6	0.34
PEAK1	NP_056289.2	SAMHD1	25939	3|0	3	1.5	0|0|0|1	0.47	6	0.31
PEAK1	NP_001098057.1	SLFN11	91607	1|2	3	1.5	1|0|0|0	0.36	6	0.34
PEAK1	NP_116045.2	DHX37	57647	1|2	3	1.5	0|1|0|0	0.36	6	0.34
PEAK1	NP_001186125.1	ARMC6	93436	3|0	3	1.5	0|1|0|0	0.47	6	0.31
PEAK1	NP_612409.1	NOM1	64434	1|2	3	1.5	1|0|0|0	0.36	6	0.34
PEAK1	NP_004915.2	ACTN4	81	23|21	44	22	5|7|3|0	0.99	5.87	0
PEAK1	NP_001137502.1	NAT10	55226	8|9	17	8.5	2|1|2|1	0.98	5.67	0
PEAK1	NP_001269802.1	UBR5	51366	9|8	17	8.5	2|3|1|0	0.99	5.67	0
PEAK1	NP_001316019.1	EPHA2	1969	6|5	11	5.5	1|0|2|1	0.9	5.5	0.02
PEAK1	NP_001007.2	RPS12	6206	5|3	8	4	1|0|0|2	0.74	5.33	0.04
PEAK1	NP_057441.1	LIMA1	51474	37|39	76	38	5|12|6|7	1	5.07	0
PEAK1	NP_001014364.1	FLG2	388698	2|3	5	2.5	1|0|0|1	0.59	5	0.08
PEAK1	NP_001018238.1	HAX1	10456	3|2	5	2.5	1|0|0|1	0.59	5	0.08
PEAK1	NP_001245313.1	IDH3B	3420	2|3	5	2.5	1|0|1|0	0.59	5	0.08
PEAK1	NP_001025034.1	C6orf120	387263	1|0	1	0.5	0|0|0|0	0	5	0.67
PEAK1	NP_001062.1	TYMS	7298	1|0	1	0.5	0|0|0|0	0	5	0.67
PEAK1	NP_001159773.1	DHX40	79665	1|0	1	0.5	0|0|0|0	0	5	0.67
PEAK1	NP_001243239.1	GLS	2744	1|0	1	0.5	0|0|0|0	0	5	0.67
PEAK1	NP_001308948.1	NDUFA10	4705	1|0	1	0.5	0|0|0|0	0	5	0.67
PEAK1	NP_006242.5	PRKAA1	5562	1|0	1	0.5	0|0|0|0	0	5	0.67
PEAK1	NP_001269348.1	NDUFA5	4698	1|0	1	0.5	0|0|0|0	0	5	0.67
PEAK1	NP_071739.2	C17orf75	64149	1|0	1	0.5	0|0|0|0	0	5	0.67
PEAK1	NP_001092763.1	KIF4B	285643	1|0	1	0.5	0|0|0|0	0	5	0.67
PEAK1	NP_004577.1	RPS6KA3	6197	1|0	1	0.5	0|0|0|0	0	5	0.67
PEAK1	NP_001309016.1	CNOT7	29883	1|0	1	0.5	0|0|0|0	0	5	0.67
PEAK1	NP_001265121.1	GANAB	23193	1|0	1	0.5	0|0|0|0	0	5	0.67
PEAK1	NP_001055.1	TKT	7086	1|0	1	0.5	0|0|0|0	0	5	0.67
PEAK1	NP_055984.1	RRS1	23212	1|0	1	0.5	0|0|0|0	0	5	0.67
PEAK1	NP_001107865.1	TENT2	167153	1|0	1	0.5	0|0|0|0	0	5	0.67
PEAK1	NP_006014.2	CDC123	8872	1|0	1	0.5	0|0|0|0	0	5	0.67
PEAK1	NP_001335005.1	DIMT1	27292	1|0	1	0.5	0|0|0|0	0	5	0.67
PEAK1	NP_002954.2	S100A7	6278	1|0	1	0.5	0|0|0|0	0	5	0.67
PEAK1	NP_612453.1	KCTD12	115207	1|0	1	0.5	0|0|0|0	0	5	0.67
PEAK1	NP_001157207.1	MYO19	80179	1|0	1	0.5	0|0|0|0	0	5	0.67
PEAK1	NP_004152.1	RAB1A	5861	1|0	1	0.5	0|0|0|0	0	5	0.67
PEAK1	YP_002124305.1	COX2	6775079	1|0	1	0.5	0|0|0|0	0	5	0.67
PEAK1	NP_001017973.1	P4HA2	8974	1|0	1	0.5	0|0|0|0	0	5	0.67
PEAK1	NP_001073960.1	USP6NL	9712	1|0	1	0.5	0|0|0|0	0	5	0.67
PEAK1	NP_002853.2	PYGB	5834	1|0	1	0.5	0|0|0|0	0	5	0.67
PEAK1	NP_861448.2	TMTC3	160418	1|0	1	0.5	0|0|0|0	0	5	0.67
PEAK1	NP_001288139.1	MYEF2	50804	1|0	1	0.5	0|0|0|0	0	5	0.67
PEAK1	NP_001316381.1	NTPCR	84284	1|0	1	0.5	0|0|0|0	0	5	0.67
PEAK1	NP_001093138.1	HIGD1A	25994	1|0	1	0.5	0|0|0|0	0	5	0.67
PEAK1	NP_001337182.1	TRMT5	57570	1|0	1	0.5	0|0|0|0	0	5	0.67
PEAK1	NP_001922.2	DLAT	1737	1|0	1	0.5	0|0|0|0	0	5	0.67
PEAK1	NP_001276103.1	VPS52	6293	1|0	1	0.5	0|0|0|0	0	5	0.67
PEAK1	NP_001008660.1	PICALM	8301	1|0	1	0.5	0|0|0|0	0	5	0.67
PEAK1	NP_149975.1	PIGS	94005	1|0	1	0.5	0|0|0|0	0	5	0.67
PEAK1	NP_001229757.1	ELOVL5	60481	1|0	1	0.5	0|0|0|0	0	5	0.67
PEAK1	NP_001243328.1	ELOVL1	64834	1|0	1	0.5	0|0|0|0	0	5	0.67
PEAK1	NP_000281.2	PGAM2	5224	1|0	1	0.5	0|0|0|0	0	5	0.67
PEAK1	NP_001290386.1	TTI1	9675	1|0	1	0.5	0|0|0|0	0	5	0.67
PEAK1	NP_001306125.1	S100A8	6279	1|0	1	0.5	0|0|0|0	0	5	0.67
PEAK1	NP_001129628.1	ZNF507	22847	1|0	1	0.5	0|0|0|0	0	5	0.67
PEAK1	NP_644670.1	EHD4	30844	1|0	1	0.5	0|0|0|0	0	5	0.67
PEAK1	NP_005096.1	RBM8A	9939	1|0	1	0.5	0|0|0|0	0	5	0.67
PEAK1	NP_037371.2	PPP2R3B	28227	1|0	1	0.5	0|0|0|0	0	5	0.67
PEAK1	NP_001284484.1	MAP2K7	5609	1|0	1	0.5	0|0|0|0	0	5	0.67
PEAK1	NP_001135836.1	ALG5	29880	1|0	1	0.5	0|0|0|0	0	5	0.67
PEAK1	NP_001155056.1	TEX10	54881	0|1	1	0.5	0|0|0|0	0	5	0.67
PEAK1	NP_001160167.1	SLC1A3	6507	0|1	1	0.5	0|0|0|0	0	5	0.67
PEAK1	NP_001287729.1	NAA40	79829	0|1	1	0.5	0|0|0|0	0	5	0.67
PEAK1	NP_001332797.1	GUF1	60558	0|1	1	0.5	0|0|0|0	0	5	0.67
PEAK1	NP_079157.3	SLC35E1	79939	0|1	1	0.5	0|0|0|0	0	5	0.67
PEAK1	NP_001305714.1	RARS2	57038	0|1	1	0.5	0|0|0|0	0	5	0.67
PEAK1	NP_001335021.1	FBXO30	84085	0|1	1	0.5	0|0|0|0	0	5	0.67
PEAK1	NP_056238.2	AASDHPPT	60496	0|1	1	0.5	0|0|0|0	0	5	0.67
PEAK1	NP_061849.2	SLC38A2	54407	0|1	1	0.5	0|0|0|0	0	5	0.67
PEAK1	NP_619649.1	NSMCE3	56160	0|1	1	0.5	0|0|0|0	0	5	0.67
PEAK1	NP_001229956.1	AKT2	208	0|1	1	0.5	0|0|0|0	0	5	0.67
PEAK1	NP_001073005.1	TRAPPC6B	122553	0|1	1	0.5	0|0|0|0	0	5	0.67
PEAK1	NP_001158502.1	TMEM41B	440026	0|1	1	0.5	0|0|0|0	0	5	0.67
PEAK1	NP_065108.1	TIGAR	57103	0|1	1	0.5	0|0|0|0	0	5	0.67
PEAK1	NP_001002255.1	SUMO4	387082	0|1	1	0.5	0|0|0|0	0	5	0.67
PEAK1	NP_065068.1	VANGL2	57216	0|1	1	0.5	0|0|0|0	0	5	0.67
PEAK1	NP_001157749.1	SLC37A4	2542	0|1	1	0.5	0|0|0|0	0	5	0.67
PEAK1	NP_001121622.1	ORMDL1	94101	0|1	1	0.5	0|0|0|0	0	5	0.67
PEAK1	NP_001129134.1	RAB29	8934	0|1	1	0.5	0|0|0|0	0	5	0.67
PEAK1	NP_002858.2	RAB3B	5865	0|1	1	0.5	0|0|0|0	0	5	0.67
PEAK1	NP_001305438.1	ACSL4	2182	0|1	1	0.5	0|0|0|0	0	5	0.67
PEAK1	NP_001005386.1	ACTR2	10097	0|1	1	0.5	0|0|0|0	0	5	0.67
PEAK1	NP_001278531.1	DYNLT1	6993	0|1	1	0.5	0|0|0|0	0	5	0.67
PEAK1	NP_001129141.1	XPR1	9213	0|1	1	0.5	0|0|0|0	0	5	0.67
PEAK1	NP_001186674.1	ARL2	402	0|1	1	0.5	0|0|0|0	0	5	0.67
PEAK1	NP_057049.5	NDUFA13	51079	0|1	1	0.5	0|0|0|0	0	5	0.67
PEAK1	NP_001128143.1	DERL1	79139	0|1	1	0.5	0|0|0|0	0	5	0.67
PEAK1	NP_001307737.1	LPGAT1	9926	0|1	1	0.5	0|0|0|0	0	5	0.67
PEAK1	NP_116249.2	LTV1	84946	0|1	1	0.5	0|0|0|0	0	5	0.67
PEAK1	NP_001300950.1	URB2	9816	0|1	1	0.5	0|0|0|0	0	5	0.67
PEAK1	NP_001116698.1	MTO1	25821	0|1	1	0.5	0|0|0|0	0	5	0.67
PEAK1	NP_002282.2	LAMB1	3912	0|1	1	0.5	0|0|0|0	0	5	0.67
PEAK1	NP_001182447.1	MICU1	10367	0|1	1	0.5	0|0|0|0	0	5	0.67
PEAK1	NP_001243875.1	FAAP20	199990	0|1	1	0.5	0|0|0|0	0	5	0.67
PEAK1	NP_055486.2	UBE3C	9690	0|1	1	0.5	0|0|0|0	0	5	0.67
PEAK1	NP_056171.3	SCRIB	23513	24|15	39	19.5	5|4|4|3	0.99	4.88	0
PEAK1	NP_065773.1	KIAA1211	57482	9|17	26	13	3|2|3|3	0.89	4.73	0.02
PEAK1	NP_001046.2	SULT1A1	6817	7|0	7	3.5	0|0|2|1	0.5	4.67	0.17
PEAK1	NP_001138680.1	DEPDC1B	55789	3|4	7	3.5	0|1|1|1	0.67	4.67	0.07
PEAK1	NP_006139.1	LASP1	3927	7|6	13	6.5	2|2|1|1	0.87	4.33	0.03
PEAK1	NP_001258978.1	TRAP1	10131	20|14	34	17	5|3|3|5	0.98	4.25	0
PEAK1	NP_001073888.2	UNK	85451	8|0	8	4	0|0|0|4	0.44	4	0.32
PEAK1	NP_001265627.1	POLR2H	5437	2|2	4	2	0|0|0|2	0.48	4	0.22
PEAK1	NP_060016.3	CNOT11	55571	3|1	4	2	0|2|0|0	0.35	4	0.37
PEAK1	NP_001273206.1	TUBGCP3	10426	2|2	4	2	0|0|2|0	0.48	4	0.22
PEAK1	NP_078934.3	IPO4	79711	2|2	4	2	2|0|0|0	0.48	4	0.22
PEAK1	NP_005430.1	MLF2	8079	0|4	4	2	0|0|2|0	0.42	4	0.33
PEAK1	NP_001171714.1	PARD3	56288	2|0	2	1	0|0|1|0	0.36	4	0.34
PEAK1	NP_001138467.1	CCDC85C	317762	1|1	2	1	0|0|1|0	0	4	0.67
PEAK1	NP_001307156.1	NMD3	51068	1|1	2	1	1|0|0|0	0	4	0.67
PEAK1	NP_003394.1	YY1	7528	1|1	2	1	1|0|0|0	0	4	0.67
PEAK1	NP_001180243.1	VIPAS39	63894	2|0	2	1	0|0|0|1	0.36	4	0.34
PEAK1	NP_001001974.1	PLEKHA1	59338	1|1	2	1	0|0|0|1	0	4	0.67
PEAK1	NP_002430.3	MSH3	4437	2|0	2	1	0|0|0|1	0.36	4	0.34
PEAK1	NP_056046.1	NUP160	23279	2|0	2	1	0|0|0|1	0.36	4	0.34
PEAK1	NP_001238968.1	RAB5C	5878	0|2	2	1	0|0|0|1	0.36	4	0.34
PEAK1	NP_001157789.1	FLNB	2317	206|137	343	171.5	48|43|52|41	1	3.73	0
PEAK1	NP_001164006.1	ATAD3A	55210	17|15	32	16	2|6|5|5	0.98	3.56	0
PEAK1	NP_001309906.1	SFXN1	94081	10|11	21	10.5	3|3|6|0	0.7	3.5	0.06
PEAK1	NP_001278405.1	DDX52	11056	3|4	7	3.5	1|0|1|2	0.5	3.5	0.16
PEAK1	NP_001653.1	ARF5	381	9|3	12	6	2|3|1|1	0.51	3.43	0.1
PEAK1	NP_000989.1	RPL37A	6168	6|4	10	5	2|1|2|1	0.54	3.33	0.1
PEAK1	NP_001243763.1	AURKB	9212	3|2	5	2.5	1|0|2|0	0.4	3.33	0.33
PEAK1	NP_064632.2	COQ8A	56997	3|2	5	2.5	0|1|1|1	0.4	3.33	0.33
PEAK1	NP_001308392.1	NCLN	56926	2|3	5	2.5	0|0|1|2	0.4	3.33	0.33
PEAK1	NP_001138678.1	KIAA1671	85379	18|15	33	16.5	4|5|8|3	0.91	3.3	0.02
PEAK1	NP_009055.2	UTRN	7402	86|62	148	74	26|22|25|18	0.99	3.25	0
PEAK1	NP_001410.2	ELAVL1	1994	6|7	13	6.5	2|3|2|1	0.62	3.25	0.07
PEAK1	NP_002145.3	HSPA4	3308	16|8	24	12	2|4|4|6	0.51	3	0.11
PEAK1	NP_060791.3	BRIX1	55299	3|3	6	3	1|2|1|0	0.35	3	0.36
PEAK1	NP_006817.1	YWHAQ	10971	3|3	6	3	2|1|1|0	0.35	3	0.36
PEAK1	NP_001164108.1	SRGAP2	23380	2|1	3	1.5	1|0|1|0	0.22	3	0.4
PEAK1	NP_037397.2	VPS51	738	2|1	3	1.5	0|1|1|0	0.22	3	0.4
PEAK1	NP_002052.1	GCLM	2730	1|2	3	1.5	1|1|0|0	0.22	3	0.4
PEAK1	NP_067038.1	RPRD1B	58490	1|2	3	1.5	0|1|0|1	0.22	3	0.4
PEAK1	NP_001018125.1	FANCD2	2177	1|2	3	1.5	0|0|2|0	0.24	3	0.39
PEAK1	NP_001003712.1	OSBPL8	114882	2|1	3	1.5	1|0|0|1	0.22	3	0.4
PEAK1	NP_001123537.1	MYO9B	4650	0|3	3	1.5	0|1|0|1	0.37	3	0.34
PEAK1	NP_031401.1	TARDBP	23435	3|10	13	6.5	4|2|2|1	0.49	2.89	0.21
PEAK1	NP_001129663.1	KANK2	25959	5|5	10	5	2|2|2|1	0.38	2.86	0.34
PEAK1	NP_055449.1	PPM1F	9647	5|5	10	5	0|2|2|3	0.38	2.86	0.34
PEAK1	NP_005197.3	CRK	1398	38|38	76	38	11|14|12|17	0.97	2.81	0.01
PEAK1	NP_002262.3	IPO5	3843	4|3	7	3.5	3|0|0|2	0.32	2.8	0.37
PEAK1	NP_001129171.1	YWHAZ	7534	4|3	7	3.5	1|2|1|1	0.33	2.8	0.37
PEAK1	NP_003290.1	HSP90B1	7184	9|6	15	7.5	3|3|3|2	0.43	2.73	0.32
PEAK1	NP_001934.2	DSG2	1829	10|9	19	9.5	6|1|4|3	0.4	2.71	0.34
PEAK1	NP_001310528.1	SVIL	6840	10|10	20	10	4|4|4|3	0.35	2.67	0.36
PEAK1	NP_003391.1	XPO1	7514	7|5	12	6	4|2|1|2	0.35	2.67	0.36
PEAK1	NP_001293009.1	LMO7	4008	3|5	8	4	3|1|1|1	0.33	2.67	0.37
PEAK1	NP_001120674.1	PCID2	55795	2|2	4	2	0|0|2|1	0.25	2.67	0.39
PEAK1	NP_001020108.1	MINK1	50488	3|1	4	2	2|0|0|1	0.27	2.67	0.38
PEAK1	NP_006730.2	MCM5	4174	6|3	9	4.5	3|1|2|1	0.36	2.57	0.36
PEAK1	NP_113673.3	GRWD1	83743	6|3	9	4.5	2|1|2|2	0.36	2.57	0.36
PEAK1	NP_001191332.1	ANK3	288	6|4	10	5	3|1|1|3	0.28	2.5	0.38
PEAK1	NP_001168.1	ARL1	400	4|1	5	2.5	0|0|2|2	0.31	2.5	0.37
PEAK1	NP_055949.2	MPRIP	23164	3|2	5	2.5	2|0|0|2	0.24	2.5	0.39
PEAK1	NP_001104792.1	DDX54	79039	6|5	11	5.5	3|3|2|1	0.2	2.44	0.42
PEAK1	NP_001014831.1	PAK4	10298	5|7	12	6	1|3|4|2	0.23	2.4	0.4
PEAK1	NP_001257817.1	SLC25A10	1468	3|3	6	3	1|2|0|2	0.19	2.4	0.42
PEAK1	NP_001254485.1	PDCD6	10016	3|3	6	3	1|1|1|2	0.19	2.4	0.42
PEAK1	NP_004318.3	BCR	613	3|3	6	3	2|0|2|1	0.19	2.4	0.42
PEAK1	NP_001158889.1	SLC25A11	8402	6|8	14	7	2|4|4|2	0.18	2.33	0.43
PEAK1	NP_001265432.1	STT3A	3703	5|3	8	4	4|2|1|0	0.19	2.29	0.42
PEAK1	NP_001406.1	EIF2S3	1968	4|4	8	4	2|1|2|2	0.14	2.29	0.44
PEAK1	NP_003395.1	YWHAB	7529	4|4	8	4	2|3|2|0	0.14	2.29	0.44
PEAK1	NP_036602.1	TNPO3	23534	5|3	8	4	2|2|1|2	0.21	2.29	0.41
PEAK1	NP_057479.2	HACD3	51495	3|5	8	4	3|4|0|0	0.2	2.29	0.42
PEAK1	NP_075384.3	KRI1	65095	5|3	8	4	2|1|1|3	0.21	2.29	0.41
PEAK1	NP_001153682.1	SLC25A13	10165	7|11	18	9	4|4|3|5	0.23	2.25	0.4
PEAK1	NP_892021.1	ZNF326	284695	9|11	20	10	5|4|5|4	0.08	2.22	0.47
PEAK1	NP_001166958.1	NKRF	55922	5|5	10	5	2|1|4|2	0.11	2.22	0.46
PEAK1	NP_001171712.1	VDAC2	7417	6|4	10	5	3|1|2|3	0.17	2.22	0.43
PEAK1	NP_002221.1	JUP	3728	6|5	11	5.5	3|3|3|1	0.1	2.2	0.46
PEAK1	NP_057030.3	PELO	53918	7|4	11	5.5	2|3|3|2	0.21	2.2	0.42
PEAK1	NP_001009931.1	HRNR	388697	6|6	12	6	3|7|1|0	0.08	2.18	0.47
PEAK1	NP_005723.2	RAD50	10111	28|27	55	27.5	13|17|11|10	0	2.16	0.59
PEAK1	NP_001155901.1	PDCD6IP	10015	8|10	18	9	5|0|8|4	0.03	2.12	0.5
PEAK1	NP_001389.2	ECH1	1891	14|7	21	10.5	3|5|5|7	0.3	2.1	0.38
PEAK1	NP_001084.3	ACACB	32	48|41	89	44.5	20|22|26|18	0	2.07	0.61
PEAK1	NP_000537.3	TP53	7157	64|84	148	74	34|37|33|44	0	2	0.64
PEAK1	NP_001019397.1	ARF1	375	17|7	24	12	5|11|5|3	0.15	2	0.44
PEAK1	NP_009106.1	ERLIN2	11160	9|6	15	7.5	5|4|3|3	0.07	2	0.47
PEAK1	NP_001257401.1	MCM3	4172	5|5	10	5	4|0|4|2	0.05	2	0.49
PEAK1	NP_000242.1	MSH2	4436	4|4	8	4	2|2|3|1	0.07	2	0.47
PEAK1	NP_001300968.1	DNAJA1	3301	5|3	8	4	3|0|3|2	0.12	2	0.46
PEAK1	NP_001092281.1	2018-09-08	23176	3|2	5	2.5	1|3|1|0	0.13	2	0.45
PEAK1	NP_001185867.1	DTNA	1837	4|1	5	2.5	2|0|2|1	0.23	2	0.4
PEAK1	NP_004883.3	SEC22B	9554	3|2	5	2.5	2|0|1|2	0.12	2	0.45
PEAK1	NP_001303963.1	DPM1	8813	2|3	5	2.5	2|1|1|1	0.12	2	0.45
PEAK1	NP_060579.3	MTPAP	55149	2|2	4	2	0|1|0|3	0.16	2	0.43
PEAK1	NP_001123512.1	SHC1	6464	2|1	3	1.5	0|0|2|1	0.13	2	0.44
PEAK1	NP_005850.1	PURA	5813	2|1	3	1.5	1|2|0|0	0.13	2	0.44
PEAK1	NP_001128251.1	IPO11	51194	3|0	3	1.5	0|1|1|1	0.27	2	0.38
PEAK1	NP_001239048.1	PASK	23178	2|1	3	1.5	0|0|0|3	0.18	2	0.43
PEAK1	NP_001165882.1	VANGL1	81839	1|2	3	1.5	1|1|1|0	0.13	2	0.44
PEAK1	NP_060596.2	TMEM33	55161	1|2	3	1.5	1|1|1|0	0.13	2	0.44
PEAK1	NP_109587.1	MAP2K2	5605	1|2	3	1.5	0|0|1|2	0.13	2	0.44
PEAK1	NP_001278433.1	PPP1R2	5504	0|3	3	1.5	1|0|0|2	0.27	2	0.38
PEAK1	NP_001157882.1	CDK5	1020	2|0	2	1	0|0|1|1	0.22	2	0.4
PEAK1	NP_001020376.1	AP2M1	1173	2|0	2	1	0|0|1|1	0.22	2	0.4
PEAK1	NP_001166134.1	RAB40C	57799	1|1	2	1	1|1|0|0	0	2	0.67
PEAK1	NP_005207.2	DDOST	1650	2|0	2	1	0|0|2|0	0.24	2	0.39
PEAK1	NP_002347.5	MARCKS	4082	2|0	2	1	1|0|1|0	0.22	2	0.4
PEAK1	NP_001153221.1	RIOK2	55781	0|2	2	1	0|0|1|1	0.22	2	0.4
PEAK1	NP_001001323.1	ATP2B1	490	0|2	2	1	0|1|1|0	0.22	2	0.4
PEAK1	XP_011536499.1	ANKRD52	283373	0|2	2	1	0|0|2|0	0.24	2	0.39
PEAK1	NP_001128685.1	GIT2	9815	1|0	1	0.5	0|0|1|0	0	2	0.67
PEAK1	NP_001291393.1	SNRPE	6635	1|0	1	0.5	0|0|0|1	0	2	0.67
PEAK1	NP_001186089.1	USP19	10869	1|0	1	0.5	1|0|0|0	0	2	0.67
PEAK1	NP_001138586.1	RRP12	23223	1|0	1	0.5	0|1|0|0	0	2	0.67
PEAK1	NP_005990.1	TSNAX	7257	1|0	1	0.5	0|0|1|0	0	2	0.67
PEAK1	NP_001171062.1	PPP2R2A	5520	1|0	1	0.5	1|0|0|0	0	2	0.67
PEAK1	NP_002906.1	RFC3	5983	1|0	1	0.5	1|0|0|0	0	2	0.67
PEAK1	NP_001162089.1	IFT46	56912	1|0	1	0.5	0|0|0|1	0	2	0.67
PEAK1	NP_066565.1	NMT1	4836	1|0	1	0.5	0|0|1|0	0	2	0.67
PEAK1	NP_060191.3	CC2D1A	54862	1|0	1	0.5	1|0|0|0	0	2	0.67
PEAK1	NP_001077083.1	EARS2	124454	1|0	1	0.5	1|0|0|0	0	2	0.67
PEAK1	NP_001166167.1	TSFM	10102	0|1	1	0.5	0|0|0|1	0	2	0.67
PEAK1	NP_001317088.1	DHRS7B	25979	0|1	1	0.5	1|0|0|0	0	2	0.67
PEAK1	NP_620124.1	RHOT2	89941	0|1	1	0.5	0|0|0|1	0	2	0.67
PEAK1	NP_001020118.1	YIPF5	81555	0|1	1	0.5	0|0|1|0	0	2	0.67
PEAK1	NP_055040.2	PPP2R1A	5518	0|1	1	0.5	0|1|0|0	0	2	0.67
PEAK1	NP_001034558.2	MARK2	2011	0|1	1	0.5	0|0|1|0	0	2	0.67
PEAK1	NP_001078927.1	CTNND1	1500	0|1	1	0.5	1|0|0|0	0	2	0.67
PEAK1	NP_001265387.1	COBLL1	22837	0|1	1	0.5	0|0|1|0	0	2	0.67
PEAK1	NP_000692.2	ATP1A1	476	11|10	21	10.5	4|6|7|5	0	1.91	0.56
PEAK1	NP_005222.2	CTTN	2017	99|108	207	103.5	49|54|56|59	0	1.9	0.67
PEAK1	NP_001159968.1	SLC16A1	6566	10|6	16	8	6|3|6|2	0.05	1.88	0.5
PEAK1	NP_001123630.1	MYO1B	4430	14|11	25	12.5	7|6|6|8	0	1.85	0.57
PEAK1	NP_001307451.1	DDX19A	55308	5|7	12	6	4|5|2|2	0.03	1.85	0.51
PEAK1	NP_036473.2	GTPBP4	23560	4|7	11	5.5	2|1|5|4	0.07	1.83	0.48
PEAK1	NP_001180345.1	DDX3X	1654	31|29	60	30	21|15|17|14	0	1.79	0.64
PEAK1	NP_003312.3	TUFM	7284	20|20	40	20	13|10|9|13	0	1.78	0.63
PEAK1	NP_005100.1	OXSR1	9943	6|2	8	4	2|3|2|2	0.15	1.78	0.43
PEAK1	NP_001155032.1	TNIK	23043	6|2	8	4	3|0|2|4	0.15	1.78	0.44
PEAK1	NP_004719.2	DDX21	9188	33|37	70	35	24|16|22|17	0	1.77	0.65
PEAK1	NP_055484.3	NUP93	9688	11|11	22	11	5|8|8|4	0	1.76	0.59
PEAK1	NP_005619.1	SLC1A5	6510	7|7	14	7	5|5|2|4	0	1.75	0.56
PEAK1	NP_112598.3	EPPK1	83481	20|19	39	19.5	11|9|14|11	0	1.73	0.63
PEAK1	NP_000974.1	RPL22	6146	12|7	19	9.5	4|5|6|7	0.01	1.73	0.53
PEAK1	NP_001026855.2	TP53BP2	7159	16|13	29	14.5	7|7|9|11	0	1.71	0.6
PEAK1	NP_001316363.1	NUP205	23165	9|9	18	9	5|5|6|5	0	1.71	0.59
PEAK1	NP_055555.1	EIF4A3	9775	14|12	26	13	9|7|7|8	0	1.68	0.61
PEAK1	NP_065816.2	UBR4	23352	8|8	16	8	6|3|7|3	0	1.68	0.58
PEAK1	NP_001129243.1	RPN2	6185	9|7	16	8	6|5|5|3	0	1.68	0.57
PEAK1	NP_064628.1	TOMM22	56993	4|6	10	5	3|3|3|3	0.02	1.67	0.52
PEAK1	NP_001003407.1	ABLIM1	3983	5|0	5	2.5	2|2|1|1	0.28	1.67	0.38
PEAK1	NP_004513.1	KIF5C	3800	0|5	5	2.5	2|0|3|1	0.3	1.67	0.37
PEAK1	NP_006764.3	DDX18	8886	10|7	17	8.5	5|6|6|4	0	1.62	0.57
PEAK1	NP_001017423.1	ALDH18A1	5832	35|36	71	35.5	23|21|25|20	0	1.6	0.66
PEAK1	NP_001265128.1	SNX2	6643	3|5	8	4	4|0|2|4	0.03	1.6	0.51
PEAK1	NP_000908.2	P4HA1	5033	2|2	4	2	1|1|2|1	0.06	1.6	0.49
PEAK1	NP_001129966.1	C1orf198	84886	3|1	4	2	2|1|0|2	0.1	1.6	0.46
PEAK1	NP_001032583.1	DYNLL1	8655	2|2	4	2	2|1|2|0	0.06	1.6	0.49
PEAK1	NP_001307540.1	KPNA2	3838	11|8	19	9.5	8|5|5|6	0	1.58	0.59
PEAK1	NP_065801.1	XPO5	57510	4|3	7	3.5	4|0|3|2	0.02	1.56	0.52
PEAK1	NP_006089.1	RACK1	10399	12|11	23	11.5	9|9|6|6	0	1.53	0.62
PEAK1	NP_000523.2	PCCB	5096	174|120	294	147	95|102|99|92	0	1.52	0.67
PEAK1	NP_002645.3	PKM	5315	11|11	22	11	9|5|6|9	0	1.52	0.62
PEAK1	NP_001672.1	ATP2A2	488	15|12	27	13.5	6|11|8|11	0	1.5	0.63
PEAK1	NP_000978.1	RPL26	6154	14|10	24	12	12|7|6|7	0	1.5	0.61
PEAK1	NP_663719.2	MAP4K4	9448	6|6	12	6	2|5|3|6	0	1.5	0.58
PEAK1	NP_060238.3	LRRC40	55631	6|6	12	6	3|5|3|5	0	1.5	0.58
PEAK1	NP_001091981.1	KIF2A	3796	4|5	9	4.5	1|4|4|3	0.01	1.5	0.55
PEAK1	NP_001191455.1	SSR4	6748	3|3	6	3	2|3|1|2	0.02	1.5	0.52
PEAK1	NP_065779.1	ESYT2	57488	2|4	6	3	2|1|2|3	0.03	1.5	0.5
PEAK1	NP_001287835.1	IBTK	25998	0|6	6	3	3|1|4|0	0.21	1.5	0.42
PEAK1	NP_001243728.1	GAPDH	2597	3|0	3	1.5	0|1|2|1	0.18	1.5	0.43
PEAK1	NP_001164120.1	LAS1L	81887	1|2	3	1.5	0|0|2|2	0.07	1.5	0.48
PEAK1	NP_001123500.1	CLK3	1198	2|1	3	1.5	1|1|1|1	0.06	1.5	0.48
PEAK1	NP_005605.1	RHEB	6009	0|3	3	1.5	0|2|0|2	0.18	1.5	0.43
PEAK1	NP_001278893.1	AFDN	4301	84|78	162	81	61|53|48|59	0	1.47	0.67
PEAK1	NP_005947.3	MTHFD1	4522	7|7	14	7	5|4|5|5	0	1.47	0.6
PEAK1	NP_056060.2	ANKS1A	23294	20|17	37	18.5	12|13|14|12	0	1.45	0.65
PEAK1	NP_001058.2	TOP2A	7153	13|13	26	13	4|11|10|11	0	1.44	0.64
PEAK1	NP_004930.1	DDX1	1653	9|5	14	7	3|5|6|6	0	1.4	0.58
PEAK1	NP_001138992.1	RAI14	26064	22|28	50	25	18|19|19|16	0	1.39	0.66
PEAK1	NP_001006600.1	ERBIN	55914	13|19	32	16	12|10|15|9	0	1.39	0.64
PEAK1	NP_009123.1	SUPT16H	11198	11|9	20	10	4|6|11|8	0	1.38	0.62
PEAK1	NP_001001563.1	TIMM50	92609	10|14	24	12	9|10|6|10	0	1.37	0.63
PEAK1	NP_005905.2	MCM4	4173	17|15	32	16	10|12|14|11	0	1.36	0.65
PEAK1	NP_006187.2	PCBP1	5093	7|8	15	7.5	4|5|8|5	0	1.36	0.61
PEAK1	NP_001136018.1	LUZP1	7798	15|20	35	17.5	11|11|19|11	0	1.35	0.65
PEAK1	NP_001243064.1	CSE1L	1434	6|0	6	3	2|2|3|2	0.15	1.33	0.43
PEAK1	NP_001263408.1	LONP1	9361	3|3	6	3	2|3|4|0	0.01	1.33	0.55
PEAK1	NP_001304310.1	HSPA4L	22824	2|4	6	3	1|2|2|4	0.01	1.33	0.52
PEAK1	NP_001230937.1	KIF1A	547	1|5	6	3	1|2|2|4	0.05	1.33	0.49
PEAK1	NP_057267.2	MRTO4	51154	3|1	4	2	2|2|0|2	0.05	1.33	0.5
PEAK1	NP_057018.1	NOP58	51602	3|1	4	2	4|0|1|1	0.06	1.33	0.49
PEAK1	NP_001273086.1	DYNC1LI2	1783	1|3	4	2	2|1|2|1	0.05	1.33	0.5
PEAK1	NP_057123.1	RTRAF	51637	2|0	2	1	0|0|1|2	0.13	1.33	0.44
PEAK1	NP_001091995.1	CKAP2	26586	1|1	2	1	1|0|0|2	0	1.33	0.67
PEAK1	NP_001076047.1	RBFOX2	23543	2|0	2	1	0|2|0|1	0.13	1.33	0.44
PEAK1	NP_001186738.1	INTS7	25896	1|1	2	1	1|1|1|0	0	1.33	0.67
PEAK1	NP_001268366.1	ADRM1	11047	1|1	2	1	0|1|2|0	0	1.33	0.67
PEAK1	NP_001161328.1	SBNO1	55206	2|0	2	1	2|0|0|1	0.13	1.33	0.44
PEAK1	NP_110416.1	HM13	81502	0|2	2	1	1|1|1|0	0.13	1.33	0.44
PEAK1	NP_000273.2	PCCA	5095	122|125	247	123.5	90|93|95|100	0	1.31	0.67
PEAK1	NP_001092090.1	PCBP2	5094	10|9	19	9.5	7|9|7|6	0	1.31	0.63
PEAK1	NP_004414.3	DVL3	1857	19|15	34	17	20|11|10|12	0	1.28	0.65
PEAK1	NP_001138241.1	DST	667	29|32	61	30.5	19|22|25|30	0	1.27	0.67
PEAK1	NP_005906.2	MCM6	4175	15|16	31	15.5	12|14|12|11	0	1.27	0.65
PEAK1	NP_002800.2	PSMD3	5709	14|16	30	15	11|14|12|11	0	1.25	0.65
PEAK1	NP_001015877.1	PHF6	84295	2|8	10	5	5|4|5|2	0.01	1.25	0.55
PEAK1	NP_001303292.1	EIF2S2	8894	1|4	5	2.5	2|1|1|4	0.03	1.25	0.5
PEAK1	NP_203754.2	TNKS1BP1	85456	8|8	16	8	8|5|7|6	0	1.23	0.63
PEAK1	NP_055121.1	RTCB	51493	5|3	8	4	3|3|4|3	0	1.23	0.57
PEAK1	NP_003671.1	YARS	8565	5|3	8	4	4|4|2|3	0	1.23	0.57
PEAK1	NP_001002.1	RPS7	6201	19|27	46	23	20|17|24|15	0	1.21	0.66
PEAK1	NP_001243463.1	SLC25A1	6576	7|5	12	6	5|7|5|3	0	1.2	0.61
PEAK1	NP_001276332.1	MMS19	64210	3|3	6	3	2|3|2|3	0	1.2	0.57
PEAK1	NP_060945.2	TMEM165	55858	3|0	3	1.5	1|2|2|0	0.1	1.2	0.46
PEAK1	NP_001155.1	APBB1	322	1|2	3	1.5	1|2|0|2	0.03	1.2	0.51
PEAK1	NP_001017.1	RPS24	6229	6|7	13	6.5	4|6|7|5	0	1.18	0.62
PEAK1	NP_057025.2	ATP6V1H	51606	3|4	7	3.5	3|2|4|3	0	1.17	0.58
PEAK1	NP_065134.1	NUP107	57122	4|3	7	3.5	3|3|4|2	0	1.17	0.58
PEAK1	NP_006752.1	YWHAE	7531	8|8	16	8	11|6|7|4	0	1.14	0.64
PEAK1	NP_001073867.1	ECPAS	23392	2|2	4	2	2|3|1|1	0.01	1.14	0.54
PEAK1	NP_079434.3	RUFY1	80230	1|3	4	2	2|2|1|2	0.02	1.14	0.52
PEAK1	NP_005871.1	DNAJA2	10294	4|0	4	2	4|2|0|1	0.07	1.14	0.47
PEAK1	NP_009166.2	XPOT	11260	2|2	4	2	2|3|1|1	0.01	1.14	0.54
PEAK1	NP_055965.1	RFTN1	23180	2|2	4	2	0|3|2|2	0.01	1.14	0.54
PEAK1	NP_001287954.1	TJP1	7082	15|17	32	16	14|13|18|12	0	1.12	0.66
PEAK1	NP_001646.2	ARCN1	372	7|11	18	9	6|8|8|10	0	1.12	0.64
PEAK1	NP_001188474.1	RBM15	64783	7|7	14	7	7|5|6|7	0	1.12	0.63
PEAK1	NP_006494.1	PSMC4	5704	4|5	9	4.5	4|5|3|4	0	1.12	0.6
PEAK1	NP_066357.2	RPL36A	6173	10|0	10	5	8|3|4|3	0.02	1.11	0.52
PEAK1	NP_000982.2	RPL28	6158	9|8	17	8.5	6|8|9|8	0	1.1	0.64
PEAK1	NP_006316.1	RAN	5901	22|21	43	21.5	20|22|19|18	0	1.09	0.67
PEAK1	NP_005683.2	ABCF2	10061	3|3	6	3	1|4|3|3	0	1.09	0.58
PEAK1	NP_001267718.1	SURF4	6836	1|5	6	3	3|3|3|2	0.01	1.09	0.54
PEAK1	NP_001034679.2	USP9X	8239	8|5	13	6.5	2|7|8|7	0	1.08	0.62
PEAK1	NP_001034796.1	ENTR1	10807	6|1	7	3.5	3|4|3|3	0.01	1.08	0.55
PEAK1	NP_003595.1	IRS4	8471	42|40	82	41	34|41|39|39	0	1.07	0.67
PEAK1	NP_001164014.1	PGAM5	192111	16|11	27	13.5	10|14|11|16	0	1.06	0.65
PEAK1	NP_000971.1	RPL18A	6142	5|5	10	5	5|6|4|4	0	1.05	0.62
PEAK1	NP_001316603.1	CAND1	55832	13|14	27	13.5	15|15|13|9	0	1.04	0.66
PEAK1	NP_001265392.1	DNM1L	10059	6|6	12	6	7|5|6|5	0	1.04	0.63
PEAK1	NP_001407.1	EIF4A1	1973	17|28	45	22.5	20|19|24|24	0	1.03	0.66
PEAK1	NP_004981.2	MARS	4141	17|14	31	15.5	17|17|11|15	0	1.03	0.66
PEAK1	NP_001138303.1	PHB2	11331	20|24	44	22	18|24|21|23	0	1.02	0.67
PEAK1	NP_001307847.1	CDK1	983	13|12	25	12.5	15|9|17|9	0	1	0.66
PEAK1	NP_004406.2	DSP	1832	12|10	22	11	10|13|14|7	0	1	0.65
PEAK1	NP_005737.1	NAMPT	10135	12|9	21	10.5	12|10|11|9	0	1	0.65
PEAK1	NP_001269554.1	LMNA	4000	7|3	10	5	5|5|7|3	0	1	0.61
PEAK1	NP_004273.1	BAG2	9532	6|4	10	5	4|4|7|5	0	1	0.62
PEAK1	NP_057131.1	SF3B6	51639	2|3	5	2.5	3|2|3|2	0	1	0.57
PEAK1	NP_001229528.1	RBM39	9584	2|3	5	2.5	3|2|2|3	0	1	0.57
PEAK1	NP_003086.1	SNRPF	6636	3|2	5	2.5	4|2|2|2	0	1	0.57
PEAK1	NP_056485.2	SENP3	26168	2|2	4	2	2|2|1|3	0	1	0.67
PEAK1	NP_001030129.1	SORBS1	10580	1|3	4	2	2|3|2|1	0.01	1	0.54
PEAK1	NP_001007226.1	IGF2BP2	10644	0|4	4	2	4|0|4|0	0.04	1	0.5
PEAK1	NP_065147.1	DDX24	57062	1|2	3	1.5	0|3|1|2	0.01	1	0.53
PEAK1	NP_055506.1	AQR	9716	1|1	2	1	1|0|0|3	0	1	0.67
PEAK1	NP_057004.1	RPS27L	51065	2|0	2	1	1|1|1|1	0.06	1	0.48
PEAK1	NP_060347.2	SLC35F6	54978	2|0	2	1	0|2|1|1	0.06	1	0.48
PEAK1	NP_001243193.1	FLII	2314	2|0	2	1	0|1|3|0	0.08	1	0.47
PEAK1	NP_001009555.3	SH3D19	152503	2|0	2	1	1|1|2|0	0.06	1	0.48
PEAK1	NP_057118.1	MRPS2	51116	0|2	2	1	0|1|1|2	0.06	1	0.48
PEAK1	NP_001230075.1	NVL	4931	0|2	2	1	1|0|2|1	0.06	1	0.48
PEAK1	NP_001182762.1	RINL	126432	1|0	1	0.5	0|1|1|0	0	1	0.67
PEAK1	NP_006584.1	TBR1	10716	1|0	1	0.5	0|0|1|1	0	1	0.67
PEAK1	NP_116126.3	LMNB2	84823	1|0	1	0.5	0|1|1|0	0	1	0.67
PEAK1	NP_061174.1	CTTNBP2NL	55917	1|0	1	0.5	0|1|0|1	0	1	0.67
PEAK1	NP_001166216.1	SEC23B	10483	1|0	1	0.5	0|2|0|0	0	1	0.67
PEAK1	NP_001294949.1	PIK3C3	5289	1|0	1	0.5	1|0|0|1	0	1	0.67
PEAK1	NP_001122390.2	MARK3	4140	1|0	1	0.5	1|1|0|0	0	1	0.67
PEAK1	NP_065171.2	DOLPP1	57171	1|0	1	0.5	1|0|1|0	0	1	0.67
PEAK1	NP_001073027.1	HNRNPUL2	221092	1|0	1	0.5	1|0|1|0	0	1	0.67
PEAK1	NP_001292721.1	KIF14	9928	1|0	1	0.5	0|0|0|2	0	1	0.67
PEAK1	NP_005819.3	DCAF7	10238	1|0	1	0.5	0|1|1|0	0	1	0.67
PEAK1	NP_001311404.1	INTS3	65123	0|1	1	0.5	1|0|1|0	0	1	0.67
PEAK1	NP_036221.2	ABCB10	23456	0|1	1	0.5	1|0|1|0	0	1	0.67
PEAK1	NP_057147.2	HDDC2	51020	0|1	1	0.5	0|0|2|0	0	1	0.67
PEAK1	NP_001164274.1	LARP4	113251	0|1	1	0.5	1|0|1|0	0	1	0.67
PEAK1	NP_001264128.1	CNIH4	29097	0|1	1	0.5	1|1|0|0	0	1	0.67
PEAK1	NP_000062.1	CBS	875	0|1	1	0.5	1|1|0|0	0	1	0.67
PEAK1	NP_001131136.1	ANAPC7	51434	0|1	1	0.5	2|0|0|0	0	1	0.67
PEAK1	NP_005650.2	UFD1	7353	0|1	1	0.5	1|0|1|0	0	1	0.67
PEAK1	NP_001009.1	RPS15	6209	0|1	1	0.5	1|0|0|1	0	1	0.67
PEAK1	NP_002480.1	NDUFA4	4697	0|1	1	0.5	0|2|0|0	0	1	0.67
PEAK1	NP_008986.2	POLR3A	11128	0|1	1	0.5	0|0|1|1	0	1	0.67
PEAK1	NP_001268463.1	EPB41L3	23136	38|34	72	36	39|38|34|38	0	0.97	0.67
PEAK1	NP_001896.2	CTPS1	1503	13|17	30	15	14|15|16|17	0	0.97	0.66
PEAK1	NP_001193943.1	SERPINH1	871	9|5	14	7	6|7|9|7	0	0.97	0.64
PEAK1	NP_001268425.1	PHB	5245	7|7	14	7	7|7|7|8	0	0.97	0.67
PEAK1	NP_001185946.1	LRRC49	54839	9|4	13	6.5	9|9|4|5	0	0.96	0.63
PEAK1	NP_006614.2	PHGDH	26227	7|6	13	6.5	6|6|8|7	0	0.96	0.64
PEAK1	NP_001005751.1	WASHC2A	387680	18|23	41	20.5	21|21|25|19	0	0.95	0.67
PEAK1	NP_000810.1	GART	2618	16|14	30	15	17|16|18|12	0	0.95	0.66
PEAK1	NP_001129166.1	VDAC3	7419	10|8	18	9	10|10|8|10	0	0.95	0.65
PEAK1	NP_005198.1	CRKL	1399	13|17	30	15	20|16|16|12	0	0.94	0.66
PEAK1	NP_001268392.1	SMC1A	8243	13|17	30	15	15|13|20|17	0	0.92	0.66
PEAK1	NP_056110.2	SMCHD1	23347	4|2	6	3	4|3|3|3	0	0.92	0.59
PEAK1	NP_000911.2	PC	5091	245|226	471	235.5	246|261|271|260	0	0.91	0.67
PEAK1	NP_002287.2	LBR	3930	13|11	24	12	16|12|11|14	0	0.91	0.67
PEAK1	NP_002626.1	SLC25A3	5250	11|9	20	10	10|9|13|12	0	0.91	0.67
PEAK1	NP_001011553.2	2018-09-07	989	13|13	26	13	12|15|17|14	0	0.9	0.67
PEAK1	NP_001419.1	ENO1	2023	35|27	62	31	30|38|39|32	0	0.89	0.67
PEAK1	NP_001003676.1	C11orf49	79096	5|3	8	4	4|7|4|3	0	0.89	0.62
PEAK1	NP_874364.1	RFLNB	359845	2|2	4	2	1|3|2|3	0	0.89	0.67
PEAK1	NP_001091970.1	KIAA1217	56243	3|1	4	2	4|2|2|1	0	0.89	0.56
PEAK1	NP_000992.1	RPL36AL	6166	0|4	4	2	2|3|1|3	0.01	0.89	0.52
PEAK1	NP_001337228.1	EPB41L2	2037	23|33	56	28	29|35|36|28	0	0.88	0.67
PEAK1	NP_057212.1	COPG1	22820	2|5	7	3.5	5|3|5|3	0	0.88	0.6
PEAK1	NP_000029.2	APC	324	5|7	12	6	6|5|7|10	0	0.86	0.67
PEAK1	NP_001128714.1	NDRG1	10397	1|2	3	1.5	1|2|2|2	0.01	0.86	0.55
PEAK1	NP_001258803.1	AAR2	25980	1|2	3	1.5	2|1|3|1	0.01	0.86	0.55
PEAK1	NP_001295071.1	MRTFB	57496	63|66	129	64.5	79|80|66|78	0	0.85	0.67
PEAK1	NP_005907.3	MCM7	4176	24|25	49	24.5	32|30|30|23	0	0.85	0.67
PEAK1	XP_005248777.1	MYO6	4646	4|5	9	4.5	6|5|6|5	0	0.82	0.67
PEAK1	NP_001019859.1	NBN	4683	4|3	7	3.5	4|2|8|3	0	0.82	0.67
PEAK1	NP_005564.1	LMNB1	4001	7|8	15	7.5	10|8|11|8	0	0.81	0.67
PEAK1	NP_001018080.1	CORO1B	57175	36|29	65	32.5	40|42|40|40	0	0.8	0.67
PEAK1	NP_002849.1	ABCD3	5825	7|9	16	8	11|11|10|8	0	0.8	0.67
PEAK1	NP_005795.2	DDX39A	10212	7|5	12	6	5|8|9|8	0	0.8	0.67
PEAK1	NP_001021.1	RPS27	6232	5|3	8	4	5|5|6|4	0	0.8	0.67
PEAK1	NP_000987.2	RPL35A	6165	5|3	8	4	6|2|8|4	0	0.8	0.67
PEAK1	NP_001104490.1	SUPT5H	6829	2|4	6	3	5|4|2|4	0	0.8	0.61
PEAK1	NP_001177966.1	PSMD1	5707	2|2	4	2	3|0|7|0	0	0.8	0.67
PEAK1	NP_001304106.1	CHCHD3	54927	2|0	2	1	2|0|1|2	0.03	0.8	0.51
PEAK1	NP_003477.4	SLC7A5	8140	1|1	2	1	1|2|1|1	0	0.8	0.67
PEAK1	NP_001276077.1	VPS33B	26276	1|1	2	1	0|2|2|1	0	0.8	0.67
PEAK1	NP_060555.2	IPO9	55705	2|0	2	1	1|0|2|2	0.03	0.8	0.51
PEAK1	NP_001290026.1	HIP1R	9026	1|1	2	1	1|1|2|1	0	0.8	0.67
PEAK1	NP_001159607.1	RBM28	55131	0|2	2	1	0|1|4|0	0.05	0.8	0.5
PEAK1	NP_116558.1	POLR2C	5432	0|2	2	1	2|0|2|1	0.03	0.8	0.51
PEAK1	NP_064551.3	MCCC1	56922	166|122	288	144	192|177|178|181	0	0.79	0.67
PEAK1	NP_004437.2	EPRS	2058	35|30	65	32.5	40|43|37|46	0	0.78	0.67
PEAK1	NP_001304893.1	LARS	51520	19|19	38	19	23|27|22|26	0	0.78	0.67
PEAK1	NP_001180384.1	NSUN2	54888	10|11	21	10.5	14|12|17|11	0	0.78	0.67
PEAK1	NP_002878.2	RARS	5917	10|10	20	10	13|11|13|14	0	0.78	0.67
PEAK1	NP_006319.1	RBM14	10432	6|10	16	8	15|10|6|10	0	0.78	0.67
PEAK1	NP_612510.1	TECR	9524	5|4	9	4.5	6|6|5|6	0	0.78	0.67
PEAK1	NP_071415.1	MCCC2	64087	151|148	299	149.5	184|188|214|195	0	0.77	0.67
PEAK1	NP_001427.2	FBL	2091	8|2	10	5	7|6|7|6	0	0.77	0.63
PEAK1	NP_001016.1	RPS23	6228	7|6	13	6.5	8|8|8|10	0	0.76	0.67
PEAK1	NP_001265637.1	PSMD2	5708	3|5	8	4	5|4|5|7	0	0.76	0.67
PEAK1	NP_001001973.1	ATP5F1C	509	14|19	33	16.5	29|24|16|19	0	0.75	0.67
PEAK1	NP_001252541.1	CNOT1	23019	6|3	9	4.5	8|7|4|5	0	0.75	0.67
PEAK1	NP_001281074.1	SSB	6741	3|0	3	1.5	0|3|2|3	0.01	0.75	0.54
PEAK1	NP_001316064.1	DYNC1LI1	51143	3|0	3	1.5	1|3|2|2	0.01	0.75	0.54
PEAK1	NP_056473.2	NOC2L	26155	3|0	3	1.5	2|0|3|3	0.01	0.75	0.54
PEAK1	NP_003365.1	VDAC1	7416	3|0	3	1.5	2|3|3|0	0.01	0.75	0.54
PEAK1	NP_001367.2	DYNC1H1	1778	45|35	80	40	51|53|58|54	0	0.74	0.67
PEAK1	NP_003745.1	EIF3F	8665	5|5	10	5	5|5|9|8	0	0.74	0.67
PEAK1	NP_003746.2	EIF3G	8666	6|4	10	5	5|6|8|8	0	0.74	0.67
PEAK1	NP_036222.3	MACF1	23499	7|3	10	5	10|5|5|7	0	0.74	0.64
PEAK1	NP_056474.2	RSL1D1	26156	5|2	7	3.5	4|5|3|7	0	0.74	0.62
PEAK1	NP_001181883.1	MATR3	9782	6|10	16	8	12|9|12|11	0	0.73	0.67
PEAK1	NP_001001998.1	EXOSC10	5394	2|2	4	2	3|4|3|1	0	0.73	0.67
PEAK1	NP_001030168.1	RPL14	9045	2|2	4	2	1|3|3|4	0	0.73	0.67
PEAK1	NP_001275.1	AP3S1	1176	2|2	4	2	2|3|3|3	0	0.73	0.67
PEAK1	NP_001008491.1	2018-09-02	4735	7|10	17	8.5	10|12|12|14	0	0.71	0.67
PEAK1	NP_000099.2	DLD	1738	8|4	12	6	8|8|9|9	0	0.71	0.67
PEAK1	NP_009096.2	SF3A2	8175	1|5	6	3	6|4|3|4	0	0.71	0.61
PEAK1	NP_060268.2	YTHDF1	54915	0|5	5	2.5	4|4|4|2	0	0.71	0.59
PEAK1	NP_149130.1	CALD1	800	20|12	32	16	22|20|26|23	0	0.7	0.67
PEAK1	NP_001073280.1	DIAPH1	1729	4|4	8	4	6|6|8|3	0	0.7	0.67
PEAK1	NP_006538.2	IGF2BP3	10643	3|7	10	5	8|6|7|8	0	0.69	0.67
PEAK1	NP_004413.1	DVL2	1856	33|39	72	36	54|50|56|52	0	0.68	0.67
PEAK1	NP_005582.1	MRE11	4361	37|27	64	32	43|50|42|53	0	0.68	0.67
PEAK1	NP_001293008.1	CAD	790	15|17	32	16	25|24|20|25	0	0.68	0.67
PEAK1	NP_113584.3	HUWE1	10075	10|11	21	10.5	20|15|16|11	0	0.68	0.67
PEAK1	NP_001137533.1	COPB1	1315	11|8	19	9.5	14|12|19|11	0	0.68	0.67
PEAK1	NP_001106965.1	2018-09-09	10801	16|8	24	12	18|21|13|20	0	0.67	0.67
PEAK1	NP_060587.8	WDR11	55717	5|8	13	6.5	10|8|9|12	0	0.67	0.67
PEAK1	NP_000170.1	MSH6	2956	6|3	9	4.5	5|9|7|6	0	0.67	0.67
PEAK1	NP_001308370.1	AHSA1	10598	2|6	8	4	8|9|4|3	0	0.67	0.67
PEAK1	NP_001122316.1	SMARCA4	6597	5|3	8	4	9|5|5|5	0	0.67	0.67
PEAK1	NP_001074324.1	PXN	5829	2|3	5	2.5	5|3|3|4	0	0.67	0.67
PEAK1	NP_057226.1	HSD17B12	51144	4|0	4	2	2|2|4|4	0	0.67	0.58
PEAK1	NP_055847.1	PDS5B	23047	2|1	3	1.5	2|3|1|3	0	0.67	0.67
PEAK1	NP_036336.2	GTF3C4	9329	1|1	2	1	2|1|0|3	0	0.67	0.67
PEAK1	NP_067026.3	SRPRB	58477	1|1	2	1	2|1|3|0	0	0.67	0.67
PEAK1	NP_001291706.1	DERL2	51009	1|1	2	1	2|1|2|1	0	0.67	0.67
PEAK1	NP_001120654.1	CEP55	55165	2|0	2	1	2|1|0|3	0.01	0.67	0.53
PEAK1	NP_001124319.1	AIFM1	9131	1|1	2	1	0|2|1|3	0	0.67	0.67
PEAK1	XP_016861870.1	LPP	4026	0|2	2	1	3|2|0|1	0.01	0.67	0.53
PEAK1	NP_002302.2	LIG3	3980	0|2	2	1	1|3|2|0	0.01	0.67	0.53
PEAK1	NP_001077422.1	THADA	63892	1|0	1	0.5	0|3|0|0	0	0.67	0.67
PEAK1	NP_006546.1	YKT6	10652	1|0	1	0.5	0|0|2|1	0	0.67	0.67
PEAK1	NP_055894.6	TBC1D2B	23102	0|1	1	0.5	0|0|1|2	0	0.67	0.67
PEAK1	NP_001035242.1	PEG10	23089	0|1	1	0.5	0|0|0|3	0	0.67	0.67
PEAK1	NP_003617.1	PPFIA1	8500	0|1	1	0.5	3|0|0|0	0	0.67	0.67
PEAK1	NP_008835.5	PRKDC	5591	74|60	134	67	110|94|101|99	0	0.66	0.67
PEAK1	NP_003698.1	RUVBL1	8607	31|28	59	29.5	42|48|47|45	0	0.65	0.67
PEAK1	NP_066272.1	PDLIM1	9124	5|8	13	6.5	9|11|9|11	0	0.65	0.67
PEAK1	NP_005436.1	SMC3	9126	19|12	31	15.5	26|24|23|24	0	0.64	0.67
PEAK1	NP_000981.1	RPL27A	6157	4|3	7	3.5	6|5|6|5	0	0.64	0.67
PEAK1	NP_277048.2	TPGS1	91978	2|5	7	3.5	6|6|5|5	0	0.64	0.67
PEAK1	NP_001273432.1	HSPH1	10808	4|3	7	3.5	6|3|7|6	0	0.64	0.67
PEAK1	NP_001099008.1	MYBBP1A	10514	13|10	23	11.5	19|16|24|14	0	0.63	0.67
PEAK1	NP_001293076.1	SEPT11	55752	5|3	8	4	7|3|7|9	0	0.62	0.67
PEAK1	NP_036252.1	CD2AP	23607	35|34	69	34.5	51|53|60|63	0	0.61	0.67
PEAK1	NP_006827.1	GCN1	10985	37|27	64	32	49|55|53|52	0	0.61	0.67
PEAK1	NP_003744.1	EIF3D	8664	5|5	10	5	8|9|10|6	0	0.61	0.67
PEAK1	NP_003090.2	SNX1	6642	3|4	7	3.5	4|7|5|7	0	0.61	0.67
PEAK1	NP_942133.1	ACACA	31	309|235	544	272	466|442|440|457	0	0.6	0.67
PEAK1	NP_006448.4	PDLIM5	10611	7|7	14	7	12|8|12|15	0	0.6	0.67
PEAK1	NP_001136086.1	EHBP1	23301	8|4	12	6	9|9|12|10	0	0.6	0.67
PEAK1	NP_001248755.1	AP3D1	8943	6|3	9	4.5	8|10|6|6	0	0.6	0.67
PEAK1	NP_060117.3	FTSJ3	117246	2|1	3	1.5	2|3|3|2	0	0.6	0.67
PEAK1	NP_001273651.1	FAM120A	23196	1|2	3	1.5	2|3|4|1	0	0.6	0.67
PEAK1	NP_036421.2	KEAP1	9817	3|2	5	2.5	5|2|7|3	0	0.59	0.67
PEAK1	NP_000108.1	EMD	2010	3|4	7	3.5	5|5|6|8	0	0.58	0.67
PEAK1	NP_001264152.1	TAGLN2	8407	12|11	23	11.5	21|21|20|19	0	0.57	0.67
PEAK1	NP_001186092.1	PSMC5	5705	4|6	10	5	9|9|8|9	0	0.57	0.67
PEAK1	NP_000402.3	HLCS	3141	5|5	10	5	8|10|7|10	0	0.57	0.67
PEAK1	NP_006255.1	PTPN13	5783	4|4	8	4	9|5|7|7	0	0.57	0.67
PEAK1	NP_001265568.1	RANBP1	5902	1|3	4	2	2|5|3|4	0	0.57	0.67
PEAK1	NP_001074960.1	NXF1	10482	2|0	2	1	2|0|3|2	0.01	0.57	0.55
PEAK1	NP_001032900.1	HSD17B10	3028	1|1	2	1	2|0|2|3	0	0.57	0.67
PEAK1	NP_055527.1	SETD1A	9739	1|1	2	1	2|2|0|3	0	0.57	0.67
PEAK1	NP_059988.3	HAUS7	55559	1|1	2	1	1|2|3|1	0	0.57	0.67
PEAK1	NP_000983.1	RPL29	6159	1|1	2	1	2|1|2|2	0	0.57	0.67
PEAK1	NP_001244120.1	DDX6	1656	0|2	2	1	2|3|0|2	0.01	0.57	0.55
PEAK1	NP_057651.1	BCCIP	56647	0|2	2	1	1|3|1|2	0.01	0.57	0.55
PEAK1	NP_001032360.1	EIF3B	8662	19|7	26	13	21|24|25|24	0	0.55	0.67
PEAK1	NP_001317141.1	PSMC1	5700	0|3	3	1.5	2|5|4|0	0	0.55	0.59
PEAK1	NP_001159477.1	EPB41	2035	11|9	20	10	23|3|26|22	0	0.54	0.67
PEAK1	NP_001139185.1	SAE1	10055	5|6	11	5.5	12|9|9|11	0	0.54	0.67
PEAK1	NP_001075019.1	THOC2	57187	0|7	7	3.5	5|7|6|8	0	0.54	0.64
PEAK1	NP_001002857.1	ANXA2	302	1|3	4	2	3|5|4|3	0	0.53	0.67
PEAK1	NP_001061.2	TUBG1	7283	3|5	8	4	7|7|10|7	0	0.52	0.67
PEAK1	NP_001091674.1	HNRNPF	3185	2|6	8	4	8|4|7|12	0	0.52	0.67
PEAK1	NP_002152.2	IARS	3376	11|9	20	10	21|18|18|21	0	0.51	0.67
PEAK1	NP_001129224.1	ECD	11319	4|4	8	4	8|6|11|7	0	0.5	0.67
PEAK1	NP_065875.3	ARHGAP21	57584	2|3	5	2.5	7|4|5|4	0	0.5	0.67
PEAK1	NP_001304846.1	FAM91A1	157769	1|4	5	2.5	4|7|4|5	0	0.5	0.67
PEAK1	NP_038464.1	NCKAP1	10787	4|0	4	2	5|5|0|6	0	0.5	0.67
PEAK1	NP_001106672.1	NACA	4666	2|0	2	1	2|2|2|2	0	0.5	0.67
PEAK1	NP_001160163.1	TTK	7272	2|0	2	1	3|2|2|1	0	0.5	0.67
PEAK1	NP_001305063.1	GAK	2580	2|0	2	1	2|2|2|2	0	0.5	0.67
PEAK1	NP_008861.2	SKP1	6500	2|0	2	1	3|3|0|2	0	0.5	0.67
PEAK1	NP_001161093.1	ATXN10	25814	1|0	1	0.5	1|1|1|1	0	0.5	0.67
PEAK1	NP_064508.3	TM9SF3	56889	1|0	1	0.5	1|1|2|0	0	0.5	0.67
PEAK1	NP_057146.1	CIAO2B	51647	1|0	1	0.5	1|1|1|1	0	0.5	0.67
PEAK1	NP_056993.2	NBAS	51594	1|0	1	0.5	0|2|2|0	0	0.5	0.67
PEAK1	NP_060352.1	CLN6	54982	1|0	1	0.5	1|1|1|1	0	0.5	0.67
PEAK1	NP_001123912.1	SRP9	6726	0|1	1	0.5	1|1|1|1	0	0.5	0.67
PEAK1	NP_001116142.1	PHKA1	5255	0|1	1	0.5	2|0|1|1	0	0.5	0.67
PEAK1	NP_001316892.1	DHX57	90957	0|1	1	0.5	2|1|0|1	0	0.5	0.67
PEAK1	NP_001135920.1	SPNS1	83985	0|1	1	0.5	1|0|1|2	0	0.5	0.67
PEAK1	NP_002255.3	KPNA1	3836	0|1	1	0.5	2|1|1|0	0	0.5	0.67
PEAK1	NP_001139786.1	ABHD14B	84836	0|1	1	0.5	2|0|1|1	0	0.5	0.67
PEAK1	NP_036205.1	CCT5	22948	45|36	81	40.5	76|79|86|90	0	0.49	0.67
PEAK1	NP_001245303.1	EPS15L1	58513	10|12	22	11	22|21|24|23	0	0.49	0.67
PEAK1	NP_001518.3	HDAC2	3066	4|5	9	4.5	16|6|7|8	0	0.49	0.67
PEAK1	NP_000977.1	RPL24	6152	7|9	16	8	17|17|15|18	0	0.48	0.67
PEAK1	NP_001138890.1	TTC28	23331	9|2	11	5.5	11|13|11|11	0	0.48	0.67
PEAK1	NP_001182484.1	CLINT1	9685	7|4	11	5.5	17|13|15|2	0	0.47	0.67
PEAK1	NP_001007554.1	CSDE1	7812	5|7	12	6	12|14|13|13	0	0.46	0.67
PEAK1	NP_001020413.1	IRAK1	3654	3|3	6	3	8|5|5|8	0	0.46	0.67
PEAK1	NP_002583.1	PCNA	5111	4|2	6	3	7|7|7|5	0	0.46	0.67
PEAK1	NP_001274739.1	CYFIP1	23191	3|3	6	3	8|5|8|5	0	0.46	0.67
PEAK1	NP_001307636.1	PKN2	5586	3|0	3	1.5	3|4|3|3	0	0.46	0.67
PEAK1	NP_008860.4	SKIV2L	6499	0|3	3	1.5	0|2|3|8	0	0.46	0.67
PEAK1	NP_004699.1	PDCD5	9141	0|3	3	1.5	3|3|3|4	0	0.46	0.67
PEAK1	NP_001307894.1	HDLBP	3069	11|11	22	11	17|22|26|33	0	0.45	0.67
PEAK1	NP_006294.2	AIMP2	7965	3|2	5	2.5	6|7|4|5	0	0.45	0.67
PEAK1	NP_004095.4	FASN	2194	153|119	272	136	278|309|322|326	0	0.44	0.67
PEAK1	NP_001155855.1	ARHGEF2	9181	2|4	6	3	7|6|6|8	0	0.44	0.67
PEAK1	NP_004777.1	TXNL1	9352	2|2	4	2	6|7|2|3	0	0.44	0.67
PEAK1	NP_006819.2	ASCC3	10973	2|2	4	2	7|4|3|4	0	0.44	0.67
PEAK1	NP_001073341.1	CUL4B	8450	0|4	4	2	4|4|4|6	0	0.44	0.67
PEAK1	NP_001212.2	CAMK2D	817	2|0	2	1	3|1|2|3	0	0.44	0.67
PEAK1	NP_004452.1	FARSA	2193	1|1	2	1	2|2|1|4	0	0.44	0.67
PEAK1	NP_036601.2	PRPF6	24148	0|2	2	1	2|2|0|5	0	0.44	0.67
PEAK1	NP_001254507.1	TOR1AIP1	26092	0|2	2	1	0|3|3|3	0	0.44	0.67
PEAK1	NP_001651.1	ARF4	378	0|2	2	1	1|3|0|5	0	0.44	0.67
PEAK1	NP_003748.1	EIF3I	8668	2|8	10	5	7|14|13|12	0	0.43	0.67
PEAK1	NP_001070667.1	SREK1	140890	3|0	3	1.5	3|4|4|3	0	0.43	0.67
PEAK1	NP_116185.2	SYAP1	94056	1|2	3	1.5	3|4|4|3	0	0.43	0.67
PEAK1	NP_001952.1	EEF2	1938	11|3	14	7	16|15|18|17	0	0.42	0.67
PEAK1	NP_009109.3	STRAP	11171	3|8	11	5.5	11|14|15|12	0	0.42	0.67
PEAK1	NP_001163886.1	TJP2	9414	3|5	8	4	13|8|10|7	0	0.42	0.67
PEAK1	NP_001166987.1	MAP7D3	79649	2|4	6	3	5|6|11|7	0	0.41	0.67
PEAK1	NP_001032897.1	EIF3C	8663	7|8	15	7.5	20|15|17|23	0	0.4	0.67
PEAK1	NP_001559.1	EIF3E	3646	6|2	8	4	10|10|9|11	0	0.4	0.67
PEAK1	NP_009330.1	STAT1	6772	6|1	7	3.5	12|5|10|8	0	0.4	0.67
PEAK1	NP_001275654.1	ELP4	26610	3|2	5	2.5	5|6|6|8	0	0.4	0.67
PEAK1	NP_653171.1	JPT2	90861	2|2	4	2	5|5|5|5	0	0.4	0.67
PEAK1	NP_001231573.1	CHMP2B	25978	0|4	4	2	6|5|4|5	0	0.4	0.67
PEAK1	NP_001332904.1	YTHDC2	64848	3|0	3	1.5	5|3|3|4	0	0.4	0.67
PEAK1	NP_001028886.1	NOP2	4839	2|1	3	1.5	4|5|3|3	0	0.4	0.67
PEAK1	NP_001093869.1	PDS5A	23244	2|1	3	1.5	4|3|6|2	0	0.4	0.67
PEAK1	NP_055186.3	AKAP8L	26993	2|0	2	1	3|2|3|2	0	0.4	0.67
PEAK1	NP_001307192.1	AP3M1	26985	2|0	2	1	3|3|2|2	0	0.4	0.67
PEAK1	NP_001177725.1	NCK1	4690	0|2	2	1	1|1|4|4	0	0.4	0.67
PEAK1	NP_001295126.1	SSR3	6747	0|2	2	1	2|3|2|3	0	0.4	0.67
PEAK1	NP_001123919.1	HAUS2	55142	1|0	1	0.5	2|1|1|1	0	0.4	0.67
PEAK1	NP_001077430.1	WDR62	284403	1|0	1	0.5	3|0|2|0	0	0.4	0.67
PEAK1	NP_006818.3	TMED10	10972	1|0	1	0.5	0|2|2|1	0	0.4	0.67
PEAK1	NP_001108585.2	WDR26	80232	1|0	1	0.5	2|1|1|1	0	0.4	0.67
PEAK1	NP_001258604.1	LOC441155	441155	1|0	1	0.5	0|2|1|2	0	0.4	0.67
PEAK1	NP_001072983.1	TBCE	6905	1|0	1	0.5	0|2|2|1	0	0.4	0.67
PEAK1	NP_001128342.1	PPP1R18	170954	1|0	1	0.5	5|0|0|0	0	0.4	0.67
PEAK1	NP_001243125.1	ARAF	369	0|1	1	0.5	0|2|3|0	0	0.4	0.67
PEAK1	NP_060391.2	NPLOC4	55666	0|1	1	0.5	3|2|0|0	0	0.4	0.67
PEAK1	NP_057568.1	PDZD11	51248	0|1	1	0.5	2|0|0|3	0	0.4	0.67
PEAK1	NP_001188333.1	WASF2	10163	0|1	1	0.5	0|1|1|3	0	0.4	0.67
PEAK1	NP_001036015.1	SMC2	10592	8|5	13	6.5	14|17|19|19	0	0.38	0.67
PEAK1	NP_001272985.1	CNN3	1266	3|5	8	4	12|10|12|8	0	0.38	0.67
PEAK1	NP_055205.2	SND1	27044	2|2	4	2	6|5|8|2	0	0.38	0.67
PEAK1	NP_001185987.1	C15orf38-AP3S2	100526783	1|2	3	1.5	7|0|3|6	0	0.38	0.67
PEAK1	NP_001247431.1	SRP68	6730	6|11	17	8.5	20|21|24|28	0	0.37	0.67
PEAK1	NP_001008493.1	ENAH	55740	7|0	7	3.5	7|9|10|13	0	0.36	0.67
PEAK1	NP_004228.1	TRIP13	9319	2|0	2	1	2|2|3|4	0	0.36	0.67
PEAK1	NP_004138.1	DRG1	4733	0|2	2	1	3|4|1|3	0	0.36	0.67
PEAK1	NP_002795.2	PSMC3	5702	0|2	2	1	2|3|2|4	0	0.36	0.67
PEAK1	NP_001333374.1	AHNAK	79026	62|58	120	60	170|158|188|178	0	0.35	0.67
PEAK1	NP_002705.2	PPP1R10	5514	9|6	15	7.5	25|23|17|20	0	0.35	0.67
PEAK1	NP_077305.2	EFHD2	79180	2|2	4	2	6|4|5|8	0	0.35	0.67
PEAK1	NP_001137298.1	MAPRE2	10982	4|5	9	4.5	14|14|13|12	0	0.34	0.67
PEAK1	NP_068579.3	EXOC4	60412	4|5	9	4.5	11|13|13|16	0	0.34	0.67
PEAK1	NP_055935.4	ALMS1	7840	3|4	7	3.5	7|17|7|10	0	0.34	0.67
PEAK1	NP_001171914.1	WNK1	65125	2|5	7	3.5	12|10|10|9	0	0.34	0.67
PEAK1	NP_001281269.1	ZC3H18	124245	2|3	5	2.5	6|6|8|9	0	0.34	0.67
PEAK1	NP_001096616.1	GIGYF2	26058	21|25	46	23	63|71|65|80	0	0.33	0.67
PEAK1	NP_062535.2	YLPM1	56252	6|5	11	5.5	15|18|18|16	0	0.33	0.67
PEAK1	NP_001104547.1	EZR	7430	4|3	7	3.5	9|11|9|14	0	0.33	0.67
PEAK1	NP_001010972.1	ZYX	7791	2|2	4	2	4|6|9|5	0	0.33	0.67
PEAK1	NP_001091894.1	DLG1	1739	2|1	3	1.5	5|3|5|5	0	0.33	0.67
PEAK1	NP_001121698.1	DIS3	22894	2|0	2	1	2|3|3|4	0	0.33	0.67
PEAK1	NP_001269119.1	ZC3HC1	51530	2|0	2	1	2|3|4|3	0	0.33	0.67
PEAK1	NP_036347.1	OGA	10724	0|2	2	1	4|2|2|4	0	0.33	0.67
PEAK1	NP_001290176.1	WDR61	80349	1|0	1	0.5	2|2|1|1	0	0.33	0.67
PEAK1	NP_056016.1	BOP1	23246	1|0	1	0.5	1|2|1|2	0	0.33	0.67
PEAK1	NP_001244928.1	ANKFY1	51479	1|0	1	0.5	4|0|2|0	0	0.33	0.67
PEAK1	NP_000167.1	NR3C1	2908	1|0	1	0.5	3|1|1|1	0	0.33	0.67
PEAK1	NP_001092695.1	CCDC43	124808	0|1	1	0.5	1|1|3|1	0	0.33	0.67
PEAK1	NP_001316323.1	VMP1	81671	0|1	1	0.5	2|1|2|1	0	0.33	0.67
PEAK1	NP_006576.2	CCT8	10694	38|43	81	40.5	122|125|123|143	0	0.32	0.67
PEAK1	NP_001269786.1	XRN1	54464	3|7	10	5	19|14|13|17	0	0.32	0.67
PEAK1	NP_001259002.1	QARS	5859	3|3	6	3	9|10|12|7	0	0.32	0.67
PEAK1	NP_055414.2	MAGED2	10916	0|3	3	1.5	4|6|6|3	0	0.32	0.67
PEAK1	NP_003592.3	SMARCA5	8467	9|8	17	8.5	29|28|30|24	0	0.31	0.67
PEAK1	NP_001269334.1	NRBF2	29982	2|0	2	1	2|4|3|4	0	0.31	0.67
PEAK1	NP_006421.2	CCT4	10575	27|37	64	32	91|105|117|111	0	0.3	0.67
PEAK1	NP_004512.1	KIF5B	3799	10|14	24	12	31|44|44|40	0	0.3	0.67
PEAK1	NP_056130.2	LARP1	23367	10|11	21	10.5	46|33|29|34	0	0.3	0.67
PEAK1	NP_005960.1	NAP1L4	4676	3|0	3	1.5	6|4|6|4	0	0.3	0.67
PEAK1	NP_003741.1	EIF3A	8661	14|11	25	12.5	41|47|43|44	0	0.29	0.67
PEAK1	NP_001002800.1	SMC4	10051	10|2	12	6	17|24|26|15	0	0.29	0.67
PEAK1	NP_690866.1	TIPRL	261726	5|5	10	5	14|18|19|17	0	0.29	0.67
PEAK1	NP_001184222.1	DPYSL2	1808	3|6	9	4.5	16|15|17|14	0	0.29	0.67
PEAK1	NP_002794.1	PSMC2	5701	3|0	3	1.5	4|7|4|6	0	0.29	0.67
PEAK1	NP_060700.2	NUP133	55746	1|2	3	1.5	5|5|8|3	0	0.29	0.67
PEAK1	NP_055055.1	LIMD1	8994	2|0	2	1	3|3|4|4	0	0.29	0.67
PEAK1	NP_001284584.1	KIF2C	11004	1|0	1	0.5	1|1|2|3	0	0.29	0.67
PEAK1	NP_001317538.1	WASHC5	9897	1|0	1	0.5	3|3|1|0	0	0.29	0.67
PEAK1	NP_056121.2	USP24	23358	0|1	1	0.5	0|4|3|0	0	0.29	0.67
PEAK1	NP_001139685.2	TBC1D15	64786	4|4	8	4	18|13|14|13	0	0.28	0.67
PEAK1	NP_004955.2	HDAC1	3065	0|6	6	3	5|15|13|10	0	0.28	0.67
PEAK1	NP_005554.1	STMN1	3925	0|6	6	3	11|11|13|8	0	0.28	0.67
PEAK1	NP_001008800.1	CCT3	7203	25|22	47	23.5	77|86|96|84	0	0.27	0.67
PEAK1	NP_001332893.1	DHX29	54505	4|1	5	2.5	8|8|9|12	0	0.27	0.67
PEAK1	NP_079498.2	WDR82	80335	2|1	3	1.5	6|5|7|4	0	0.27	0.67
PEAK1	NP_001015885.1	RAE1	8480	2|0	2	1	4|4|5|2	0	0.27	0.67
PEAK1	NP_001308762.1	CPSF3	51692	0|2	2	1	3|3|5|4	0	0.27	0.67
PEAK1	NP_001753.1	CCT6A	908	31|29	60	30	101|124|114|116	0	0.26	0.67
PEAK1	NP_110379.2	TCP1	6950	26|26	52	26	95|97|106|108	0	0.26	0.67
PEAK1	NP_001159757.1	CCT7	10574	23|22	45	22.5	72|86|91|96	0	0.26	0.67
PEAK1	NP_001018077.1	SERBP1	26135	14|14	28	14	64|49|51|53	0	0.26	0.67
PEAK1	NP_001035863.1	CEP170	9859	10|11	21	10.5	37|37|49|40	0	0.26	0.67
PEAK1	NP_001265580.1	RANGAP1	5905	7|7	14	7	23|27|29|27	0	0.26	0.67
PEAK1	NP_001128512.1	DCTN1	1639	5|8	13	6.5	27|30|19|24	0	0.26	0.67
PEAK1	NP_055144.3	EDC4	23644	3|2	5	2.5	9|15|9|5	0	0.26	0.67
PEAK1	NP_006258.3	RANBP2	5903	37|20	57	28.5	114|117|117|110	0	0.25	0.67
PEAK1	NP_001305253.1	NUP214	8021	10|9	19	9.5	41|38|35|41	0	0.25	0.67
PEAK1	NP_054733.2	SNRNP200	23020	9|6	15	7.5	30|28|28|34	0	0.25	0.67
PEAK1	NP_001138416.1	MYL12B	103910	4|3	7	3.5	15|13|16|13	0	0.25	0.67
PEAK1	NP_006286.1	VARS	7407	3|2	5	2.5	9|8|12|11	0	0.25	0.67
PEAK1	NP_038476.2	BAZ1A	11177	2|1	3	1.5	5|6|8|5	0	0.25	0.67
PEAK1	NP_001166599.1	YTHDF2	51441	0|3	3	1.5	6|8|4|6	0	0.25	0.67
PEAK1	NP_001158.2	XIAP	331	1|1	2	1	4|3|5|4	0	0.25	0.67
PEAK1	NP_689557.1	LSM12	124801	1|1	2	1	5|2|6|3	0	0.25	0.67
PEAK1	NP_001317186.1	NPEPPS	9520	0|2	2	1	4|4|4|4	0	0.25	0.67
PEAK1	NP_001129069.1	CCDC88A	55704	1|0	1	0.5	2|4|0|2	0	0.25	0.67
PEAK1	NP_001005242.2	PKP2	5318	1|0	1	0.5	5|0|3|0	0	0.25	0.67
PEAK1	NP_001129115.1	DCTN4	51164	1|0	1	0.5	3|2|1|2	0	0.25	0.67
PEAK1	NP_001034764.1	UNC45A	55898	3|0	3	1.5	4|6|8|7	0	0.24	0.67
PEAK1	NP_001273540.1	REPS1	85021	1|1	2	1	5|4|5|3	0	0.24	0.67
PEAK1	NP_001129122.1	EEF1E1	9521	1|1	2	1	4|3|5|5	0	0.24	0.67
PEAK1	NP_006280.3	TLN1	7094	13|11	24	12	53|51|58|51	0	0.23	0.67
PEAK1	NP_036552.1	IFIT5	24138	5|3	8	4	16|19|15|20	0	0.23	0.67
PEAK1	NP_079330.2	VCPIP1	80124	3|3	6	3	13|8|17|15	0	0.23	0.67
PEAK1	NP_005745.1	G3BP1	10146	3|2	5	2.5	11|11|11|10	0	0.23	0.67
PEAK1	NP_006422.1	CCT2	10576	26|40	66	33	134|160|161|158	0	0.22	0.67
PEAK1	NP_036265.3	COPG2	26958	19|15	34	17	80|77|73|73	0	0.22	0.67
PEAK1	NP_071349.3	UBE2O	63893	2|1	3	1.5	6|13|3|5	0	0.22	0.67
PEAK1	NP_001110.2	ADD1	118	3|0	3	1.5	6|5|10|6	0	0.22	0.67
PEAK1	NP_009049.2	TRIO	7204	1|0	1	0.5	1|4|3|1	0	0.22	0.67
PEAK1	NP_001020262.1	ABCF1	23	1|0	1	0.5	2|2|2|3	0	0.22	0.67
PEAK1	NP_001304095.1	SNRPG	6637	1|0	1	0.5	0|1|4|4	0	0.22	0.67
PEAK1	NP_001106188.1	LIMCH1	22998	0|1	1	0.5	0|3|3|3	0	0.22	0.67
PEAK1	NP_001020276.1	CSNK1A1	1452	0|1	1	0.5	2|3|2|2	0	0.22	0.67
PEAK1	NP_001121901.1	SMARCAD1	56916	0|1	1	0.5	2|2|3|2	0	0.22	0.67
PEAK1	NP_077295.1	C1orf35	79169	0|1	1	0.5	2|3|3|1	0	0.22	0.67
PEAK1	NP_000985.1	RPL32	6161	0|1	1	0.5	0|2|4|3	0	0.22	0.67
PEAK1	NP_001137357.1	PPP1R12A	4659	2|2	4	2	9|10|10|10	0	0.21	0.67
PEAK1	NP_001035879.1	PSPC1	55269	2|1	3	1.5	8|8|7|6	0	0.21	0.67
PEAK1	NP_001181875.1	EIF4G1	1981	12|13	25	12.5	65|67|60|64	0	0.2	0.67
PEAK1	NP_004550.2	YBX1	4904	4|4	8	4	17|26|19|17	0	0.2	0.67
PEAK1	NP_001258928.1	DOCK7	85440	2|1	3	1.5	8|7|6|9	0	0.2	0.67
PEAK1	NP_001116295.1	GTF3C5	9328	2|0	2	1	4|6|5|5	0	0.2	0.67
PEAK1	NP_001157858.1	RAPGEF6	51735	1|1	2	1	5|4|8|3	0	0.2	0.67
PEAK1	NP_056456.1	TES	26136	2|0	2	1	5|5|7|3	0	0.2	0.67
PEAK1	NP_001230154.1	PES1	23481	0|2	2	1	4|5|5|6	0	0.2	0.67
PEAK1	NP_001229831.1	AKAP1	8165	1|0	1	0.5	3|2|2|3	0	0.2	0.67
PEAK1	NP_006383.2	NOP56	10528	0|1	1	0.5	3|5|0|2	0	0.2	0.67
PEAK1	NP_001291411.1	PTPN23	25930	0|1	1	0.5	2|3|3|2	0	0.2	0.67
PEAK1	NP_001008938.1	CKAP5	9793	8|6	14	7	42|35|33|36	0	0.19	0.67
PEAK1	NP_001257819.1	HAUS6	54801	4|2	6	3	14|15|19|15	0	0.19	0.67
PEAK1	NP_060506.5	ATG2B	55102	4|2	6	3	15|15|18|16	0	0.19	0.67
PEAK1	NP_001294853.1	NAP1L1	4673	4|0	4	2	9|8|13|12	0	0.19	0.67
PEAK1	NP_055978.4	TRIM9	114088	2|0	2	1	5|4|5|7	0	0.19	0.67
PEAK1	NP_003141.2	STAT3	6774	1|1	2	1	5|3|5|8	0	0.19	0.67
PEAK1	NP_001123999.1	SPAG9	9043	3|4	7	3.5	20|18|20|20	0	0.18	0.67
PEAK1	NP_001258698.1	AP3B1	8546	2|1	3	1.5	10|7|7|10	0	0.18	0.67
PEAK1	NP_001240652.1	DPYSL5	56896	2|0	2	1	4|6|8|4	0	0.18	0.67
PEAK1	NP_001032411.1	USP14	9097	1|0	1	0.5	3|2|2|4	0	0.18	0.67
PEAK1	NP_001280569.1	WASHC4	23325	1|0	1	0.5	3|4|2|2	0	0.18	0.67
PEAK1	NP_001072992.1	PAICS	10606	3|4	7	3.5	20|23|20|21	0	0.17	0.67
PEAK1	NP_001960.2	EIF5	1983	4|2	6	3	16|18|20|16	0	0.17	0.67
PEAK1	NP_064504.2	ZC3HAV1	56829	4|0	4	2	10|10|13|13	0	0.17	0.67
PEAK1	NP_001294858.1	EIF3M	10480	1|2	3	1.5	8|10|8|9	0	0.17	0.67
PEAK1	NP_001304889.1	XRN2	22803	2|0	2	1	8|3|6|6	0	0.17	0.67
PEAK1	NP_001252.1	CDK9	1025	0|2	2	1	6|8|3|7	0	0.17	0.67
PEAK1	NP_055454.1	TTC37	9652	1|0	1	0.5	3|2|4|3	0	0.17	0.67
PEAK1	NP_009121.1	SEC23IP	11196	1|0	1	0.5	0|3|3|6	0	0.17	0.67
PEAK1	NP_001137232.1	EIF5A	1984	1|0	1	0.5	3|2|7|0	0	0.17	0.67
PEAK1	NP_001273644.1	AGTPBP1	23287	0|1	1	0.5	4|3|3|2	0	0.17	0.67
PEAK1	NP_006591.1	NUDC	10726	4|4	8	4	24|23|27|29	0	0.16	0.67
PEAK1	NP_001317449.1	TNRC6A	27327	0|2	2	1	7|6|7|5	0	0.16	0.67
PEAK1	NP_005325.2	HCFC1	3054	7|6	13	6.5	49|37|40|48	0	0.15	0.67
PEAK1	NP_001203.1	C1QBP	708	1|4	5	2.5	14|16|21|16	0	0.15	0.67
PEAK1	NP_005727.1	ACTR1A	10121	2|2	4	2	9|13|14|19	0	0.15	0.67
PEAK1	NP_005091.2	AKAP12	9590	1|3	4	2	16|16|12|10	0	0.15	0.67
PEAK1	NP_001011699.1	HAUS8	93323	2|0	2	1	5|7|7|8	0	0.15	0.67
PEAK1	NP_001295276.1	CIAPIN1	57019	2|0	2	1	5|8|6|7	0	0.15	0.67
PEAK1	NP_001129512.1	CPSF7	79869	1|0	1	0.5	4|1|4|4	0	0.15	0.67
PEAK1	NP_001001924.1	MTUS1	57509	1|0	1	0.5	4|3|3|3	0	0.15	0.67
PEAK1	NP_004588.1	SNRPD2	6633	0|1	1	0.5	3|4|2|4	0	0.15	0.67
PEAK1	NP_001264.2	CHD4	1108	11|6	17	8.5	68|57|67|57	0	0.14	0.67
PEAK1	NP_001120792.1	UBAP2L	9898	3|4	7	3.5	25|22|27|25	0	0.14	0.67
PEAK1	NP_055706.1	PDAP1	11333	0|3	3	1.5	9|10|12|11	0	0.14	0.67
PEAK1	NP_004773.1	SNAP29	9342	2|0	2	1	7|6|8|8	0	0.14	0.67
PEAK1	NP_001123579.1	KLC1	3831	2|0	2	1	10|9|5|5	0	0.14	0.67
PEAK1	NP_056536.2	GEMIN4	50628	1|0	1	0.5	4|3|2|5	0	0.14	0.67
PEAK1	NP_001002032.1	JPT1	51155	1|0	1	0.5	3|4|4|3	0	0.14	0.67
PEAK1	NP_003283.2	TPR	7175	21|20	41	20.5	162|161|148|153	0	0.13	0.67
PEAK1	NP_001291672.1	SLK	9748	6|5	11	5.5	39|43|44|48	0	0.13	0.67
PEAK1	NP_001295159.1	ATXN2L	11273	5|4	9	4.5	38|30|35|34	0	0.13	0.67
PEAK1	NP_001136077.1	EFTUD2	9343	5|0	5	2.5	15|17|24|22	0	0.13	0.67
PEAK1	NP_004175.2	WARS	7453	2|2	4	2	17|12|18|16	0	0.13	0.67
PEAK1	NP_001135770.1	SQSTM1	8878	2|0	2	1	10|7|6|8	0	0.13	0.67
PEAK1	NP_001092872.1	CCNK	8812	0|1	1	0.5	4|4|3|4	0	0.13	0.67
PEAK1	NP_002256.2	KPNB1	3837	2|5	7	3.5	28|31|27|34	0	0.12	0.67
PEAK1	NP_001263265.1	EIF4E2	9470	4|2	6	3	27|24|19|29	0	0.12	0.67
PEAK1	NP_001269608.1	GAPVD1	26130	3|2	5	2.5	18|26|18|20	0	0.12	0.67
PEAK1	NP_001248341.1	DCTN2	10540	2|0	2	1	9|8|7|8	0	0.12	0.67
PEAK1	NP_001278340.1	SON	6651	0|2	2	1	6|9|8|11	0	0.12	0.67
PEAK1	NP_001083.2	ABR	29	0|2	2	1	9|9|5|9	0	0.12	0.67
PEAK1	NP_001297050.1	ATXN2	6311	1|0	1	0.5	5|2|6|3	0	0.12	0.67
PEAK1	NP_001028690.1	WIPI2	26100	0|1	1	0.5	5|5|4|2	0	0.12	0.67
PEAK1	NP_001263347.1	SEC16A	9919	3|0	3	1.5	13|14|13|17	0	0.11	0.67
PEAK1	NP_000480.3	ATRX	546	2|0	2	1	9|7|12|10	0	0.11	0.67
PEAK1	NP_005861.2	SAP18	10284	2|0	2	1	6|7|13|12	0	0.11	0.67
PEAK1	NP_001316055.1	DNAJC13	23317	1|0	1	0.5	3|7|3|6	0	0.11	0.67
PEAK1	NP_001135887.1	AIMP1	9255	0|1	1	0.5	4|4|5|5	0	0.11	0.67
PEAK1	NP_001316657.1	RAPH1	65059	0|1	1	0.5	4|6|3|6	0	0.11	0.67
PEAK1	NP_001271317.1	NOLC1	9221	4|0	4	2	21|15|25|21	0	0.1	0.67
PEAK1	NP_055317.1	PRPF19	27339	3|0	3	1.5	20|14|11|16	0	0.1	0.67
PEAK1	NP_001316166.1	NEK9	91754	1|1	2	1	10|10|8|11	0	0.1	0.67
PEAK1	NP_060495.2	GPATCH1	55094	2|0	2	1	10|10|9|10	0	0.1	0.67
PEAK1	NP_001231.2	CCNT1	904	2|0	2	1	14|11|12|9	0	0.09	0.67
PEAK1	NP_001268412.1	ARFGAP1	55738	0|2	2	1	11|9|14|12	0	0.09	0.67
PEAK1	NP_055746.3	PPP6R1	22870	1|0	1	0.5	6|5|6|6	0	0.09	0.67
PEAK1	NP_001287875.1	GATAD2A	54815	0|1	1	0.5	5|5|6|6	0	0.09	0.67
PEAK1	NP_001311184.1	MAP1B	4131	7|8	15	7.5	93|94|91|88	0	0.08	0.67
PEAK1	NP_001127836.1	MAP4	4134	8|5	13	6.5	76|80|70|80	0	0.08	0.67
PEAK1	NP_001269460.1	ADNP	23394	2|2	4	2	23|19|30|28	0	0.08	0.67
PEAK1	NP_001288177.1	ERC1	23085	0|4	4	2	10|28|33|28	0	0.08	0.67
PEAK1	NP_003081.2	SNRPA1	6627	2|0	2	1	13|12|11|13	0	0.08	0.67
PEAK1	NP_001268639.1	NCAPH	23397	2|0	2	1	11|14|12|14	0	0.08	0.67
PEAK1	NP_009207.2	CBX3	11335	1|0	1	0.5	7|7|7|5	0	0.08	0.67
PEAK1	NP_001128727.1	RBBP4	5928	1|0	1	0.5	6|4|5|9	0	0.08	0.67
PEAK1	NP_001171501.1	SF1	7536	0|1	1	0.5	6|6|7|6	0	0.08	0.67
PEAK1	NP_001171671.1	ZBTB33	10009	4|4	8	4	54|67|57|59	0	0.07	0.67
PEAK1	NP_056175.3	MTREX	23517	2|2	4	2	28|31|24|25	0	0.07	0.67
PEAK1	NP_067062.1	RBM25	58517	1|1	2	1	9|16|15|14	0	0.07	0.67
PEAK1	NP_004556.1	PEX14	5195	0|2	2	1	15|14|19|11	0	0.07	0.67
PEAK1	NP_066997.3	CCAR2	57805	0|2	2	1	16|14|13|14	0	0.07	0.67
PEAK1	NP_001290072.1	HAUS3	79441	1|0	1	0.5	10|9|4|5	0	0.07	0.67
PEAK1	NP_001157616.1	CHAMP1	283489	0|1	1	0.5	6|5|9|9	0	0.07	0.67
PEAK1	NP_001239085.1	GEMIN5	25929	1|4	5	2.5	30|43|41|43	0	0.06	0.67
PEAK1	NP_001273700.1	ANKRD17	26057	2|0	2	1	17|14|17|17	0	0.06	0.67
PEAK1	NP_056988.3	EIF5B	9669	1|0	1	0.5	6|10|7|8	0	0.06	0.67
PEAK1	NP_004730.2	MTA2	9219	1|0	1	0.5	10|9|9|7	0	0.06	0.67
PEAK1	NP_001268382.1	MBD3	53615	0|1	1	0.5	4|9|12|8	0	0.06	0.67
PEAK1	NP_001139438.1	MKI67	4288	2|5	7	3.5	62|66|76|74	0	0.05	0.67
PEAK1	NP_001287789.1	DDX46	9879	3|2	5	2.5	44|54|48|55	0	0.05	0.67
PEAK1	NP_001287876.1	CPSF6	11052	2|0	2	1	25|17|19|21	0	0.05	0.67
PEAK1	NP_001186211.2	LRBA	987	0|2	2	1	18|18|24|25	0	0.05	0.67
PEAK1	NP_001273490.1	NUMA1	4926	6|2	8	4	100|105|80|97	0	0.04	0.67
PEAK1	NP_065823.1	NUFIP2	57532	0|2	2	1	25|20|24|27	0	0.04	0.67
PEAK1	NP_001287794.1	RANBP3	8498	0|1	1	0.5	13|10|14|11	0	0.04	0.67
PEAK1	NP_001239007.1	USP15	9958	0|1	1	0.5	10|15|15|11	0	0.04	0.67
PEAK1	NP_001229852.1	EIF3L	51386	0|1	1	0.5	10|16|17|14	0	0.04	0.67
PEAK1	NP_001302436.1	PCM1	5108	0|3	3	1.5	42|47|46|54	0	0.03	0.67
PEAK1	NP_000347.2	TCOF1	6949	0|1	1	0.5	39|24|27|35	0	0.02	0.67
PEAK1	NP_001158286.1	ACIN1	22985	0|1+E871	1	0.5	26|20|30|22	0	0.02	0.67
