# Supplementary material for: AXL confers cell migration and invasion by hijacking a PEAK1-regulated focal adhesion protein network
Source: Nat Commun. 2020 Jul 17;11:3586. doi: 10.1038/s41467-020-17415-x (PMC7368075; doi:10.1038/s41467-020-17415-x)
Supplement: Supplementary file 9 — Supplementary Data 6 [file 41467_2020_17415_MOESM9_ESM.xlsx]

## Sheet: gProfiler
Table 6: Gene enrichment analysis of PEAK1 preys using gProfiler
p-value	term ID	t type	t group	t name	Q&T list
1.47e-09	GO:0043228	CC	25	non-membrane-bounded organelle	Q9UHB6,Q02880,O76041,Q9H4G0,Q9Y5Y2,O00411,Q96EY1,Q9BQ39,Q9NYH9,P62277,Q15435,P11166,Q9H583,Q12931,P27824,O43707,Q7L2E3,Q9H0A0,O75369,Q9UJU6,P42704,P46940,Q9C0H5,Q14690,O14757,Q8TDM6,P46939,Q9ULH1,Q9UMR2,Q9ULJ8,P53350,P46108,P62136,PEAK1,P36873,Q9NVI7,Q96EK5,Q9H0S4,P62987
1.47e-09	GO:0043232	CC	17	intracellular non-membrane-bounded organelle	Q9UHB6,Q02880,O76041,Q9H4G0,Q9Y5Y2,O00411,Q96EY1,Q9BQ39,Q9NYH9,P62277,Q15435,P11166,Q9H583,Q12931,P27824,O43707,Q7L2E3,Q9H0A0,O75369,Q9UJU6,P42704,P46940,Q9C0H5,Q14690,O14757,Q8TDM6,P46939,Q9ULH1,Q9UMR2,Q9ULJ8,P53350,P46108,P62136,PEAK1,P36873,Q9NVI7,Q96EK5,Q9H0S4,P62987
1.36e-06	GO:0005912	CC	4	adherens junction	P07384,Q9UHB6,P62277,O43707,O75369,P46940,P29317,Q8TDM6,P62136,PEAK1,Q14160,P36873
4.28e-06	GO:0071840	BP	8	cellular component organization or biogenesis	P07384,Q9UHB6,P61619,Q02880,O76041,Q9H4G0,Q5SRE5,Q9Y5Y2,O00411,Q96EY1,O95071,P62277,Q9H583,O43707,Q7L2E3,Q9ULH0,O75369,Q9UJU6,P46940,P29317,Q14690,O14757,Q8TDM6,P12235,Q9ULH1,Q9ULJ8,P46108,P31153,P62136,PEAK1,Q14160,P36873,Q9H0S4,P62987,Q8NEV1
6.74e-06	GO:1990904	CC	2	ribonucleoprotein complex	Q02880,P31942,Q9NYH9,P62277,Q9H583,P27824,O43707,Q7L2E3,Q9H0A0,P42704,P37108,P46940,Q14690,Q9UMR2,P62987
1.31e-05	GO:0042645	CC	7	mitochondrial nucleoid	O00411,Q96EY1,Q7L2E3,P42704,Q9NVI7
1.31e-05	GO:0098794	CC	13	postsynapse	Q96EY1,P27824,Q9UJU6,Q8TDM6,P46939,Q9ULH1,Q9ULJ8,P62136,Q14160,P36873
0.000166	GO:0070062	CC	16	extracellular exosome	P07384,O76041,P51570,P62277,P11166,Q12931,P27824,O43707,P00966,O75369,Q9UJU6,P37108,P46940,P46939,Q9UMR2,P12277,P46108,P62136,Q14160,P08240,P62987
0.000683	GO:0006364	BP	6	rRNA processing	Q9NYH9,P62277,Q9H583,Q9H0A0,Q14690,Q9H0S4,P62987
0.00452	GO:0043087	BP	10	regulation of GTPase activity	Q9UJF2,P46940,P29317,Q13576,Q9C0H5,Q9ULH1,P46108,Q14160
0.00498	GO:0033554	BP	24	cellular response to stress	P61619,Q5SRE5,O95071,P11166,Q12931,P00966,Q9UJU6,P29317,O14757,P46108,P62136,P08240,P62987,Q00526
0.0135	GO:0098590	CC	19	plasma membrane region	Q9UHB6,Q96EY1,P11166,P29317,Q8TDM6,P46939,Q9ULH1,Q14160,P36873
0.0139	GO:0007346	BP	11	regulation of mitotic cell cycle	Q02880,O14757,Q14160,P62987,Q00526
0.014	KEGG:04218	keg	20	Cellular senescence	P07384,O14757,P12235,P62136,P36873
0.0178	KEGG:04810	keg	9	Regulation of actin cytoskeleton	O43707,P46940,Q13576,P46108,P62136,P36873
0.0178	KEGG:04510	keg	21	Focal adhesion	O43707,O75369,P46108,P62136,P36873
0.0211	GO:0099512	CC	22	supramolecular fiber	O76041,Q96EY1,P11166,O43707,O75369,P42704,P46940,Q13576,P53350
0.026	GO:0030855	BP	15	epithelial cell differentiation	P07384,O75369,P46940,P29317,Q8TDM6,Q14160
0.0262	GO:0098687	CC	3	chromosomal region	Q9H0A0,O14757,P53350,P62136,P36873
0.0274	GO:0016032	BP	12	viral process	Q5SRE5,P62277,P29317,P12235,Q14160,P62987
0.039	GO:0009628	BP	27	response to abiotic stimulus	Q5SRE5,Q96EY1,P11166,O43707,O14757,P62136,P36873,P62987
0.0468	GO:0045321	BP	18	leukocyte activation	P07384,Q96EY1,Q9UJU6,P37108,P46940,Q8TDM6
#INFO:	QUERY:	A1L0T0
#INFO:	QUERY:	O00411
#INFO:	QUERY:	O14757
#INFO:	QUERY:	O43707
#INFO:	QUERY:	O75369
#INFO:	QUERY:	O76041
#INFO:	QUERY:	O95071
#INFO:	QUERY:	P00367
#INFO:	QUERY:	P00966
#INFO:	QUERY:	P04843
#INFO:	QUERY:	P07384
#INFO:	QUERY:	P08240
#INFO:	QUERY:	P0DN76
#INFO:	QUERY:	P11166
#INFO:	QUERY:	P12235
#INFO:	QUERY:	P12277
#INFO:	QUERY:	P24539
#INFO:	QUERY:	P27824
#INFO:	QUERY:	P29317
#INFO:	QUERY:	P31153
#INFO:	QUERY:	P31942
#INFO:	QUERY:	P36873
#INFO:	QUERY:	P37108
#INFO:	QUERY:	P42704
#INFO:	QUERY:	P46108
#INFO:	QUERY:	P46939
#INFO:	QUERY:	P46940
#INFO:	QUERY:	P51570
#INFO:	QUERY:	P53350
#INFO:	QUERY:	P61619
#INFO:	QUERY:	P62136
#INFO:	QUERY:	P62277
#INFO:	QUERY:	P62987
#INFO:	QUERY:	PEAK1
#INFO:	QUERY:	Q00526
#INFO:	QUERY:	Q02880
#INFO:	QUERY:	Q12931
#INFO:	QUERY:	Q13576
#INFO:	QUERY:	Q14160
#INFO:	QUERY:	Q14690
#INFO:	QUERY:	Q15435
#INFO:	QUERY:	Q5SRE5
#INFO:	QUERY:	Q6ZU35
#INFO:	QUERY:	Q7L2E3
#INFO:	QUERY:	Q86YV5
#INFO:	QUERY:	Q8NEV1
#INFO:	QUERY:	Q8TDM6
#INFO:	QUERY:	Q96EK5
#INFO:	QUERY:	Q96EY1
#INFO:	QUERY:	Q96SB3
#INFO:	QUERY:	Q9BQ39
#INFO:	QUERY:	Q9BY89
#INFO:	QUERY:	Q9C0H5
#INFO:	QUERY:	Q9H0A0
#INFO:	QUERY:	Q9H0S4
#INFO:	QUERY:	Q9H4G0
#INFO:	QUERY:	Q9H583
#INFO:	QUERY:	Q9NVI7
#INFO:	QUERY:	Q9NYH9
#INFO:	QUERY:	Q9UHB6
#INFO:	QUERY:	Q9UJF2
#INFO:	QUERY:	Q9UJU6
#INFO:	QUERY:	Q9ULH0
#INFO:	QUERY:	Q9ULH1
#INFO:	QUERY:	Q9ULJ8
#INFO:	QUERY:	Q9UMR2
#INFO:	QUERY:	Q9Y2D5
#INFO:	QUERY:	Q9Y305
#INFO:	QUERY:	Q9Y5Y2
#INFO:	PARAMETERS: sort_by_structure = 1
#INFO:	PARAMETERS: fdr = 1
#INFO:	PARAMETERS: significant = 1
#INFO:	PARAMETERS: organism = hsapiens
#INFO:	PARAMETERS: ordered_queries = 1
#INFO:	PARAMETERS: user_thr = 1.00
#INFO:	User: http
#INFO:	Host: arak-prod
#INFO:	Time: 2018-7-17 21:34:45
#INFO:	Version: r1750_e91_eg38
#WARNING:	Gene Q96SB3 in query [1/45] is not recognized, skipping!
#INFO:	Effective domain size for GO: 19351, threshold 0.05
#INFO:	Effective domain size for KEGG: 7327, threshold 0.05
#INFO:
#INFO:	--- Gene names and descriptions
#INFO:
