# Supplementary material for: AXL confers cell migration and invasion by hijacking a PEAK1-regulated focal adhesion protein network
Source: Nat Commun. 2020 Jul 17;11:3586. doi: 10.1038/s41467-020-17415-x (PMC7368075; doi:10.1038/s41467-020-17415-x)
Supplement: Supplementary file 14 — Source data [file 41467_2020_17415_MOESM14_ESM.xlsx]

## Sheet: Figure 3b
	Number of PLA puncta per cell AXL/PXN
	DMSO	R428
N=1	154	95
	199	99
	106	75
	110	40
	180	42
	173	123
	152	57
	141	31
	132	34
	211	19
	175	20
	114	15
	172	75
	79	49
	72	23
	90	25
	96	49
	89	30
	52	16
	86	33
	107	48
	96	27
	152	40
	86	34
	149	55
N=2	194	66
	151	45
	160	45
	177	20
	174	40
	198	24
	130	34
	156	29
	176	30
	199	40
	165	23
	198	53
	188	87
	123	28
	185	20
	100	39
	198	78
	210	98
	133	90
	130	87
	120	77
	145	98
	244	85
	180	76
	190	87
N=3	198	90
	173	89
	109	60
	140	90
	134	90
	191	45
	190	98
	176	100
	145	90
	122	80
	192	90
	117	39
	94	90
	102	45
	187	60
	190	90
	199	100
	143	134
	199	145
	198	98
	200	70
	230	87
	210	98
	170	100
	190	98
	190	75
	180	90
	176	98
	198	97
	174	77
	109	85

## Sheet: Figure 3e
	Number of FA/cell
	siCtl	siAXL	DMSO	R428	Serum Starve	Gas6 CM	Gas6 CM + R428
N=1	80	123	43	128	108	53	63
	86	96	99	116	75	63	86
	71	63	89	149	94	39	110
	74	134	88	163	93	63	92
	81	126	91	132	104	70	63
	75	78	90	119	84	55	79
	79	100	86	90	91	70	79
	75	116	76	105	79	59	87
	93	78	112	82	95	83	71
	81	90	92	169	115	74	77
N=2	77	79	83	126	85	62	66
	75	108	94	99	84	68	80
	63	79	102	85	92	54	97
	70	141	64	78	90	59	72
	56	100	88	106	95	69	71
	55	147	70	64	83	54	78
	82	113	78	80	113	38	76
	73	74	77	77	95	55	80
	80	117	71	71	103	53	70
	82	99	72	85	112	77	96
N=3	111	98	85	135	90	39	80
	77	128	82	85	101	37	87
	72	107	120	100	110	67	95
	80	111	82	130	86	83	76
	79	93	86	92	91	73	85
	52	103	73	99	93	38	93
	73	84	79	91	94	41	73
	70	97	90	91	159	61	77
	65	94	83	109	109	63	79
	63	78	76	92	75	55	79
	67	90	81	80	102	44	134
	78	124	78		131	41	92
	71	100	68
	56	104	65

## Sheet: Figure 3g
	Lifetime of FA (min)
	DMSO	R428	siCt	siAxl	SS	Gas6
N=1	16	15	3	15	6	7
	9	16	3	12	4	20
	12	7	10	4	13	4
	5	11	1	9	12	5
	6	2	1	10	10	8
	2	1	1	2	8	2
	3	5	1	10	13	4
	3	6	3	2	4	10
	5	10	4	3	7	13
	3	16	4	8	3	12
	1	11	1	8	17	5
	5	25	4	3	12	6
	19	21	2	2	8	16
	1	16	5	2	10	17
	1	4	1	3	4	8
	20	15	1	11	3	4
	16	1	8	5	15	5
	9	1	2	8	5	5
	6	14	10	8	8	8
	2	8	9	9	10	10
	5	14	8	19	6	15
	9	17	10	16	10	6
	7	3	2	5	5	16
	5	4	5	7	10	8
	3	18	5	5	2	5
	12	17	4	6	5	11
	10	6	8	3	19	8
	8	1	4	11	12	6
	15	5	6	18	3	4
	16	12	2	3	18	10
N=2	14	13	1	19	21	12
	3	20	4	16	14	10
	1	5	2	5	15	7
	2	4	5	7	18	10
	4	10	1	5	5	5
	9	14	1	6	8	4
	10	8	8	3	14	7
	3	5	2	11	15	6
	7	4	10	18	10	14
	2	8	9	3	7	14
	3	20	6	7	5	4
	10	18	4	14	8	2
	8	4	3	13	12	8
	6	4	5	11	19	12
	10	7	5	6	3	3
	7	6	2	5	6	16
	12	4	2	8	22	14
	6	16	6	12	12	11
	4	18	1	2	8	4
	5	9	8	5	11	2
	15	5	6	20	10	10
	2	11	2	8	13	19
	1	9	3	10	16	12
	2	15	5	5	22	15
	4	12	4	4	23	4
	5	17	5	2	8	12
	6	8	3	2	5	9
	2	5	6	15	13	6
	2	7	2	8	11	7
	3	12	8	6	5	5
N=3	4	15	3	9	6	8
	1	11	2	5	10	4
	2	16	4	16	9	5
	1	18	8	12	16	6
	3	12	4	9	11	9
	8	10	5	5	12	10
	5	7	4	4	8	3
	10	5	7	10	21	6
	8	6	2	15	10	17
	2	5	4	8	11	18
	5	8	5	9	10	16
	2	21	2	9	20	9
	4	19	14	4	12	10
	6	16	3	3	11	5
	9	12	2	8	8	7
	10	16	4	5	6	6
	3	7	3	4	10	10
	2	2	6	8	14	5
	5	6	2	9	19	11
	16	19	6	4	15	18
	8	20	4	10	8	13
	6	15	4	6	12	5
	2	11	8	15	15	10
	9	9	10	20	10	9
	5	5	8	12	9	5
	5	7	5	7	5	10
	2	13	6	8	14	11
	12	10	4	5	21	9
	2	12	4	15	2	15
	4		2	10	15	8

## Sheet: Figure 3h
	Assembly time (min)						Disassembly time (min)
	DMSO	R428	siCt	siAxl	Serum starve	Gas6	DMSO	R428	siCt	siAxl	Serum starve	Gas6
N=1	2	1	1	4	4	1	3	7	8	17	5	2
	1	3	1	1	1	2	7	12	3	15	8	9
	3	1	2	2	2	1	8	7	4	4	13	4
	1	4	2	1	1	2	1	3	7	8	8	9
	2	1	1	1	1	2	1	8	1	1	9	4
	1	2	1	2	3	1	4	5	2	2	11	3
	2	1	2	2	1	1	10	14	1	4	10	7
	4	1	1	1	2	3	9	8	3	6	4	2
	2	5	2	1	1	1	3	9	2	8	9	6
	2	1	1	2	5	3	4	11	1	9	4	3
N=2	1	3	1	1	1	1	1	19	5	10	5	5
	2	4	3	1	2	1	7	13	4	5	8	9
	3	2	1	3	1	2	6	5	2	8	10	8
	2	3	2	2	3	1	4	14	1	4	7	2
	1	1	1	3	1	2	6	5	4	5	9	3
	2	1	2	2	2	2	4	8	6	2	15	7
	1	2	1	1	2	3	3	7	2	9	11	6
	2	1	2	2	3	2	6	4	8	15	9	9
	1	2	2	1	1	1	4	9	4	8	5	1
	1	1	1	4	3	2	2	10	1	4	5	8
N=3	1	1	1	1	3	1	2	10	1	10	4	2
	2	2	2	2	4	4	5	11	2	1	5	5
	1	3	1	1	2	2	4	6	4	9	10	6
	3	1	2	1	2	2	5	7	3	7	15	3
	3	2	2	3	3	1	6	8	5	5	8	6
	2	2	1	1	1	1	3	4	6	8	8	8
	3	3	1	1	3	1	7	12	4	9	9	8
	1	3	1	3	4	2	1	3	2	10	11	9
	1	2	1	2	1	3	8	13	5	12	18	3
	3	1	3	2	1	2	9	19	3	14	8	4

## Sheet: Figure 4e
	DMSO		R428		siCTRL		siAXL
	Mean NEDD9	Relative Mean Grey Value	Mean NEDD9	Relative Mean Grey Value	Mean NEDD9	Relative Mean Grey Value	Mean NEDD9	Relative Mean Grey Value
N=1	25.121	120.607	23.161	111.197	22.812	182.08	26.358	210.383
	21.333	102.421	20.723	99.4919	15.729	125.545	17.573	140.263
	16.342	78.4586	24.091	115.662	20.732	165.478	18.718	149.403
	25.983	124.745	30.367	145.793	16.173	129.089	39.392	314.417
	25.51	122.475	26.674	128.063	19.347	154.423	14.044	112.096
	28.667	137.631	24.132	115.859	11.363	90.6967	26.901	214.717
	31.376	150.637	25.988	124.769	13.957	111.401	36.802	293.745
	28.839	138.457	17.999	86.4139	12.069	96.3318	33.346	266.16
	23.382	112.258	22.903	109.958	14.935	119.208	23.483	187.436
	25.351	121.711	25.105	120.53	16.987	135.586	32.348	258.194
	29.14	139.902	15.941	76.5334	11.5	91.7902	34.439	274.884
	31.409	150.796	28.824	138.385	14.835	118.409	49.846	397.859
	27.949	134.184	29.054	139.489	14.296	114.107	50.957	406.726
	11.844	56.8635	22.518	108.11	17.836	142.363	23.729	189.399
	29.31	140.718	26.537	127.405	11.701	93.3946	26.752	213.528
	25.008	120.064	31.113	149.375	25.729	205.363	33.134	264.468
	24.228	116.32	33.989	163.183	26.43	210.958	27.793	221.837
	32.709	157.037	26.956	129.417	26.224	209.314	20.917	166.954
	25.424	122.062	21.504	103.242	15.284	121.993	28.996	231.439
N=2	22.38	107.447	26.138	125.49	11.913	95.0867	10.885	86.8814
	22.356	107.332	27.7	132.989	11.282	90.0502	34.711	277.055
	15.176	72.8606	27.952	134.199	31.514	251.537	19.175	153.05
	26.188	125.73	27.001	129.633	15.752	125.729	20.228	161.455
	21.809	104.706	26.666	128.025	11.331	90.4413	15.485	123.598
	24.964	119.853	35.647	171.143	10.44	83.3296	19.337	154.343
	5.95	28.5662	33.762	162.093	15.979	127.541	25.559	204.006
	15.418	74.0224	31.835	152.841	12.343	98.5188	21.604	172.438
	22.551	108.268	21.945	105.359	20.745	165.582	11.265	89.9145
	31.814	152.74	35.877	172.247	13.021	103.93	27.99	223.409
	25.278	121.361	48.181	231.319	16.621	132.665	29.68	236.899
	14.132	67.8483	45.882	220.281	3.982	31.7834	32.128	256.438
	15.593	74.8626	58	278.46	9.435	75.3079	29.007	231.527
	19.014	91.287	43.662	209.623	3.407	27.1939	28.497	227.456
	16.649	79.9325	43.15	207.165	2.446	19.5234	20.5	163.626
	10.883	52.2497	34.809	167.119	2.124	16.9533	28.193	225.03
	19.443	93.3466	39.12	187.817	13.316	106.285	24.686	197.038
	23.683	113.703	41.174	197.678	24.551	195.96	18.256	145.715
	15.532	74.5697	31.381	150.661	5.729	45.7275	16.49	131.619
	15.589	74.8434	24.748	118.816	5.062	40.4037	16.485	131.579
N=3	17.156	82.3666	44.541	213.843	2.538	20.2577	22.078	176.221
	16.349	78.4922	32.665	156.826	19.248	153.633	23.045	183.94
	18.99	91.1717	44.153	211.98	11.461	91.4789	31.175	248.831
	14.578	69.9895	33.587	161.252	10.949	87.3923	14.517	115.871
	21.323	102.373	40.644	195.133	15.802	126.128	13.834	110.42
	20.461	98.2341	30.845	148.088	13.868	110.691	15.783	125.976
	19.264	92.4872	29.323	140.781	14.506	115.783	20.386	162.716
	22.248	106.814	29.574	141.986	14.646	116.901	13.034	104.034
	25.835	124.035	40.857	196.156	11.201	89.4037	14.681	117.18
	27.825	133.589	39.919	191.653	11.222	89.5713	15.991	127.636
	26.504	127.247	31.541	151.43	8.331	66.496	9.784	78.0935
	12.145	58.3086	29.978	143.926	5.398	43.0855	16.599	132.489
	12.311	59.1056	32.628	156.648	7.304	58.2988	16.358	130.566
	19.116	91.7767	28.077	134.799	7.981	63.7024	29.144	232.62
	17.951	86.1834	34.139	163.903	8.275	66.0491	11.964	95.4938
	13.501	64.8188	36.462	175.055	7.126	56.878	24.3	193.957
	18.672	89.645	42.74	205.196	7.86	62.7366	15.055	120.165
	16.594	79.6684	26.641	127.904	8.035	64.1334	12.453	99.3968
	14.378	69.0293	35.93	172.501	7.956	63.5029	12.056	96.2281
	10.91	52.3793	56.079	269.237	12.543	100.115	18.274	145.859
	11.57	55.548	22.442	107.745	9.812	78.317	9.029	72.0673
	23.906	114.774	45.94	220.56	9.906	79.0673	13.852	110.563
	13.563	65.1165	37.387	179.496	5.311	42.3911	13.74	109.669
	23.739	113.972	51.887	249.112	5.167	41.2417	10.219	81.5656
					7.788	62.1619	8.524	68.0365
					8.295	66.2087	6.314	50.3968
					10.094	80.5679	6.998	55.8563
					7.859	62.7286	6.998	55.8563
Average	20.8288		32.7014		12.5286		21.5205

## Sheet: Figure 5e
	Number of PLA puncta/cell PXN+PEAK1
	FBS	FBS R428	SS	SS GAS6	SS GAS6 R428
N=1	13	14	27	65	67
	41	35	44	81	36
	61	42	57	73	49
	50	12	19	76	44
	43	7	27	240	42
	18	24	45	129	26
	26	10	34	30	56
	28	13	58	37	48
	30	20	44	69	67
	50	9	43	61	48
	18	8	50	125	31
	32	14	35	82	19
	16	18	51	69	18
	26	22	51	32	28
	33	5	25	28	15
N=2	70	30	31	141	153
	45	46	42	133	59
	101	65	75	130	79
	40	39	75	142	219
	83	54	65	77	105
	82	49	81	109	50
	64	33	142	149	127
	62	53	63	69	129
	119	47	98	209	78
	60	33	47	88	60
	117	36	62	87	73
	48	83	108	113	47
	81	45	47	107	60
	84	63	52	112	78
	79	48	51	147	55
N=3	62	26	36	126	37
	77	20	36	109	33
	81	40	47	154	59
	80	41	61	72	49
	56	33	43	115	38
	43	50	35	127	55
	41	18	29	165	29
	67	21	37	82	38
	47	39	35	90	47
	36	25	26	157	43
	43	29	26	64	44
	62	47	40	58	26
	80	40	25	58	29
	103	41	35	49	53
	48	50	60	54	33

## Sheet: Figure 5g
	DMSO				R428
N=1		Area	Mean grey value PEAK1	PEAK1/100		Area	Mean grey value PEAK1	PEAK1/100
	1	2713	6.852	35.6259	1	3455	2.795	14.5322
	2	3078	8.607	44.7508	2	3230	4.652	24.1874
	3	2391	5.931	30.8373	3	2131	4.138	21.5149
	4	2969	10.105	52.5394	4	2765	4.812	25.0193
	1	2958	14.596	75.8897	5	2800	4.419	22.9759
	2	2770	13.625	70.8412	1	2936	9.523	49.5134
	3	1137	12.781	66.4529	3	3896	8.91	46.3262
	4	1235	12.169	63.2709	4	2290	10.049	52.2483
	5	925	15.305	79.5761	1	2495	9.598	49.9034
	6	762	18.177	94.5086	2	3590	6.069	31.5549
	1	1895	23.698	123.214	3	3858	10.254	53.3141
	2	1461	26.563	138.11	4	4956	5.294	27.5254
	3	1494	31.661	164.617	5	4594	7.415	38.5532
	4	1728	20.646	107.346	6	5791	9.914	51.5464
	5	1916	22.391	116.419	7	3563	9.083	47.2257
	6	1669	23.307	121.181	8	3577	10.567	54.9415
	7	330	30.03	156.136	1	4493	7.946	41.314
	1	1136	29.641	154.114	2	2086	8.352	43.425
	2	1585	34.695	180.391	3	2635	10.496	54.5724
	3	1534	30.889	160.603	4	1652	10.919	56.7717
	4	327	42.367	220.281	5	2491	8.691	45.1876
	5	2705	19.03	98.9436	6	2372	9.077	47.1945
	6	1907	19.229	99.9783	1	5503	10.015	52.0715
	7	1656	16.006	83.2208	2	2675	9.451	49.1391
	8	1328	19.669	102.266	3	2598	10.844	56.3818
	9	1594	19.593	101.871	5	2722	11.666	60.6556
	10	656	20.812	108.209	7	3061	16.48	85.6853
	1	2842	19.517	101.476	1	1641	9.249	48.0888
			20.2819	100			8.59564	42.3809
N=2	2	2576	18.218	94.7218	2	2747	6.203	32.2516
	3	1525	21.098	109.696	3	3178	3.85	20.0175
	4	2308	17.843	92.772	4	3716	5.547	28.8408
	5	3662	17.458	90.7703	5	3594	9.002	46.8046
	6	1628	15.118	78.6038	7	4651	9.651	50.1789
	1	2228	13.08	68.0075	8	2677	11.752	61.1028
	2	2704	12.11	62.9641	1	2354	10.189	52.9762
	3	2889	11.768	61.186	2	1120	10.135	52.6954
	4	2385	8.752	45.5047	3	1679	9.985	51.9155
	5	1074	10.231	53.1946	4	3302	11.155	57.9988
	6	4194	10.629	55.2639	6	2184	10.238	53.231
	7	871	18.277	95.0285	7	2365	9.932	51.6399
	1	3253	22.583	117.417	1	3016	12.168	63.2657
	2	1188	15.434	80.2468	2	2721	10.976	57.0681
	3	1118	16.406	85.3005	3	2022	10.905	56.6989
	4	1083	17.097	88.8933	5	2521	11.151	57.978
	5	3297	25.877	134.544	6	2849	11.819	61.4511
	1	4441	10.583	55.0247	1	2360	9.157	47.6105
	2	2520	9.163	47.6416	2	2496	10.435	54.2552
	1	5016	25.657	133.4	3	3051	11.291	58.7059
	2	929	20.188	104.964	4	2168	9.534	49.5706
	3	1467	20.174	104.892	8	2614	10.261	53.3505
	4	1948	21.112	109.769	1	3275	12.51	65.0439
	5	422	14.175	73.7008	2	1550	8.006	41.626
	1	2867	14.493	75.3542	3	2257	8.309	43.2014
	2	1709	19.39	100.815	4	2987	10.248	53.2829
	3	2022	11.499	59.7873	5	2982	8.373	43.5342
	4	1288	13.495	70.1652	1	5315	6.553	34.0713
	1	5705	12.88	66.9676	2	2902	10.202	53.0438
			16.0272	100			9.63921	60.1429
N=3	2	3058	13.226	68.7666	3	2692	8.149	42.3695
	3	2659	12.021	62.5014	4	2009	8.203	42.6503
	4	2169	9.85	51.2136	5	4095	8.472	44.0489
	1	3283	15.352	79.8204	1	3995	8.16	42.4267
	2	2690	17.083	88.8205	2	1956	6.536	33.983
	3	2755	14.421	74.9798	3	1509	8.668	45.068
	4	1854	16.949	88.1238	4	3401	9.168	47.6676
	1	1617	19.463	101.195	5	2661	7.56	39.3071
	2	2887	18.634	96.8847	6	2155	5.983	31.1077
	3	3003	21.613	112.374	7	2088	6.614	34.3885
	4	2562	20.087	104.439	8	1909	8.759	45.5411
	5	1863	20.927	108.807	1	2051	6.619	34.4145
	6	3354	17.268	89.7824	2	2342	5.815	30.2342
	1	1863	22.656	117.796	3	2922	8.493	44.1581
	2	1712	22.555	117.271	4	2017	8.699	45.2292
	3	1797	21.671	112.675	5	1852	6.848	35.6052
	4	1869	25.043	130.207	6	1853	9.011	46.8513
	5	2151	26.116	135.786	7	1893	5.719	29.7351
	6	2369	25.759	133.93	8	2144	7.66	39.827
	7	1507	28.37	147.506	9	3672	7.823	40.6745
	8	1103	25.266	131.367	10	2430	8.761	45.5515
	1	2734	16.167	84.0579	1	2506	10.958	56.9745
	2	1920	18.379	95.5589	3	2312	10.806	56.1842
	3	2313	19.597	101.892	5	3022	9.888	51.4112
	4	1838	18.754	97.5086	6	3591	11.914	61.9451
	5	3262	18.735	97.4098	8	3116	10.27	53.3973
	6	1921	14.144	73.5396	1	3623	5.46	28.3885
	1	2888	17.931	93.2296	2	2877	4.894	25.4456
	2	2172	17.468	90.8223	3	1936	8.127	42.2551
	3	1982	28.799	149.736	4	1630	6.352	33.0263
	4	2076	22.39	116.413	5	5294	6.506	33.827
	5	1916	19.068	99.1412	6	2205	7.933	41.2464
	6	2942	15.4	80.07	7	3707	7.376	38.3504
	7	2555	15.942	82.888	8	2319	7.507	39.0315
	8	1965	16.057	83.486	9	1949	6.134	31.8928
			19.2332	100			7.88129	40.9776

## Sheet: Figure 6f
	Number of PLA puncta CRKII+FAK
	siCTRL	siPEAK1
N=1	160	76
	85	73
	120	63
	89	45
	122	100
	110	50
	142	72
	98	39
	136	88
	145	78
	103	72
	140	98
	140	55
	157	63
	177	54
N=2	154	44
	89	64
	95	72
	125	59
	135	66
	130	54
	132	73
	142	33
	98	45
	143	35
	99	100
	123	89
	133	99
	142	76
	111	87
N=3	136	98
	156	100
	166	79
	176	57
	143	87
	158	85
	100	45
	100	54
	124	35
	108	85
	106	34
	144	50
	134	80
	132	70
	133	67

## Sheet: Figure 7g
	Lifetime of FA (min)
	siCTRL - Gas6	siCTRL + Gas6	siPEAK1 - Gas6	siPEAK1 + Gas6
N=1	7	8	9	2
	13	4	3	18
	3	9	19	20
	4	10	16	14
	15	5	13	10
	10	6	14	17
	13	8	20	15
	7	4	19	12
	15	5	18	13
	17	2	7	5
	10	6	9	20
	15	9	4	21
	16	6	11	17
	12	4	12	19
	7	5	18	15
	8	6	16	18
	19	8	24	3
	14	10	20	18
	10	6	15	2
	8	9	16	10
	16	7	23	15
	4	8	10	7
	5	10	14	14
	4	3	15	10
	7	4	16	15
	12	5	8	15
	5	6	10	15
	12	2	12	18
	12	10	14	17
	12	2	10	20
N=2	14	10	9	15
	9	4	9	21
	3	5	10	20
	7	4	14	9
	4	4	19	8
	7	8	21	17
	19	10	18	18
	12	4	24	6
	8	5	18	19
	8	9	19	9
	7	7	16	10
	6	4	12	2
	6	8	4	18
	8	8	7	18
	5	8	8	10
	7	9	12	14
	9	3	17	11
	12	6	19	10
	15	7	26	9
	8	6	13	8
	5	6	11	4
	5	8	13	8
	16	10	10	19
	17	9	3	15
	19	5	25	14
	16	7	20	11
	20	6	10	5
	8	8	14	6
	3	8	19	2
	11	9	20	5
N=3	10	8	20	10
	21	9	21	19
	15	3	19	19
	7	5	17	4
	10	6	10	5
	8	6	16	21
	9	7	11	15
	12	10	15	11
	14	10	10	13
	9	5	19	21
	7	4	20	18
	13	6	24	19
	14	9	18	6
	7	9	16	7
	8	8	10	10
	19	7	17	4
	12	6	8	15
	15	4	9	18
	5	8	19	4
	6	9	13	9
	8	5	16	16
	9	6	3	18
	9	10	7	8
	8	4	9	10
	15	3	17	13
	16	8	10	12
	8	9	8	21
	9	2	19	22
	10	6	20	13
	20	6	22	17

## Sheet: Figure 7h
	Assembly time (min)				Disassembly time (min)
	siCTRL - Gas6	siCTRL + Gas6	siPEAK1 - Gas6	siPEAK1 + Gas6	siCTRL - Gas6	siCTRL + Gas6	siPEAK1 - Gas6	siPEAK1 + Gas6
N=1	5	3	2	1	6	5	12	11
	2	6	3	4	10	9	10	17
	5	5	4	2	20	10	17	15
	3	6	5	2	15	9	11	13
	1	4	2	5	26	2	15	11
	2	2	3	6	12	4	8	18
	4	3	2	4	15	7	18	11
	2	1	5	4	9	7	15	15
	3	2	5	1	13	5	19	20
	3	5	2	5	10	6	12	14
N=2	5	1	3	2	8	8	13	18
	5	2	1	3	9	5	18	13
	3	2	2	5	12	12	20	12
	2	5	2	4	7	10	19	11
	3	1	5	2	9	9	14	15
	2	4	3	3	18	7	15	13
	1	2	2	6	15	5	19	10
	5	3	2	8	10	11	12	9
	3	1	2	2	10	9	10	18
	5	4	3	1	13	8	9	17
N=3	6	2	5	1	12	12	18	14
	5	2	5	2	12	11	16	18
	6	4	2	3	11	10	13	13
	3	1	3	4	14	6	11	16
	4	4	1	5	10	5	18	14
	5	2	2	2	8	4	16	18
	3	3	4	1	7	6	14	11
	3	4	5	1	12	6	11	17
	4	5	1	4	16	8	15	13
	2	3	2	2	18	4	10	9

[truncated: 29 more sheets: Figure 8b, Figure 8e, Figure 8g, Figure 9c, Figure 9e, Figure 9g, Figure 10c, Figure 10d, Figure 10e, Figure 10g, Figure 10h, Figure S3c, Figure S3d, Figure S3e, Figure S4e, Figure S4f, Figure S6c, Figure S6d, Figure S6e, Figure S6h …]
